# Supplementary material for: Multidrug efflux in Gram-negative bacteria: structural modifications in active compounds leading to efflux pump avoidance
Source: NPJ Antimicrob Resist. 2024 Mar 16;2:6. doi: 10.1038/s44259-024-00023-w (PMC11721645; doi:10.1038/s44259-024-00023-w)
Supplement: Supplementary file 2 — Supplementary Dataset 1 [file 44259_2024_23_MOESM2_ESM.xlsx]

## Sheet: evaders
SMILES	INHIB_AVE_wild	INHIB_AVE_efflux	Class
OB1OCc2ccccc21	85.18	82.87	Efflux Evader
BrC(/C=N/Nc1nc(N2CCOCC2)nc(N2CCOCC2)n1)=C/c1ccccc1	88.28	81.35	Efflux Evader
Cl.Clc1ccc(C(=C2CN3CCC2CC3)c2ccc(Cl)s2)s1	57.46	85.24	Efflux Evader
O=C(/C=C(\O)c1ccc(Br)cc1)C(F)(F)F	70.6	101.53	Efflux Evader
O=C(CCl)C(=O)Nc1ccccc1	95.28	92.56	Efflux Evader
Cc1ccc(N2C(N)=C(C#N)C(c3ccc(Br)s3)C3=C2CC(C)(C)CC3=O)cc1	98.49	96.31	Efflux Evader
Cc1ccc(N2C(N)=C(C#N)C(c3ccc(Br)s3)C3=C2CCCC3=O)cc1	100	92.42	Efflux Evader
O=C(NC(=S)N1CCN(c2cc3c(cc2F)c(=O)c(C(=O)O)cn3C2CC2)CC1)c1ccc(Cl)cc1	90.32	88.08	Efflux Evader
CCn1cc(C(=O)O)c(=O)c2cc([N+](=O)[O-])ccc21	92.33	83.35	Efflux Evader
CCn1cc(C(=O)O)c(=O)c2cc(F)c(N3CCN(C(=S)NC(=O)c4c(OC)cccc4OC)CC3)cc21	92.72	91.71	Efflux Evader
CCn1cc(C(=O)O)c(=O)c2cc(F)c(N3CCN(C(=S)Nc4ccc(C(C)=O)cc4)CC3)cc21	94.83	93.26	Efflux Evader
CCn1cc(C(=O)O)c(=O)c2cnc(N3CCN(C(=S)NC(=O)c4ccc(Cl)nc4)CC3)nc21	59.56	88.04	Efflux Evader
CCn1cc(C(=O)O)c(=O)c2cnc(N3CCN(C(=S)Nc4ccc(C(=O)OC)cc4)CC3)nc21	96.96	100.34	Efflux Evader
CCOC(=O)c1cn(CC)c2cc(N3CCN(C)CC3)c(F)cc2c1=O	94.15	89.71	Efflux Evader
CCCCCCCCCCCCNC(=O)CCCC(=O)CCCCCCCCCC	100.61	99.14	Efflux Evader
O=C(CCl)c1ccc(Oc2ccc(C(=O)CCl)cc2)cc1	74.07	91.08	Efflux Evader
O=C(NCCC(F)([N+](=O)[O-])[N+](=O)[O-])C(F)([N+](=O)[O-])[N+](=O)[O-]	94.2	92.12	Efflux Evader
CC(OS(=O)(=O)c1ccc(N)cc1)C(F)(F)[N+](=O)[O-]	51.55	99.71	Efflux Evader
COc1ccc(O)c(/C=N/NC(=O)C(F)(F)C(F)(F)C(F)(F)C(F)(F)C(F)(F)C(F)(F)F)c1	46.53	91.77	Efflux Evader
O=C(/C=C/c1cccs1)CC(=O)C(F)(F)F	48.74	93	Efflux Evader
CCCCCCCCCCCCNC(=O)c1ccc(NC(=O)CCCCCCC)cc1	95.01	92.23	Efflux Evader
CO[C@@]12[C@H](COC(N)=O)C3=C(C(=O)C(C)=C(N)C3=O)N1C[C@@H]1N[C@@H]12	100.33	99.73	Efflux Evader
O=[N+]([O-])C12C=CCC([N+](=O)[O-])(CN(CCO)C1)C2	43.67	89.86	Efflux Evader
Cl.O=C1C2=C(C(=O)c3ccccc31)N1CCCN=C1S2	66.02	96.95	Efflux Evader
Cc1c(NC(=O)c2cn3c4c(c(N5CCN(C)CC5)c(F)cc4c2=O)OCN3C)c(=O)n(-c2ccccc2)n1C	97.04	94.43	Efflux Evader
CCC1(CC)OC(/C(Br)=C/c2ccccc2)Nc2ccccc21	97.83	93.84	Efflux Evader
CC12CCC(C1)C(C)(C)C2OC(=O)C[N+](C)(C)CCOC1CC2CCC1(C)C2(C)C.[Cl-]	56.98	99.36	Efflux Evader
CC1CCC(C(C)C)C(OC(=O)C[N+](C)(C)CCOC2CC3CCC2(C)C3(C)C)C1.[Cl-]	55.38	101.58	Efflux Evader
CCCCCCCCCOC(=O)C[N+](C)(C)CCOC1CC2CCC1(C)C2(C)C.[Cl-]	100.47	101.48	Efflux Evader
CC1(C)SC2C(NC(=O)C(N)c3ccccc3)C(=O)N2C1C(=O)[O-].[Na+]	83.21	101.4	Efflux Evader
CC1=C(C)C(C)C(C)=C1c1ccc(-c2ccccc2)cc1.CN(C)C1=N[Ir@@](C)(Cl)NC(N)=N1	99.39	101.06	Efflux Evader
CC1=C(C)C(C)C(C)=C1c1ccc(-c2ccccc2)cc1.C[Ir@@]1(Cl)N=C(Nc2ccc(F)cc2)N=C(N)N1	98.28	100.62	Efflux Evader
CC1=C(C)C(C)C(C)=C1c1ccc(-c2ccccc2)cc1.C[Ir@@]1(Cl)N=C(Nc2ccccc2)N=C(N)N1	98.85	99.57	Efflux Evader
CC1=C(C)C(C)C(C)=C1c1ccc(-c2ccccc2)cc1.Cc1ccccc1NC1=N[Ir@@](C)(Cl)NC(N)=N1	100.02	101.97	Efflux Evader
CC1=C(C)C(C)C(C)=C1c1ccc(-c2ccccc2)cc1.C[Ir@@]1(Cl)N=C(NCCc2ccccc2)N=C(N)N1	98.57	100.74	Efflux Evader
CC1c2cccc(O)c2C(=O)C2=C(O)C3(O)C(O)=C(C(N)=O)C(=O)C(N(C)C)C3C(O)C21	100.08	98.24	Efflux Evader
CC1COc2c(N3CCN(C)CC3)c(F)cc3c(=O)c(C(=O)O)cn1c23	99.54	98.79	Efflux Evader
CCN1CCN(C(=O)N[C@@H](C(=O)N[C@@H]2C(=O)N3[C@@H](C(=O)[O-])C(C)(C)S[C@H]23)c2ccccc2)C(=O)C1=O.[Na+]	98.17	97.47	Efflux Evader
CCN1CCN(c2cc3c(cc2F)c(=O)c(C(=O)O)cn3C2CC2)CC1	101.15	101.88	Efflux Evader
CC[C@H]1OC(=O)[C@H](C)[C@@H](O[C@H]2C[C@@](C)(OC)[C@@H](O)[C@H](C)O2)[C@H](C)[C@@H](O[C@@H]2O[C@H](C)C[C@H](N(C)C)[C@H]2O)[C@](C)(OC)C[C@@H](C)C(=O)[C@H](C)[C@@H](O)[C@]1(C)O	53.62	100.17	Efflux Evader
CC[C@H]1OC(=O)[C@H](C)[C@@H](O[C@H]2C[C@@](C)(OC)[C@@H](O)[C@H](C)O2)[C@H](C)[C@@H](O[C@@H]2O[C@H](C)C[C@H](N(C)C)[C@H]2O)[C@](C)(O)C[C@@H](C)CN(C)[C@H](C)[C@@H](O)[C@]1(C)O	98.73	98.07	Efflux Evader
CCn1cc(C(=O)O)c(=O)c2cc(F)c(N3CCN(C)CC3)cc21.CS(=O)(=O)O	100.16	100.18	Efflux Evader
CCn1cc(C(=O)O)c(=O)c2cc(F)c(N3CCNCC3)cc21	98.83	98.54	Efflux Evader
CCn1cc(C(=O)O)c(=O)c2ccc(C)nc21	100.81	101.3	Efflux Evader
CN(C)c1ccc(O)c2c1C[C@H]1C[C@H]3[C@H](N(C)C)C(=O)C(C(N)=O)=C(O)[C@@]3(O)C(=O)C1=C2O.Cl	94.28	89.27	Efflux Evader
COc1cccc(/C=C/c2ccc(C(=O)Nc3cc(C(=O)Nc4cc(C(=O)NCCN(C)C)n(C)c4)n(C)c3)cc2)c1.O=C(O)C(F)(F)F	88.16	99.91	Efflux Evader
COc1ccc(/C=C/c2ccc(C(=O)Nc3cc(C(=O)Nc4cc(C(=O)NCCN5CCOCC5)n(C)c4)n(C)c3)cn2)cc1.O=C(O)C(F)(F)F.O=C(O)C(F)(F)F	100.46	100.31	Efflux Evader
CC(C)CCn1cc(NC(=O)c2cc(NC(=O)c3cc(NC(=N)c4cnc5ccccc5c4)cn3C)cn2C)cc1C(=O)NCCCN(C)C.O=C(O)C(F)(F)F.O=C(O)C(F)(F)F	54.04	81.12	Efflux Evader
CC1COc2c(N3CCN(C)CC3)c(F)cc3c(=O)c(C(=O)Nc4ccc(-c5n[nH]c(=S)o5)cc4)cn1c23.Cl	74.97	93	Efflux Evader
CN1CCN(c2c(F)cc3c(=O)c(C(=O)O)cn4c3c2SCC4)CC1.Cl	101.07	101.69	Efflux Evader
CON=C(C(=O)NC1C(=O)N2C(C(=O)[O-])=C(COC(C)=O)CSC12)c1csc(N)n1.[Na+]	93.2	90.23	Efflux Evader
CON=C(C(=O)N[C@@H]1C(=O)N2C(C(=O)O)=C(COC(N)=O)CS[C@H]12)c1ccco1	100.92	101.63	Efflux Evader
CO[C@H]1C=CO[C@@]2(C)Oc3c(C)c(O)c4c(O)c(c5c(nc6cc(C)ccn65)c4c3C2=O)NC(=O)C(C)=CC=C[C@H](C)[C@H](O)[C@@H](C)[C@@H](O)[C@@H](C)[C@H](OC(C)=O)[C@@H]1C	94.67	92.38	Efflux Evader
CO[C@H]1/C=C/O[C@@]2(C)Oc3c(C)c(O)c4c(O)c(/c(=C/NN5CCN(C)CC5)c(O)c4c3C2=O)=N\C(=O)/C(C)=C\C=C/[C@H](C)[C@H](O)[C@@H](C)[C@@H](O)[C@@H](C)[C@H](OC(C)=O)[C@@H]1C	97.11	96.09	Efflux Evader
CO[C@H]1/C=C/O[C@@]2(C)Oc3c(C)c(O)c4c(O)c(c(C=NN5CCN(C)CC5)c(O)c4c3C2=O)NC(=O)/C(C)=C\C=C\[C@H](C)[C@H](O)[C@@H](C)[C@@H](O)[C@@H](C)[C@H](OC(C)=O)[C@@H]1C	98.09	96.75	Efflux Evader
CO[C@H]1/C=C/O[C@@]2(C)Oc3c(C)c(O)c4c(O)c(c(C=NN5CCN(C6CCCC6)CC5)c(O)c4c3C2=O)NC(=O)/C(C)=C\C=C\[C@H](C)[C@H](O)[C@@H](C)[C@@H](O)[C@@H](C)[C@H](OC(C)=O)[C@@H]1C	97.94	96.6	Efflux Evader
CO[C@H]1/C=C/O[C@@]2(C)Oc3c(C)c(O)c4c(O)c(c5c(c4c3C2=O)=NC2(CCN(CC(C)C)CC2)N=5)NC(=O)/C(C)=C\C=C\[C@H](C)[C@H](O)[C@@H](C)[C@@H](O)[C@@H](C)[C@H](OC(C)=O)[C@@H]1C	91.67	87.39	Efflux Evader
CO[C@@]1(NC(=O)Cc2cccs2)C(=O)N2C(C(=O)[O-])=C(COC(N)=O)CS[C@@H]21.[Na+]	100.79	101.33	Efflux Evader
COc1c(N2CCNC(C)C2)c(F)cc2c(=O)c(C(=O)O)cn(C3CC3)c12	99.27	98.34	Efflux Evader
COc1c(N2C[C@@H]3CCCN[C@@H]3C2)c(F)cc2c(=O)c(C(=O)O)cn(C3CC3)c12.Cl	99.99	99.89	Efflux Evader
COc1cc(C)c(Cc2cnc(N)nc2N)cc1OC	97.59	97.16	Efflux Evader
COc1cc(Cc2cnc(N)nc2N)cc(OC)c1OC	100.82	100.92	Efflux Evader
COc1ccc(OC)c(NCc2ccc3nc(N)nc(N)c3c2Cl)c1	99.91	100.09	Efflux Evader
C[C@H]1c2cccc(O)c2C(=O)C2=C(O)[C@]3(O)C(=O)C(C(N)=O)=C(O)[C@@H](N(C)C)[C@@H]3[C@@H](O)[C@@H]21.Cl	100.66	101.08	Efflux Evader
C/C(=C\C(=O)OCCCCCCCCC(=O)O)C[C@@H]1OC[C@H](C[C@@H]2O[C@H]2[C@@H](C)[C@H](C)O)[C@@H](O)[C@H]1O	46.75	92.57	Efflux Evader
C[C@H]1COc2c(N3CCN(C)CC3)c(F)cc3c(=O)c(C(=O)O)cn1c23	99.45	98.37	Efflux Evader
C[C@H]1COc2c(N3CCN(C)CC3)c(F)cc3c(=O)c(C(=O)O)cn1c23	100.58	100.9	Efflux Evader
C[C@H]1COc2c(C3(N)CC3)c(F)cc3c(=O)c(C(=O)O)cn1c23	98.12	97.94	Efflux Evader
Cc1cn([C@H]2C[C@H](N=[N+]=[N-])[C@@H](CO)O2)c(=O)[nH]c1=O	100.67	101.5	Efflux Evader
Cc1nnc(SCC2=C(C(=O)[O-])N3C(=O)C(NC(=O)Cn4cnnn4)C3SC2)s1.[Na+]	97.86	97.29	Efflux Evader
Cl.O=C(Nc1ccc(-c2n[nH]c(=S)o2)cc1)c1cn(C2CC2)c2cc(N3CCNCC3)c(F)cc2c1=O	90.63	81.87	Efflux Evader
COc1c(N2CC3CCCNC3C2)c(F)cc2c(=O)c(C(=O)Nc3ccc(-c4n[nH]c(=S)o4)cc3)cn(C3CC3)c12.Cl	85.55	90.95	Efflux Evader
Cn1cnc([N+](=O)[O-])c1S(=O)CC#N	93.87	90.29	Efflux Evader
CSC(=S)N/N=C(\c1ccccc1)c1ccccn1	77.13	95.51	Efflux Evader
BrC(=C\c1ccccc1)/C=N/N(c1ccccc1)c1ccccc1	99.8	98.52	Efflux Evader
CC(C)C(=O)N1c2ccccc2NC2=C(C(=O)CC(c3ccc(C(C)(C)C)cc3)C2)C1c1ccncc1	55.14	98.6	Efflux Evader
O=C1CSC(=S)N1c1cc([N+](=O)[O-])cc([N+](=O)[O-])c1	100.98	101.02	Efflux Evader
Cn1ccc(=Nc2ccc(NC(=O)c3ccc(N=c4ccn(C)c5ccc([N+](=O)[O-])cc45)cc3)cc2)cc1	100.84	101.1	Efflux Evader
CN1/C(=C/C=C/c2cc(-c3ccccc3)cc(-c3ccccc3)[o+]2)C(C)(C)c2ccccc21	89.6	90.4	Efflux Evader
Br.CCCCCCCCn1ccc(=N)cc1	58.22	90.97	Efflux Evader
Br.CCCCCCCCCCn1ccc(=N)cc1	101.08	95.52	Efflux Evader
CC1(c2cccc([N+](=O)[O-])c2)Nc2ccccc2C(=O)N1/N=C/c1cc(Br)cc(Br)c1O	43.13	76.34	Efflux Evader
O=C1C2C(C(=O)N1/N=C/c1ccc([N+](=O)[O-])o1)C1C=CC2C12CC2	71.24	97.63	Efflux Evader
Cc1ccc(N2C(=O)NC(=O)/C(=C\c3ccc([N+](=O)[O-])o3)C2=O)cc1	86.89	80.52	Efflux Evader
COc1cc(NS(=O)(=O)c2ccc(N/C=C3/C(=O)NC(=O)N(c4cccc(Cl)c4)C3=O)cc2)nc(OC)n1	44.72	76.82	Efflux Evader
COc1cccc(N2C(=O)NC(=O)/C(=C\c3ccc([N+](=O)[O-])s3)C2=O)c1	93.09	91.12	Efflux Evader
Cc1ccccc1N1C(=O)NC(=O)/C(=C\c2ccc([N+](=O)[O-])o2)C1=O	96.51	94.25	Efflux Evader
CC1(C)SC2C(NC(=O)Cc3ccccc3)C(=O)N2C1C(=O)[O-].[Na+]	56.74	87.42	Efflux Evader
Cc1nnc(SCC2=C(C(=O)[O-])N3C(=O)C(NC(=O)Cn4cnnn4)C3SC2)s1.[Na+]	95.09	93.79	Efflux Evader
Cl.Cl.N=C(N)Nc1ccc(-c2ccc(-c3ccc(NC(=N)N)cc3Cl)o2)c(Cl)c1	99.38	99.06	Efflux Evader
Cl.Cl.N=C(N)Nc1ccc(-c2ccc(-c3ccc(N=C(N)N)c(Cl)c3)o2)cc1Cl	68.88	99.16	Efflux Evader
N#Cc1c(N)[n+]([O-])c2ccccc2[n+]1[O-]	90.53	97.52	Efflux Evader
Nc1nonc1-[n+]1nc2nonc2[n-]1	94.04	87.82	Efflux Evader
Cc1ccc(S(=O)(=O)O)cc1.NC1CCN(c2nc3c(cc2F)c(=O)c(C(=O)O)cn3-c2ccc(F)cc2F)C1	94.82	90.03	Efflux Evader
N[C@@H](C(=O)N[C@@H]1C(=O)N2C(C(=O)O)=C(Cl)CS[C@H]12)c1ccccc1	47.3	100.51	Efflux Evader
C=CC1=C(C(=O)O)N2C(=O)[C@@H](NC(=O)/C(=N/OCC(=O)O)c3csc(N)n3)[C@H]2SC1.O.O.O	99.71	99.71	Efflux Evader
C=CC1=C(C(=O)O)N2C(=O)[C@@H](NC(=O)/C(=N\O)c3csc(N)n3)[C@H]2SC1	93.71	90.84	Efflux Evader
CCCCCCCCCCCNC(=O)c1ccc(NC(=O)c2cccc(C)c2)cc1	43.02	85.55	Efflux Evader
O=C(Nc1c2ccccc2nc2ccccc12)C(F)(OC(F)(F)C(F)(F)C(F)(F)F)C(F)(F)F	98.59	95.6	Efflux Evader
CCCCCCCCCCCCNC(=O)CCc1ccc(C)o1	95.89	91.34	Efflux Evader
COC12C(COC(N)=O)C3=C(C(=O)C(C)=C(N)C3=O)N1CC1C2N1C	99.96	100.71	Efflux Evader
CCc1nnc(NS(=O)(=O)c2ccc(/N=C/c3cc(Br)ccc3OC)cc2)s1	47.78	79.22	Efflux Evader
COCc1cc(CN2CCCC2)c(O)c2ncccc12	54.71	97.38	Efflux Evader
O=C(NC(CO)C(O)c1ccc([N+](=O)[O-])cc1)C(Cl)Cl	98.55	98.37	Efflux Evader
O=c1[nH]c(=O)n(C2CC(O)C(CO)O2)cc1F	100.9	101.54	Efflux Evader
Oc1c(Cl)cc(Cl)c2cccnc12	81.12	97.33	Efflux Evader
Oc1c(I)cc(I)c2cccnc12	43.38	99.77	Efflux Evader
COc1ccc(/C=N/c2ccc(S(=O)(=O)Nc3cc(OC)ncn3)cc2)cc1	87.03	82.74	Efflux Evader
CCc1nnc(NS(=O)(=O)c2ccc(/N=C/c3ccc([N+](=O)[O-])cc3)cc2)s1	51.74	79.05	Efflux Evader
CCc1nnc(NS(=O)(=O)c2ccc(/N=C/c3ccccc3O)cc2)s1	63.97	84.99	Efflux Evader
C[C@H](N)C(=O)N[C@@H]1[C@H]2C(=C(O)C[C@@H](O)[C@@H]2O)C(=O)O[C@]1(C)C(Cl)Cl	100.4	100.955	Efflux Evader
CCN(CC)c1ccc(C(=C2C=CC(=[N+](CC)CC)C=C2)c2ccc(N(CC)CC)cc2)cc1.[Cl-]	99.21	102.64	Efflux Evader
O=[N+]([O-])/C=C/c1ccc(Cl)cc1Cl	100.27	100.22	Efflux Evader
CC1CN(Cc2cc([N+](=O)[O-])c3cccnc3c2O)CC(C)O1	64.75	87.86	Efflux Evader
O=C(Oc1ccc([N+](=O)[O-])c2cccnc12)c1ccc(Cl)cc1Cl	100.15	99.94	Efflux Evader
CCc1ccc(OCCNc2cc(N3CCNC(C)C3)ccc2[N+](=O)[O-])cc1	52.44	96.71	Efflux Evader
COC(C[Hg]Cl)c1ccccc1[N+](=O)[O-]	100.41	101.96	Efflux Evader
Cc1ccc2c(c1)[n+]([O-])c(C#N)c(N)[n+]2[O-]	75.52	96.53	Efflux Evader
CC(=O)c1c(C)[n+]([O-])c2ccc(C)cc2[n+]1[O-]	81.69	92.45	Efflux Evader
[O-][n+]1c(CO)c(CO)[n+]([O-])c2ccccc21	69.99	89.04	Efflux Evader
N#Cc1c(N)[n+]([O-])c2ccc(Br)cc2[n+]1[O-]	49.84	97.62	Efflux Evader
C=CCNc1c([N+](=O)[O-])nn(C)[n+]1[O-]	100.62	102.1	Efflux Evader
CCC(C)n1nc(NC=O)c([N+](=O)[O-])[n+]1[O-]	98.5	96.54	Efflux Evader
Cn1nc(NCCC#N)c([N+](=O)[O-])[n+]1[O-]	100.36	100.82	Efflux Evader
O=[N+]([O-])c1nonc1-c1nnc(-c2no[n+]([O-])c2O)o1	43.51	102.15	Efflux Evader
O=C(Cl)c1ccc2c(c1)no[n+]2[O-]	78.29	100.53	Efflux Evader
NC(=O)c1ccc2c(c1)no[n+]2[O-]	99.56	101.33	Efflux Evader
O=C(O)c1ccc2c(c1)no[n+]2[O-]	60.16	101.17	Efflux Evader
O=[N+]([O-])c1ccc2no[n+]([O-])c2c1	96.24	94.26	Efflux Evader
CC1(C[Hg]Br)CSc2cccc3ccc[n+]1c23.[Br-]	90.03	87.41	Efflux Evader
Cc1[nH]c2c(Cl)ccc(Cl)c2c1CCN	89.55	78.26	Efflux Evader
CN1CCN(Cc2cc(Br)c3cccnc3c2O)CC1	56.74	96.3	Efflux Evader
Oc1c(CN2CCOCC2)cc(Br)c2cccnc12	95.75	97.07	Efflux Evader
N#Cc1nc(Cl)c2sc(=O)sc2c1Cl	80.76	76.9	Efflux Evader
Nc1ncc([N+](=O)[O-])cc1[N+](=O)[O-]	59.06	98.91	Efflux Evader
Oc1cccnc1/N=C/c1cc(I)cc(I)c1O	60.66	97.11	Efflux Evader
CN1C=C/C(=C\C=C2/C=Nc3ccccc32)c2ccccc21.I	85.71	84.44	Efflux Evader
CN1CCN(C(=O)c2ccc([N+](=O)[O-])o2)CC1.Cl	101.07	100.79	Efflux Evader
COc1ccc(CN2CCCN(Cc3ccc(OC)cc3)C2c2ccc([N+](=O)[O-])o2)cc1	52.55	96.59	Efflux Evader
O=[N+]([O-])c1ccc(C2N(Cc3ccccc3)CCCN2Cc2ccccc2)o1	100.55	100.76	Efflux Evader
NC(=O)c1c([N+](=O)[O-])cc([N+](=O)[O-])cc1[N+](=O)[O-]	52.29	95.3	Efflux Evader
C#CCNC(=O)c1ccc([N+](=O)[O-])o1	97.03	93.82	Efflux Evader
O=C(O)c1c([N+](=O)[O-])cc([N+](=O)[O-])cc1[N+](=O)[O-]	94	91.87	Efflux Evader
Nc1nc(N)c2c(ccc3[nH]ccc32)n1	51	100.48	Efflux Evader
Cn1cnc([N+](=O)[O-])c1Sc1nnnn1C	53.09	100.9	Efflux Evader
O=[N+]([O-])c1ncn(CCO)c1[N+](=O)[O-]	96.69	93.83	Efflux Evader
CC(=O)Cn1nnc([N+](=O)[O-])n1	45	77.9	Efflux Evader
CCN(CC)N=Nc1n[nH]c2nc(C)cc(C)c12	88.29	89.13	Efflux Evader
Cc1ccc2nc3nc(C)cc(C)c3c(N)c2c1	53.27	100.78	Efflux Evader
CCCCCCCCCCCC[N+]1(CCNC(=O)c2nc(Cl)ccc2Cl)CCCCC1.[Br-]	98.1	95.48	Efflux Evader
O=[N+]([O-])c1ccc2[nH]c(-c3ccc([N+](=O)[O-])o3)nc2c1	99.04	100.19	Efflux Evader
c1ccc(CCCNc2ccnc3cc4ccccc4cc23)cc1	53.36	96.92	Efflux Evader
Cc1ccc2nc(-c3ccc(/N=C/c4ccc([N+](=O)[O-])o4)cc3)sc2c1	100.4	100.22	Efflux Evader
Cc1cc(=O)oc2c3c(ccc12)OC(=O)/C3=N/O	75.93	98.58	Efflux Evader
Nc1nonc1C(=O)N/N=C/c1cc(Br)cc([N+](=O)[O-])c1O	45.34	96.01	Efflux Evader
O=[N+]([O-])c1cc(Cl)c2cccnc2c1O	88.96	88.11	Efflux Evader
CC(=O)OC(OC(C)=O)c1ccc([N+](=O)[O-])s1	96.41	92.77	Efflux Evader
O=C(O)/C=C/c1ccc([N+](=O)[O-])o1	75.57	98.52	Efflux Evader
O=C(N/N=C\c1ccc([N+](=O)[O-])o1)c1ccccc1[N+](=O)[O-]	73.18	99.41	Efflux Evader
O=[N+]([O-])c1ccc(/C=N/N=C/c2ccc(O)cc2O)o1	96.39	98.39	Efflux Evader
COc1cc(C(=O)N/N=C/c2ccc([N+](=O)[O-])o2)cc(OC)c1OC	100.2	98.78	Efflux Evader
O=C(COc1cccc([N+](=O)[O-])c1)N/N=C/c1ccc([N+](=O)[O-])o1	71.98	98.97	Efflux Evader
Cc1cccc(C)c1OCC(=O)N/N=C/c1ccc([N+](=O)[O-])o1	62.55	96.49	Efflux Evader
NC(=O)N/N=C/c1ccc([N+](=O)[O-])o1	100.19	98.4	Efflux Evader
Cc1ccc([N+](=O)[O-])cc1/N=C/c1ccc([N+](=O)[O-])o1	43.38	92.77	Efflux Evader
O=[N+]([O-])c1ccc(/C=N/c2ccc(F)cc2)o1	93.81	91.72	Efflux Evader
O=c1[nH]c2ccc(/N=C/c3ccc([N+](=O)[O-])o3)cc2[nH]1	88.11	78.75	Efflux Evader
CC(=O)Nc1cccc(/N=C/c2ccc([N+](=O)[O-])s2)c1	96.78	94.6	Efflux Evader
O=[N+]([O-])c1cccc(/N=C/c2ccc([N+](=O)[O-])s2)c1	61.29	93.99	Efflux Evader
O=C(c1ccccc1)c1cc(Cl)ccc1/N=C/c1ccc([N+](=O)[O-])s1	100	95.11	Efflux Evader
CC(=O)Nc1ccc(NC(=O)c2ccccc2/N=C/c2ccc([N+](=O)[O-])o2)cc1	100.74	101.64	Efflux Evader
Cn1ccc(C(=O)N/N=C/c2ccc([N+](=O)[O-])o2)n1	90.68	82.8	Efflux Evader
Nc1nonc1[N+](=O)[O-]	99.21	96.12	Efflux Evader
O=[N+]([O-])c1nonc1NCn1cnnn1	96.86	94.31	Efflux Evader
COc1nsc(S(C)(=O)=O)c1C#N	92.65	88.67	Efflux Evader
CN(C)c1ccc(/C=N\C2CCCc3c2[nH]c2ccc(Br)cc32)cc1	52.48	92.94	Efflux Evader
Oc1c(Cl)cc(Cl)c2c1NCCC2	86.78	88.05	Efflux Evader
NNc1ccc2c(Cl)cc(Cl)c(O)c2n1	89.71	90.29	Efflux Evader
O=[N+]([O-])c1ccc(C=[N+]([O-])CCO)o1	101.33	101.32	Efflux Evader
CCO.Nc1nc(N)c2cc(Sc3ccc4ccccc4c3)ccc2n1.Nc1nc(N)c2cc(Sc3ccc4ccccc4c3)ccc2n1	80.68	100.99	Efflux Evader
O=[N+]([O-])c1oc2ccc3ccccc3c2c1CCO	101.02	101.37	Efflux Evader
Cl.Cl.Nc1ccc(Cn2ccc3c4c(N)nc(N)nc4ccc32)cc1	99.56	100.93	Efflux Evader
Cn1c2ccncc2c2cc([N+](=O)[O-])ccc21	97.91	98.37	Efflux Evader
Brc1cnc2c(c1)Oc1ccccc1-c1cc(CN3CCOCC3)nn1-2	62.99	92.03	Efflux Evader
CN(C)c1nc(N/N=C/C(Br)=C/c2ccccc2)nc(N2CCOCC2)n1	96.66	91.55	Efflux Evader
COC1=C(N)C(=O)c2nc(-c3nc(C(=O)O)c(C)c(-c4ccc(OC)c(OC)c4O)c3N)ccc2C1=O	102.37	102.22	Efflux Evader

## Sheet: substrates
SMILES	INHIB_AVE_wild	INHIB_AVE_efflux	Class
Brc1cncc(-c2cc(NCCCn3ccnc3)nc(-c3ccccc3)n2)c1	4.6	80.47	Efflux Substrate
N#C/C(=N\Nc1cccc(C(F)(F)F)c1)C(N)=S	18.36	87.98	Efflux Substrate
CC(C)C(=O)/C(=C/c1ccc(Cl)cc1Cl)n1cncn1	5.84	97.31	Efflux Substrate
O=C(N/N=C(/CC(=O)c1cccs1)C(F)(F)F)c1cccc([N+](=O)[O-])c1	-3.58	88.8	Efflux Substrate
O=C(N/N=C(/CC(=O)c1cccs1)C(F)(F)F)c1ccc(Cl)cc1	20.78	77.14	Efflux Substrate
O=CN/C(=C(/Cl)SCc1ccccc1)[P+](c1ccccc1)(c1ccccc1)c1ccccc1	2.47	95.35	Efflux Substrate
Cc1ccc(OP(=O)(N/N=C2/C(=O)Nc3ccccc32)Oc2ccc(C)cc2)cc1	-5.14	91.37	Efflux Substrate
CC(C)=C(NC(=O)c1ccccc1)C(=O)N/N=C(/c1ccccc1)C(O)c1ccccc1	6.73	100.02	Efflux Substrate
Cc1ccccc1C(=O)N/N=C/C=C1\N(C)c2ccccc2C1(C)C	29.34	99.28	Efflux Substrate
O=C1/C(=C/c2cc(I)cc(I)c2O)Sc2ccccc21	16.14	98.13	Efflux Substrate
Cc1ccc(NC(=N\O)/C(=N/O)Nc2ccc(C)c(C)c2)cc1C	8.5	94.42	Efflux Substrate
O=C(CC1S/C(=N\c2ccccc2)N(CCCO)C1=O)Nc1ccc(Cl)cc1	13.14	94.48	Efflux Substrate
Cc1cccc(OCC(=O)N/N=C2\C(=O)N(C)c3ccccc32)c1	3.32	96.76	Efflux Substrate
CN1C(=O)/C(=N\NC(=O)COc2cccc(Cl)c2)c2ccccc21	7.94	97.12	Efflux Substrate
CN1C(=O)/C(=N\Nc2nncc(-c3ccccc3)n2)c2cc(Br)ccc21.[Na+]	10.53	79.85	Efflux Substrate
Cc1ccc(C2=NOC(=N\O)/C2=N/O)cc1	29.33	96.12	Efflux Substrate
O=C(Nc1ccccc1)O/N=c1\ssc2ccccc12	32.59	83.26	Efflux Substrate
CCn1c(-c2ccccc2)cs/c1=N/c1cccnc1	10.03	95.4	Efflux Substrate
CC(Oc1ccc(Cl)cc1Cl)C(=O)NNC(=O)c1ccc(O)c(O)c1	9.84	89.76	Efflux Substrate
O=C(CNC(=O)C(c1ccccc1)c1ccccc1)N/N=C/c1ccc(O)c(Br)c1	0.24	78.24	Efflux Substrate
O=C(CNC(=O)C(c1ccccc1)c1ccccc1)N/N=C/c1ccc(O)cc1O	18.42	84.64	Efflux Substrate
CC(C)(C)NC(=O)C(=O)NNC(=O)c1cccc(I)c1	17.37	87.56	Efflux Substrate
COc1ccc(C(O)(C(=O)NNc2cccc(Cl)c2)c2ccc(OC)cc2)cc1	-0.31	94.22	Efflux Substrate
O=C(NN=C1CCCCC1)C(O)(c1ccc(Cl)cc1)c1ccc(Cl)cc1	6.3	78.52	Efflux Substrate
C/C(CC(=O)Nc1ccc(Cl)cc1)=N\NC(=O)COc1ccccc1C	4.69	77.84	Efflux Substrate
COc1ccc(NC(=O)/C=C/C(=O)Nc2ccc(OC)cc2)cc1	9.97	88.63	Efflux Substrate
O=C(Nc1cccc(/N=C/c2cc(Br)cc(Br)c2O)c1)c1ccco1	26.11	84.1	Efflux Substrate
COc1cc(SC)ccc1C(=O)Nc1nccs1	4.5	75.96	Efflux Substrate
Cl.O=C(OC(CCN1CCCCC1)c1ccccc1)C1(c2ccccc2)CCCC1	2.71	90.2	Efflux Substrate
Cn1c(=O)cc2c3c(c(NCCCO)ccc31)C(=O)c1ccccc1-2	-13.08	84.61	Efflux Substrate
O=C(Nc1cc(OC(=O)c2ccc(Cl)cc2)ccc1Cl)c1ccc(Cl)cc1	23.28	97.71	Efflux Substrate
CC(/C=C/c1ccccc1F)=N\NC(=O)c1cccc(F)c1	4.5	89.56	Efflux Substrate
O=C(N/N=C/c1cc(Br)cc(Br)c1OC(=O)c1ccccc1Br)c1ccncc1	12.29	79.27	Efflux Substrate
O=C(O)c1ccccc1C(=O)Nc1ccccc1C#Cc1ccc(Br)cc1	-0.99	89.8	Efflux Substrate
Cc1cc(=O)[nH]c(SCC(=O)Nc2ccc(Br)cc2)c1C#N	18.64	84.63	Efflux Substrate
CCCCCCCC1C(C#N)=C(N)SC(N)=C1C#N	7.03	78.84	Efflux Substrate
CCn1cc(C(=O)O)c(=O)c2cc(F)c(N3CCN(C(=S)NC(=O)C45CC6CC(CC(C6)C4)C5)CC3)cc21	9.66	97.46	Efflux Substrate
CCn1cc(C(=O)O)c(=O)c2cc(F)c(N3CCN(C(=S)NC(=O)c4cccc(Br)c4)CC3)cc21	2.34	93.17	Efflux Substrate
CCn1cc(C(=O)O)c(=O)c2cc(F)c(N/N=C/c3ccccc3)cc21	-2.02	81.37	Efflux Substrate
CCn1cc(C(=O)O)c(=O)c2cnc(N3CCN(C(=S)NC(=O)c4cccc(F)c4)CC3)nc21	-3.27	97.79	Efflux Substrate
CCOc1cccc(C(=O)NC(=S)N2CCN(c3ncc4c(=O)c(C(=O)O)cn(CC)c4n3)CC2)c1	-5.55	88.93	Efflux Substrate
CCn1cc(C(=O)O)c(=O)c2cnc(N3CCN(C(=S)NC(=O)c4ccccc4Br)CC3)nc21	6.81	97.95	Efflux Substrate
CCn1cc(C(=O)O)c(=O)c2cnc(N3CCN(C(=S)Nc4ccc(OC)cc4)CC3)nc21	-0.57	80.9	Efflux Substrate
CCn1cc(C(=O)O)c(=O)c2cnc(N3CCN(C(=S)Nc4ccccc4C(F)(F)F)CC3)nc21	1.49	103.44	Efflux Substrate
CCn1cc(C(=O)O)c(=O)c2cnc(N3CCN(C(=S)Nc4ccccc4Cl)CC3)nc21	0.73	97.25	Efflux Substrate
COc1ccc(OC)c(C2C(C(=O)c3ccccc3)=C(O)C(=O)N2c2ccc(F)cc2)c1	6.41	97.51	Efflux Substrate
Cc1ccc(N2C(=O)C(O)=C(C(=O)c3ccccc3)C2c2ccccc2)cc1	3.4	94.09	Efflux Substrate
Cc1ccc(N2C(=O)C(O)=C(C(=O)c3ccccc3)C2c2ccccc2F)cc1	7.31	99.59	Efflux Substrate
CC(=O)NNc1ccc(Br)cc1	13.12	81.41	Efflux Substrate
CCCCCCCCSCCCCC(=O)O	4.55	84.6	Efflux Substrate
CCc1ccc(OCC(=O)NCCc2ccccc2)cc1	3.67	75.15	Efflux Substrate
COc1cc(Br)ccc1OCC(=O)N/N=C/c1ccc(C)cc1O	19.28	90.08	Efflux Substrate
O=C(CSCC(=O)N/N=C/c1ccccc1O)N/N=C/c1ccccc1O	9.13	77.35	Efflux Substrate
O=C(CSCc1ccccc1Cl)N/N=C/c1ccc(F)cc1	10.64	79.95	Efflux Substrate
O=C(CSCc1ccccc1Cl)N/N=C/c1cccc(Cl)c1	3.72	82.98	Efflux Substrate
O=C(CSCc1ccccc1Cl)N/N=C/c1ccccc1	13.01	81.41	Efflux Substrate
N/C(=C\C(=O)/C=C/c1cccs1)C(Cl)(Cl)Cl	21.71	90.83	Efflux Substrate
O=C(Nc1nc[nH]n1)C(F)(OC(F)(F)C(F)(F)C(F)(F)F)C(F)(F)F	6.47	90.53	Efflux Substrate
Oc1cc(C(F)(F)C(F)(F)C(F)(F)C(F)(F)F)nn1-c1ccccc1	9.43	81.2	Efflux Substrate
O=[N+]([O-])c1cc(Br)c(O)c(/C=N/c2ccccc2OCC(F)(F)C(F)(F)C(F)(F)C(F)F)c1	28.36	76.23	Efflux Substrate
O=[N+]([O-])c1cc(Br)cc(/C=N/c2ccccc2OCC(F)(F)C(F)(F)C(F)(F)C(F)F)c1O	26.45	76.56	Efflux Substrate
Oc1c(Cl)cc(Cl)cc1/C=N/c1ccccc1OCC(F)(F)C(F)(F)C(F)(F)C(F)F	23.23	81.62	Efflux Substrate
N#CC(C#N)=NNc1ccccc1C(F)(F)F	20.94	96.02	Efflux Substrate
CCCCCCCNC(=O)CC(CO)NCCCCCCC	37.32	92.32	Efflux Substrate
c1csc(-c2cnc3sc(NCC4CCOCC4)nn23)c1	11.02	75.77	Efflux Substrate
Cc1cc(O)c(Cl)cc1C(O)(C(F)(F)F)C(F)(F)F	21.05	101.13	Efflux Substrate
Oc1c(Cl)cc(Cl)cc1C(O)(C(F)(F)F)C(F)(F)F	19.94	78.42	Efflux Substrate
CC(=O)Oc1cc(C)ccc1C(O)(C(F)(F)F)C(F)(F)F	19.97	90.89	Efflux Substrate
O=C1CC(O)(C(F)F)Oc2c1ccc1ccccc21	12.39	82.39	Efflux Substrate
COC(=O)C(O)(c1ccc(O)c(O)c1)C(F)(F)F	-4.74	88.54	Efflux Substrate
O=C1CC(O)(C(F)(F)F)Oc2c1ccc1ccccc21	32.56	90.61	Efflux Substrate
Cl.O=C(OCCCN1CCOCC1)C(O)(c1ccc(Br)cc1)c1ccc(Br)cc1	9.6	100.19	Efflux Substrate
COC(F)(C(=O)Oc1ccc([N+](=O)[O-])c(Oc2ccc(C(F)(F)F)cc2Cl)c1)C(F)(F)F	14.57	87.37	Efflux Substrate
CCOC(=O)C(NC(=O)Nc1sc2c(c1C(=O)OC)CCCC2)(OCC(F)(F)F)C(F)(F)F	3.09	81.41	Efflux Substrate
CCCCNc1ccc2c3c(cc(=O)n2C)-c2ccccc2C(=O)c13	11.17	90.56	Efflux Substrate
CC(/C=C/c1ccccc1F)=N\NC(=O)c1ccccc1	1.97	88.88	Efflux Substrate
O=Cc1cc(Cc2ccc(OC(=O)c3ccccc3)c(C=O)c2)ccc1OC(=O)c1ccccc1	16.34	79.87	Efflux Substrate
O=C(O)/C=C\C(=O)Nc1ccccc1C#Cc1ccc(Br)cc1	8.42	98.25	Efflux Substrate
C/C(=N\Nc1nc(Nc2ccccc2)nc(N2CCCC2)n1)c1ccccc1	19.04	91.37	Efflux Substrate
O=C(NNC1=C(C(=O)C(F)(F)F)CCC1)c1cccc(Br)c1	23.39	92.9	Efflux Substrate
COc1ccc(NC2=C(n3nnc4ccccc43)C(=O)c3ccccc3C2=O)cc1	-7.23	95.62	Efflux Substrate
COc1cccc(C(C2=C(O)CC(C)(C)CC2=O)C2C(=O)CC(C)(C)CC2=O)c1O	8.61	75.62	Efflux Substrate
CCN(CC)c1ccc2nc3c4ccccc4c(=N)cc-3oc2c1.Cl	-11.44	78	Efflux Substrate
OC1=C2C(=Nc3ccccc3SC2c2ccc3c(c2)OCO3)c2ccccc21	19.18	88.75	Efflux Substrate
O=C(c1cccs1)c1coc2ccc(Cl)cc2c1=O	2.29	79.43	Efflux Substrate
Cc1ccc(-n2c3nc(=O)[nH]c(=O)c-3cc3c(Cl)cccc32)cc1C	4.51	102.1	Efflux Substrate
O=c1nc2n(-c3ccc(Br)cc3)c3cccc(Cl)c3cc-2c(=O)[nH]1	-0.71	97.56	Efflux Substrate
O=c1nc2n(-c3ccc(Cl)cc3)c3cccc(Cl)c3cc-2c(=O)[nH]1	-0.52	88.89	Efflux Substrate
Cc1ccc(-n2c3nc(=O)[nH]c(=O)c-3cc3c(Cl)cccc32)c(C)c1	-0.51	76.13	Efflux Substrate
O=c1nc2n(-c3ccccc3)c3cccc(Cl)c3cc-2c(=O)[nH]1	4.96	96.99	Efflux Substrate
CC(C)(C)c1cc(C(F)(F)F)c2c(=O)n(-c3ccccc3)[nH]c2n1	2.94	78.1	Efflux Substrate
O=c1c2c(C(F)(F)F)cc(-c3ccccc3)nc2[nH]n1-c1ccccc1	2.75	96.55	Efflux Substrate
O=C1C(=O)c2ccccc2-c2ccccc21	39.38	96.77	Efflux Substrate
CC(=O)[C@H]1[C@H](c2cccs2)C(C#N)(C#N)[C@@H]2c3ccccc3C=CN21	12.82	81.07	Efflux Substrate
Br.Cn1ccnc1SCC(=O)c1cc2c(ccc3ccccc32)oc1=O	6.83	91.64	Efflux Substrate
Cc1c(C(c2cc(Br)c(O)c(O)c2Br)c2c(C)n(C)n(-c3ccccc3)c2=O)c(=O)n(-c2ccccc2)n1C	6.96	81.93	Efflux Substrate
O=C1C2=C(C(c3ccccc3)=NCCN2)C(c2ccc(F)cc2)N1c1cccc(C(F)(F)F)c1	15.78	91.64	Efflux Substrate
Cc1cnc(-c2cccnc2)n1CCC12CC3CC(CC(C3)C1)C2	23.31	98.52	Efflux Substrate
Cc1cnc(-c2ccncc2)n1CCC12CC3CC(CC(C3)C1)C2	16.15	91.01	Efflux Substrate
COc1cccc(/C=C2/SC(N3CC(C)OC(C)C3)=NC2=O)c1OC	5.14	91.93	Efflux Substrate
O=C(CC1(C(F)(F)F)NCCN1)c1cccc2ccccc12	17.58	77.36	Efflux Substrate
CCOc1ccc2c(C)nc(NC3=NC(C)(C)C=C(C)N3)nc2c1	38.58	92.47	Efflux Substrate
O=C1OC(C[N+](=O)[O-])C(Br)=C1Oc1ccccc1	19.26	100.43	Efflux Substrate
CN1C=C(c2ccc3ccccc3n2)C(c2cccc3ccccc23)c2ccccc21	-1.23	105.47	Efflux Substrate
CCN1C=C(c2ccc3cc(C)ccc3n2)C(c2c[nH]c3ccccc23)c2cc(C)ccc21	26.35	83.96	Efflux Substrate
Cc1ccc2c(=O)cc(-c3cccs3)oc2c1	2.25	90	Efflux Substrate
CC(C)CCOC(=O)C[N+](C)(C)CCOC1CC2CCC1(C)C2(C)C.[Cl-]	32.45	99.34	Efflux Substrate
CC(=O)C1=NN(c2ccc(Br)cc2)C2(CCC(c3ccccc3)=NN2c2ccccc2)S1	1.4	82.72	Efflux Substrate
CC(=O)O[C@H]1C[C@@]2(C)C(C[C@@H](O)C3[C@@]4(C)CC[C@@H](O)[C@@H](C)C4CC[C@@]32C)/C1=C(\CCC=C(C)C)C(=O)On1nnc2ccc(Cl)cc21	6.16	87.18	Efflux Substrate
CC(=O)O[C@H]1C[C@@]2(C)C(C[C@@H](O)C3[C@@]4(C)CC[C@@H](O)[C@@H](C)C4CC[C@@]32C)/C1=C(\CCC=C(C)C)C(=O)O	6.27	79.59	Efflux Substrate
CC(=O)N1CCN(c2ccc(Oc3ccc(Cl)cc3O)cc2)CC1	5.34	100.11	Efflux Substrate
CC(=O)NC[C@@H]1CN(c2ccc(N3CCOCC3)c(F)c2)C(=O)O1	5.35	92.93	Efflux Substrate
CC(=O)NC[C@H]1CN(c2ccc(N3CCSCC3)c(F)c2)C(=O)O1	5.86	95.1	Efflux Substrate
CC(C)CCc1sc(NC(=O)c2cc(NC(=O)c3cc(NC(=N)c4ccccc4)cn3C)cn2C)nc1C(=O)NCCCN(C)C.O=C(O)C(F)(F)F.O=C(O)C(F)(F)F	2.25	97.24	Efflux Substrate
CC(c1cc(Cl)cc(Cl)c1)N(C)c1ncc2c(N)nc(N)nc2n1	18.01	99.71	Efflux Substrate
CCOC(=O)C1=C(C)Nc2nc3c(c(N)c2C1c1ccccc1OC)CCCC3.Cl	-9.9	90.61	Efflux Substrate
CC(=O)C(=O)NC1C=C(C)C=CC(O)CC=C(C)C=CC(O)CC2OC(=O)C1(C)C(=O)C2C	0.12	100.4	Efflux Substrate
CCOC(=O)C1=C(C)Nc2nc3c(c(N)c2C1c1ccccc1OC)CCCC3	-16.32	78.51	Efflux Substrate
CCN(CC)S(=O)(=O)c1ccc(C(=O)Nc2cc(C)nn2-c2nc(C)c(C)c(=O)[nH]2)cc1	6.68	75.49	Efflux Substrate
CCOC(=O)c1cc2c(N)c3c(nc2nc1C)CCCC3	-8.78	82.83	Efflux Substrate
Cc1ccccc1Nc1ccccc1-c1ccccc1[N+](=O)[O-]	2.42	96.16	Efflux Substrate
CCc1c(C)nc(-n2nc(C)cc2NC(=O)c2ccccc2SC)[nH]c1=O	1.49	90.78	Efflux Substrate
CCCn1c(NC(=O)c2ccc3ccccc3n2)nc2ccccc21	5.23	100	Efflux Substrate
CCOC(=O)NC(=O)c1ccsc1NC(=O)c1nc2ccccc2s1	18.1	100.63	Efflux Substrate
Cc1nc(-c2ccccn2)nc(N(C)CCc2ccccc2)c1Cl	-2.46	87.23	Efflux Substrate
CC(=O)/C=C/c1ccc(C(=O)Nc2cc(C(=O)Nc3cc(C(=O)NCCN4CCOCC4)n(C)c3)n(C)c2)cc1.O=C(O)C(F)(F)F	3.54	95.96	Efflux Substrate
CC(C)n1cc(NC(=O)c2cc(NC(=O)c3ccc(/C=C/c4cnc5ccccc5c4)cc3)cn2C)cc1C(=O)NCCN1CCOCC1.O=C(O)C(F)(F)F.O=C(O)C(F)(F)F	11.36	90.54	Efflux Substrate
CN(C)CCNC(=O)c1cc(NC(=O)c2cc(NC(=O)c3ccc(/C=C/c4cnc5ccccc5c4)cc3)cn2C)cn1C.O=C(O)C(F)(F)F.O=C(O)C(F)(F)F	2.61667	100.337	Efflux Substrate
Cn1cc(NC(=O)c2ccc(/C=C/c3cnc4ccccc4c3)cc2)cc1C(=O)Nc1cc(C(=O)NCCN2CCOCC2)n(CCCN=[N+]=[N-])c1.O=C(O)C(F)(F)F.O=C(O)C(F)(F)F	3.57	91.63	Efflux Substrate
Cn1cc(NC(=O)c2ccc(/C=C/c3ccncc3)cc2)cc1C(=O)Nc1cc(C(=O)NCCN2CCOCC2)n(CCCCl)c1.O=C(O)C(F)(F)F.O=C(O)C(F)(F)F	9.31	100.18	Efflux Substrate
Cn1cc(NC(=O)c2ccc(/C=C/c3ccncc3)cc2)cc1C(=O)Nc1cc(C(=O)NCCN2CCOCC2)n(CCCN2CCN(Cc3cccc4ccccc34)CC2)c1.O=C(O)C(F)(F)F.O=C(O)C(F)(F)F.O=C(O)C(F)(F)F.O=C(O)C(F)(F)F	2.3	86.51	Efflux Substrate
Cn1cc(NC(=O)c2ccc(/C=C/c3ccncc3)cc2)cc1C(=O)Nc1cc(C(=O)NCCN2CCOCC2)n(CCCN2CCOCC2)c1.O=C(O)C(F)(F)F.O=C(O)C(F)(F)F	6.53	96.81	Efflux Substrate
Cn1cc(NC(=O)c2ccc(/C=C/c3ccncc3)cc2)cc1C(=O)Nc1cc(C(=O)NCCN2CCOCC2)n(CCCSc2ccccc2)c1.O=C(O)C(F)(F)F.O=C(O)C(F)(F)F	3.4	100.98	Efflux Substrate
CN(C)CCNC(=O)c1cc(NC(=O)c2cc(NC(=O)c3ccc(/C=C/c4ccc(N(C)C)cc4)nc3)cn2C)cn1C.O=C(O)C(F)(F)F	6.8	99.91	Efflux Substrate
CN(C)CCNC(=O)c1cc(NC(=O)c2cc(NC(=O)c3ccc(/C=C/c4ccc(N(C)C)cc4)nc3)cn2C)cn1C.O=C(O)C(F)(F)F.O=C(O)C(F)(F)F	2.04	78.1	Efflux Substrate
Cn1cc(NC(=O)c2cc(NC(=O)c3sc(N)nc3C(F)(F)F)cn2C)cc1C(=O)NCCN1CCOCC1.O=C(O)C(F)(F)F	-24.64	77.43	Efflux Substrate
CC(=N)Nc1cc(C(=O)Nc2cc(C(=O)Nc3cc(C(=O)NCCCN(C)C)n(C)c3)n(C)c2)n(C)c1.O=C(O)C(F)(F)F.O=C(O)C(F)(F)F	15.96	86.05	Efflux Substrate
CC(C)c1sc(NC(=O)c2cc(NC(=O)c3cc(NC(=O)c4cc(NC=O)cn4C)cn3C)cn2C)nc1C(=O)NCCCN(C)C.O=C(O)C(F)(F)F	-8.57	88.42	Efflux Substrate
COCCOC1CCN(CCNC(=O)c2cc(NC(=O)c3cc(NC(=O)c4ccc(/C=C/c5ccc6nonc6c5)cc4)cn3C)cn2C)CC1.O=S(=O)(O)O	1.99	83.93	Efflux Substrate
COc1ccc(/C=C/c2ccc(C(=O)Nc3cc(C(=O)Nc4cc(C(=O)NCCN5CCC(OC)CC5)n(C)c4)n(C)c3)cc2)cc1.O=C(O)C(F)(F)F	1.28	100.29	Efflux Substrate
COCCOC1CCN(CCNC(=O)c2cc(NC(=O)c3cc(NC(=O)c4ccc(/C=C/c5cnc6ccccc6c5)cc4)cn3C)cn2C)CC1	21.44	100.67	Efflux Substrate
Cn1cc(NC(=O)c2cc(NC(=O)c3cc(NC(=O)c4ccc(Cl)cc4Cl)cn3C)cn2C)cc1C(=O)NCCCN1CCOCC1.O=C(O)C(F)(F)F	-11.45	92.02	Efflux Substrate
Cn1cc(NC(=O)c2cc(NC(=O)c3cc(NC(=O)c4ccc(Cl)cc4Cl)cn3C)cn2C)cc1C(=O)NCCN1CCOCC1.O=C(O)C(F)(F)F	-8.53	90.48	Efflux Substrate
COc1cccc(C(=N)Nc2cc(C(=O)Nc3cc(C(=O)Nc4cc(C(=O)NCCCN(C)C)n(C)c4)n(C)c3)n(C)c2)c1.O=C(O)C(F)(F)F.O=C(O)C(F)(F)F	-2.32	103.09	Efflux Substrate
COc1cccc(C(=N)Nc2cc(C(=O)Nc3cc(C(=O)Nc4cc(C(=O)NCCCN(C)C)n(CCC(C)C)c4)n(C)c3)n(C)c2)c1	-19.5	77.72	Efflux Substrate
CN(C)CCCNC(=O)c1cc(NC(=O)c2cc(NC(=O)c3cc(NC(=N)c4ccccc4)cn3C)cn2C)cn1C.O=C(O)C(F)(F)F.O=C(O)C(F)(F)F	-15.33	75.84	Efflux Substrate
CC(C)CCn1cc(NC(=O)c2cc(NC(=O)c3cc(NC(=N)c4ccccc4)cn3C)cn2C)cc1C(=O)NCCCN(C)C.O=C(O)C(F)(F)F.O=C(O)C(F)(F)F	-19.15	77.81	Efflux Substrate
COc1ccc(/C=C/c2ccc(C(=O)Nc3cc(C(=O)Nc4cc(C(=O)NCCN5CCC(OC)CC5)n(C)c4)n(C)c3)cn2)cc1.O=C(O)C(F)(F)F.O=C(O)C(F)(F)F	5.08	100.53	Efflux Substrate
COCCOC1CCN(CCNC(=O)c2cc(NC(=O)c3cc(NC(=O)c4ccc(/C=C/c5ccc(OC)cc5)nc4)cn3C)cn2C)CC1	1.89	92.14	Efflux Substrate
CN(C)CCCNC(=O)c1cc(NC(=O)c2cc(NC(=O)c3cc(NC(=N)c4cc5ccccc5cn4)cn3C)cn2C)cn1C.O=C(O)C(F)(F)F.O=C(O)C(F)(F)F	12.27	97.12	Efflux Substrate
Cn1cc(NC(=O)c2cc(NC(=O)c3ccc(/C=C/c4ccc5ccccc5n4)cc3)cn2C)cc1C(=O)NCCN1CCOCC1.O=C(O)C(F)(F)F	-54.04	91.54	Efflux Substrate
Cn1cc(NC(=O)c2cc(NC(=O)c3ccc(/C=C/C4CC4)cc3)cn2C)cc1C(=O)NCCN1CCOCC1.O=C(O)C(F)(F)F	41.38	100.33	Efflux Substrate
COC(=O)c1ccc(C(=O)Nc2cc(C(=O)Nc3cc(C(=O)NCCN4CCOCC4)n(C)c3)n(C)c2)cc1.O=C(O)C(F)(F)F	-5.56	101.91	Efflux Substrate
CN1CCN(CCCOc2ncc(Nc3ncc(-c4ccc(C(F)(F)F)c(F)c4)nc3C(N)=O)cn2)CC1	2.03	85.57	Efflux Substrate
COc1cccc(-n2nnnc2S(=O)(=O)Cc2ccccc2)c1	10.35	81.93	Efflux Substrate
C[Pt+]1(C)(C)([n+]2ccccc2)[n+]2cccc3c4nc5ccccc5nc4c4ccc[n+]1c4c32.F[P-](F)(F)(F)(F)F	17.55	86.9	Efflux Substrate
Cc1nc(-c2ccccn2)nc(N2CCC(Cc3ccccc3)C2)c1Cl	8.66	87.92	Efflux Substrate
Fc1ccc(CCOc2cncc3nnc(-c4ccc(Cl)cc4)n23)cc1F	-0.47	75.58	Efflux Substrate
FC(F)(F)c1cccc(-c2nc3nc(Cl)c(Cl)nc3[nH]2)c1	3.39	97.63	Efflux Substrate
CC1(C)N=C(N)N=C(N)N1c1ccc(OCCCOc2ccccc2)c(Cl)c1.CCS(=O)(=O)O	15.3	101.25	Efflux Substrate
O=C(Nc1nnc(-c2ccc(Cl)s2)o1)c1ccc(Cl)s1	11.41	100.63	Efflux Substrate
O=C(Nc1cccc(Cl)c1)c1cnc(N2CCN(c3ccncc3)CC2)c(Cl)c1	6.8	77.31	Efflux Substrate
O=C(c1ccco1)N(CCCn1ccnc1)c1nc2c(Cl)cccc2s1	11.93	96.14	Efflux Substrate
Cc1ccc(CCNC(=O)c2ncc([N+](=O)[O-])n2C)cc1	11.97	100.01	Efflux Substrate
CCN1C(=O)c2cccc3c(-n4cc(CN5CCCNCCN(Cc6cn(-c7ccc8c9c(cccc79)C(=O)N(CC)C8=O)nn6)CCCNCC5)nn4)ccc(c23)C1=O.O=C(O)C(F)(F)F.O=C(O)C(F)(F)F	20.41	99.58	Efflux Substrate
O=C(Nc1nnc(-c2ccc(Cl)cc2)o1)c1cccc(C(F)(F)F)c1	6.46	97.4	Efflux Substrate
C/C(Cn1nnc([N+](=O)[O-])n1)=N\c1sc2c(c1C#N)CCCC2	29.16	94.31	Efflux Substrate
O=C(/C(=N\c1ccccc1O)c1ccccc1)c1ccccc1	10.22	83.92	Efflux Substrate
Oc1ccccc1/N=C/c1ccc(OCc2cccc(Br)c2)cc1	6.61	77.88	Efflux Substrate
Oc1ccc(I)cc1/C=N/c1cc(Cl)ccc1O	17.68	86.66	Efflux Substrate
Cc1nc(N=Nc2ccccc2)[nH]c1N=Nc1ccccc1	0.31	95.98	Efflux Substrate
COc1ccc(/C=C2/SC(N3CCC(C)CC3)=NC2=O)c(OC)c1	7.68	95.25	Efflux Substrate
COc1ccc(/C=C2/SC(N3CCCC(C)C3)=NC2=O)c(OC)c1	4.32	87.31	Efflux Substrate
CC1CCN(C2=NC(=O)/C(=C\c3ccccc3Cl)S2)CC1	5.19	75.32	Efflux Substrate
CC(C)c1ccc(/C=C2\SC(N3CCCCC3)=NC2=O)cc1	7.83	82.22	Efflux Substrate
COc1ccc(OC)c(/C=C2\SC(N3CCCCCC3)=NC2=O)c1	7.55	78.71	Efflux Substrate
O=C(COc1cccc(Cl)c1)NNC(=S)NC(=O)c1ccccc1	22.07	76.4	Efflux Substrate
Br.CN(C)c1nc(=NCc2ccco2)ss1	7.57	100.08	Efflux Substrate
CC1CC(NC2CCCCC2)=Nc2ccccc2N1Cc1ccccc1	14	91.72	Efflux Substrate
c1ccc(C2=NN(c3ccccc3)C(c3ccc4c(c3)OCO4)N2c2ccc(N3CCOCC3)cc2)cc1	4.89	75.04	Efflux Substrate
CC1(C)CC(=O)C2=C(C1)Nc1ccccc1N(C(=O)C1CC1)C2c1ccc(Cl)cc1	6.8	78.08	Efflux Substrate
N=C1S/C(=C\c2ccc(Cl)cc2Cl)C(=O)N1c1nonc1N	5.81	80.53	Efflux Substrate
COc1cccc(C2(O)CC(C(F)(F)F)=NN2C(=O)c2ccccc2O)c1	27.89	77.36	Efflux Substrate
CCCCCCCC(=O)N1c2ccc(C)cc2[C@@H]2CN(C)CC[C@H]21.Cl	12.09	79.35	Efflux Substrate
CCCCCOC(=O)n1c(=O)oc2cc([N+](=O)[O-])ccc21	23.57	91.62	Efflux Substrate
CC(=O)C1=NN(c2ccc(C)cc2)C(c2c[nH]c3ccccc23)N1C1CCCCC1	0.71	99.85	Efflux Substrate
Br.CCn1c(=N)n(CC(=O)C23CC4CC(CC(C4)C2)C3)c2ccccc21	5.04	87.75	Efflux Substrate
CCCCCCCn1ccc(=N)cc1.I	38.66	95.65	Efflux Substrate
Cl.NCCN1C(=O)S/C(=C/c2ccc(F)c(Oc3ccccc3)c2)C1=O	25.89	92.11	Efflux Substrate
COc1ccccc1/C=C1/SC(=S)N(CN(Cc2ccccc2)Cc2ccccc2)C1=O	1.71	80.59	Efflux Substrate
CC1CCN(CN2C(=O)/C(=C\c3ccccc3Cl)SC2=S)CC1	15.62	91.32	Efflux Substrate
O=C1S/C(=C/c2ccccc2Cl)C(=O)N1CN1CCCCC1	16.95	96.93	Efflux Substrate
O=C1/C(=C\c2ccc([N+](=O)[O-])cc2)SC(=S)N1CN1CCCCC1	19.49	81.43	Efflux Substrate
COC(=O)c1ccc(NCN2C(=O)/C(=C\c3cc(OC)c(OC)c(OC)c3)SC2=S)cc1	4.41	94.01	Efflux Substrate
COC(=O)c1ccc(NCN2C(=O)/C(=C\c3cccc(Cl)c3Cl)SC2=S)cc1	0.99	89.67	Efflux Substrate
COC(=O)c1ccc(/C=C2\SC(=O)N(CNc3ccc(C)cc3)C2=O)cc1	2.02	77.87	Efflux Substrate
CCc1ccc(NCN2C(=O)/C(=C\c3ccc(Cl)cc3Cl)SC2=S)cc1	31.73	94.88	Efflux Substrate
CCc1ccc(NCN2C(=O)/C(=C/c3cccc(Cl)c3Cl)SC2=S)cc1	20.94	96.47	Efflux Substrate
CCCCc1ccc(NCN2C(=O)/C(=C\c3cc(OC)c(OC)c(OC)c3)SC2=S)cc1	1.65	91.17	Efflux Substrate
O=C1/C(=C/c2cccc(Cl)c2Cl)SC(=S)N1CNc1ccc(I)cc1	18.68	97.72	Efflux Substrate
O=C1/C(=C\c2ccc(Cl)cc2Cl)SC(=S)N1CNc1ccc(-c2ccccc2)cc1	32.89	98.69	Efflux Substrate
COc1cc(/C=C2/SC(=S)N(CNc3ccc(C)c(C)c3)C2=O)cc(OC)c1OC	9.75	98.45	Efflux Substrate
Cc1ccc(NCN2C(=O)/C(=C\c3ccc(Cl)cc3Cl)SC2=S)cc1C	30.29	95.47	Efflux Substrate
Cc1ccc(NCN2C(=O)/C(=C\c3cccc(Cl)c3Cl)SC2=S)cc1C	17.97	96.01	Efflux Substrate
CC(C)c1ccc(/C=C2/SC(=O)N(CNc3cccc(C(F)(F)F)c3)C2=O)cc1	11.57	96.73	Efflux Substrate
Cc1ccc(Cl)cc1NCN1C(=O)/C(=C\c2cccc(Cl)c2Cl)SC1=S	29.86	100.15	Efflux Substrate
O=C1S/C(=C\c2cccc(Cl)c2)C(=O)N1CNc1cc(Cl)ccc1Cl	5.74	77.53	Efflux Substrate
Cc1cc(I)ccc1NCN1C(=O)/C(=C\c2ccccc2Cl)SC1=S	14.66	97.6	Efflux Substrate
O=C1/C(=C\c2ccccc2Br)SC(=S)N1CNc1cccc(Br)c1	10.24	99.59	Efflux Substrate
COc1cc(/C=C2/SC(=S)N(CNc3cccc(Cl)c3C)C2=O)cc(OC)c1OC	1.71	97.66	Efflux Substrate
CC(C)c1ccc(/C=C2/SC(=S)N(CNc3cccc(F)c3)C2=O)cc1	5.83	80.54	Efflux Substrate
COc1cc(/C=C2/SC(=S)N(CNc3cccc(F)c3)C2=O)cc(OC)c1OC	3.24	99.91	Efflux Substrate
O=C1/C(=C\c2ccccc2Cl)SC(=S)N1CNc1cccc(F)c1	31.53	100.78	Efflux Substrate
COc1cccc(NCN2C(=O)/C(=C\c3cccc(Cl)c3Cl)SC2=S)c1	23.7	99.67	Efflux Substrate
Cc1ccccc1NCN1C(=O)/C(=C/c2ccc(C(C)C)cc2)SC1=S	13.82	91.61	Efflux Substrate
COc1cc(/C=C2/SC(=S)N(CNc3ccccc3Cl)C2=O)cc(OC)c1OC	6.38	98.98	Efflux Substrate
COc1cc(/C=C2/SC(=S)N(CNc3ccccc3F)C2=O)cc(OC)c1OC	3.09	92.07	Efflux Substrate
COc1ccccc1NCN1C(=O)/C(=C\c2cc(OC)c(OC)c(OC)c2)SC1=S	-2.95	92.34	Efflux Substrate
O=C1c2ccc3c4c(ccc(c24)C(=O)N1N=C1CCCCC1)CC3	9.64	90.18	Efflux Substrate
COc1ccc(/C=N/N2C(=O)c3ccc4c5c(ccc(c35)C2=O)CC4)cc1Br	7.52	77.27	Efflux Substrate
COc1cc(/C=N/N2C(=O)c3ccc4c5c(ccc(c35)C2=O)CC4)ccc1O	12.34	91.17	Efflux Substrate
CC(=O)C1=NN(c2ccc(C)cc2)C(c2ccccc2OCc2ccccc2)N1c1ccc(N(C)C)cc1	-10.56	81.61	Efflux Substrate
CCN(CC)c1ccc(N2C(C(C)=O)=NN(c3ccccc3)C2c2ccccc2OCc2c(Cl)cccc2Cl)cc1	8.66	88.46	Efflux Substrate
COc1ccc(N2N=C(C(C)=O)N(c3ccc(C)c(C)c3)C2c2ccc(C)cc2)cc1	10.6	100.36	Efflux Substrate
CC(=O)C1=NN(c2ccccc2)C(c2ccccc2OCc2c(Cl)cccc2Cl)N1c1ccc(Cl)c(Cl)c1	5.58	81.78	Efflux Substrate
CC(=O)C1=NN(c2ccc(C)cc2)C(c2c[nH]c3ccccc23)N1c1ccc(N2CCCCC2)c(Cl)c1	-4.79	95.13	Efflux Substrate
CC1=NN(c2ccc(Cl)cc2)C(=O)/C1=C/NNC(=O)c1ccc(Br)cc1	23.91	80.81	Efflux Substrate
CC1=NN(c2ccc(Cl)cc2)C(=O)/C1=C/NNC(=O)c1ccccc1O	35.99	89.85	Efflux Substrate
CC(=O)C1=NN(c2ccccc2)C(c2ccccc2OCc2ccc(Cl)cc2)N1c1ccc(Cl)cc1	7.6	80.86	Efflux Substrate
COc1ccc(N2C(C(C)=O)=NN(c3ccccc3)C2c2ccccc2OCc2c(Cl)cccc2Cl)cc1	10.44	85.37	Efflux Substrate
CC(=O)C1=NN(c2ccccc2)C(c2cccs2)N1c1ccc(Oc2ccc(Cl)cc2)cc1	5.85	80.63	Efflux Substrate
O=c1c2ccc3c(=O)n(-c4cccc(O)c4)c(=O)c4ccc(c(=O)n1-c1cccc(O)c1)c2c34	-3.68	78.53	Efflux Substrate
CC1=NN(c2ccccc2)C(=O)/C1=C/NNC(=O)c1ccc(Cl)cc1	4.63	93.38	Efflux Substrate
CC(=O)C1=NN(c2ccc(Cl)cc2)C(c2ccc(OCc3ccccc3Cl)cc2)N1c1ccccc1	7.52	100.12	Efflux Substrate
Cl.c1cc2cccc3c2c(c1)nc1ccccn13	16.07	92.36	Efflux Substrate
Cc1cc2nc(Nc3nc(=O)c(C)c(C)[nH]3)nc(C)c2cc1C	7.75	93.13	Efflux Substrate
CCOC(=O)CSC1=NC(=O)/C(=C\c2ccc(Cl)cc2Cl)S1	11.61	79.33	Efflux Substrate
N=C1NC(=O)/C(=C\c2ccc(-c3ccccc3[N+](=O)[O-])o2)S1	0.04	86.23	Efflux Substrate
COc1c(Cl)cc(Cl)cc1/C=C1\SC(=N)NC1=O	3.42	79.54	Efflux Substrate
COc1cc(/C=C2/SC(=O)NC2=O)c([N+](=O)[O-])cc1OC	18.37	84.61	Efflux Substrate
O=C1NC(=O)/C(=C\c2cccc(OCc3ccccc3)c2)S1	16.19	97.91	Efflux Substrate
O=C1NC(=O)/C(=C\c2ccccc2Br)S1	12.41	79.95	Efflux Substrate
O=C1NC(=S)S/C1=C/c1c[nH]c2ccccc12	20.14	99.25	Efflux Substrate
O=C1NC(=S)S/C1=C/c1cc2c(cc1Br)OCO2	12.68	86.5	Efflux Substrate
O=C1NC(=S)S/C1=C/c1ccccc1Cl	26.54	97.89	Efflux Substrate
CN(C)c1ccc(/C=C2\SC(=S)NC2=O)cc1Br	2.95	86.43	Efflux Substrate
COc1cc(/C=C2\SC(=S)NC2=O)ccc1OC(C)=O	-2.62	94.88	Efflux Substrate
O=C1NC(=S)S/C1=C\c1ccc(O)cc1	16.46	89.84	Efflux Substrate
COc1cc(/C=C2\SC(=S)NC2=O)cc(Br)c1OC(C)=O	1.77	101.73	Efflux Substrate
O=C1NC(=S)S/C1=C\c1ccc(Cl)cc1Cl	8.86	78.67	Efflux Substrate
COc1cccc(/C=C2\SC(=S)NC2=O)c1OC	8.12	99.72	Efflux Substrate
O=C1NC(=S)S/C1=C\c1ccccc1Sc1ccccc1	10.41	94.96	Efflux Substrate
COc1cc(/C=C2/S/C(=N/N=C/c3cc(I)cc(I)c3O)NC2=O)ccc1O	-0.27	94.13	Efflux Substrate
O=C1N/C(=N/N=C/c2ccc(Cl)cc2)S/C1=C\c1cc(Br)c(O)c(Br)c1O	8.93	98.77	Efflux Substrate
CC1=C(C)C(C)C(C)=C1c1ccc(-c2ccccc2)cc1.CN(C)C1=N[Ir]([P+]23CN4C[N@](C2)C[N@](C4)C3)NC(N)=N1.[Cl-]	1.43	104.57	Efflux Substrate
CC1=C(C)C(C)C(C)=C1c1ccc(-c2ccccc2)cc1.NC1=NC(Nc2ccccc2)=N[Ir]([P-]23CN4C[N@](C2)C[N@](C4)C3)N1.[Cl-]	1.97	104.76	Efflux Substrate
Nc1nc2ccc(-c3cncc(Oc4ccc(F)cc4)c3)cc2[nH]1	13.58	79.9	Efflux Substrate
CN1CCN(C2=C(N)C(=O)c3ccccc3C2=O)CC1	20.54	97.18	Efflux Substrate
CCCCCCCCCCCCNC(=O)c1ccc(NC(=O)c2cccc(C)c2)cc1	32.69	91.61	Efflux Substrate
CC(C)n1cc(NC(=O)c2cc(NC(=O)c3cc4ccccc4oc3=O)cn2C)cc1C(=O)Nc1cc(C(=O)NCCCN(C)C)n(C)c1.O=C(O)C(F)(F)F	-12.05	92.19	Efflux Substrate
CN(C)CCCn1cnc(NC(=O)c2cc(NC(=O)c3cc(NC(=O)c4cc5ccccc5cn4)cn3C)cn2C)c1.O=C(O)C(F)(F)F	-17.75	100.46	Efflux Substrate
O=C1c2cccc3cccc(c23)C(=O)N1c1ccc2[nH]c(=O)[nH]c2c1	14.3	85.97	Efflux Substrate
CC(C=CC1(O)C(C)=CC(=O)CC1(C)C)=CC(=O)O	1.66	100.74	Efflux Substrate
O=C(COc1ccc2ccccc2c1)N/N=C/c1cc(Br)c(O)c(Br)c1	5.31	76.01	Efflux Substrate
CCCCCCCCCCN(CCCCCCCCCC)C(=O)C1(C)CCCCC1	28.98	99.64	Efflux Substrate
O=C(N/N=C/c1ccc2c(c1)OCO2)/C(=C\c1ccccc1)NC(=O)c1ccccc1Cl	13.78	87.7	Efflux Substrate
CN(C)CCCNC(=O)c1cc(NC(=O)c2cc(NC(=O)c3cc4ccccc4cn3)cn2C)cn1C.O=C(O)C(F)(F)F	-10.84	99.67	Efflux Substrate
Cn1cc(NC(=O)c2cc(NC(=O)c3cc4ccccc4cn3)cn2C)cc1C(=O)NCCN1CCOCC1.O=C(O)C(F)(F)F	-6.12	101.51	Efflux Substrate
Cn1cc(NC(=O)c2ccc(/C=C/c3cnc4ccccc4c3)cc2)cc1C(=O)NCCN1CCOCC1.O=C(O)C(F)(F)F.O=C(O)C(F)(F)F	11.23	100.36	Efflux Substrate
CC(=O)N(C(C)=O)c1cc(C(=O)Nc2cc(C(=O)NCCC(=N)N)n(C)c2)n(C)c1.O=C(O)C(F)(F)F	6.79	98.96	Efflux Substrate
COc1ccc(/C=C/c2ccc(C(=O)Nc3cc(C(=O)Nc4nc(C(=O)NCCN5CCOCC5)c(C5CCCCC5)s4)n(C)c3)cn2)cc1.O=C(O)C(F)(F)F.O=C(O)C(F)(F)F	7.75	100.83	Efflux Substrate
COc1cccc(/C=C/c2ccc(C(=O)Nc3cc(C(=O)Nc4cc(C(=O)NCCN5CCOCC5)n(CCCc5cn(CCc6ccccc6)nn5)c4)n(C)c3)cc2)c1.O=C(O)C(F)(F)F	2.37	100.75	Efflux Substrate
Cc1c(C)n(Cc2ccccc2)c2ccc(C(=O)OCCN(C)C)cc12.Cl	20.42	75.71	Efflux Substrate
COc1cccc2c1C(=O)c1c(O)c3c(c(O)c1C2=O)C[C@@](O)(C(C)=NO)C[C@@H]3OC1CC(N)C(O)C(C)O1.Cl	2.23	101.17	Efflux Substrate
[O-][Cl+3]([O-])([O-])[O-].[O-][Cl+3]([O-])([O-])[O-].[Zn].c1ccc2c(-n3cc(CN4CCCNCCN(Cc5cn(-c6cccc7ccccc67)nn5)CCCNCC4)nn3)cccc2c1	14.11	92.69	Efflux Substrate
CCN1C(=O)c2cccc3c(-n4cc5[n+](n4)[Cu]4678[n+]9nn(-c%10ccc%11c%12c(cccc%10%12)C(=O)N(CC)C%11=O)cc9C[N+]49CCC[NH+]6CC[N+]7(CCC[NH+]8CC9)C5)ccc(c23)C1=O.O.[O-][Cl+3]([O-])([O-])[O-].[O-][Cl+3]([O-])([O-])[O-]	18.49	102.81	Efflux Substrate
CCN1C(=O)c2cccc3c(-n4cc5[n+](n4)[Zn]4678[n+]9nn(-c%10ccc%11c%12c(cccc%10%12)C(=O)N(CC)C%11=O)cc9C[N+]49CCC[NH+]6CC[N+]7(CCC[NH+]8CC9)C5)ccc(c23)C1=O.O.[O-][Cl+3]([O-])([O-])[O-].[O-][Cl+3]([O-])([O-])[O-]	3.18	96.47	Efflux Substrate
Nc1ncnc2cc(-c3cccc(S(N)(=O)=O)c3)sc12	17.83	77.78	Efflux Substrate
O=[N+]([O-])c1ccccc1-c1ccccc1Nc1ccccc1	6.62	98.1	Efflux Substrate
Oc1ccc(/C=N/Nc2nc(Nc3ccccc3)nc(N3CCCCC3)n2)cc1O	35.43	84.76	Efflux Substrate
C[Pt+]1(C)(C)([n+]2cccc(CO)c2)[n+]2cccc3c4nc5c(nc4c4ccc[n+]1c4c32)CCC=C5.F[P-](F)(F)(F)(F)F	4.89	76.38	Efflux Substrate
F[B-](F)(F)F.[O+]#C[Re]1(C#[O+])(C#[O+])([n+]2cccc(CO)c2)[n+]2cccc3c4nc5ccccc5nc4c4ccc[n+]1c4c32	-13.26	88.61	Efflux Substrate
O=C1O[C@@H](CO)CN1c1cc(F)c(C2=CCN(Cc3ccccc3)CC2)c(F)c1	8.75	83.23	Efflux Substrate
Cc1ccc2nsnc2c1S(=O)(=O)Nc1ccc(C(=O)O)cc1	7.14	78.32	Efflux Substrate
O=C(Nc1ccc(Cl)cc1)c1cc(Cl)ccc1NS(=O)(=O)c1cccc2nsnc12	9.71	80.09	Efflux Substrate
O=C(Nc1ccc(Cl)cc1)c1cc(Cl)ccc1NS(=O)(=O)c1cccnc1	13.55	92.17	Efflux Substrate
Cc1ccc(S(=O)(=O)N(Cc2ccccc2)c2ccccc2C(=O)N/N=C/c2ccccn2)cc1	-6.92	84.26	Efflux Substrate
O=C(Nc1cccc2nsnc12)c1cc(Br)ccc1NS(=O)(=O)c1ccc(Cl)cc1	20.36	94.73	Efflux Substrate
CCc1nnc(NS(=O)(=O)c2ccc(NC(=S)NC(=O)c3ccc(OC)c(OC)c3)cc2)s1	22.2	81.78	Efflux Substrate
NS(=O)(=O)c1ccc(/N=C/c2cc(I)cc(I)c2O)cc1	30.29	91.89	Efflux Substrate
O=S(=O)(Nc1cccc(-c2cn3ccccc3n2)c1)c1ccccc1	8.26	80.85	Efflux Substrate
O=C(Cn1cc2[n+](n1)[Zn]134[N@H+]5CCC[N@@H+]1CC[N@@+]3(CCC[N@@H+]4CC5)C2)NCc1ccccc1	5.53	80.34	Efflux Substrate
CC(=O)Oc1ccc2ccccc2c1/C=C/[N+](=O)[O-]	24.86	100.42	Efflux Substrate
O=Cc1cc([N+](=O)[O-])cc(I)c1O	27.87	83.54	Efflux Substrate
Cc1ccc(OCC(=O)N/N=C/c2cc([N+](=O)[O-])cc(Br)c2O)cc1C	5.35	88.09	Efflux Substrate
Cc1cccc(O)c1/N=C/c1cc([N+](=O)[O-])cc(Br)c1O	26.21	82.06	Efflux Substrate
O=C(Oc1c(Br)cc([N+](=O)[O-])cc1/C=N/NC(=O)C1COc2ccccc2O1)c1ccc(Br)cc1	6.6	89.07	Efflux Substrate
O=C(Cc1ccc(Br)c2ccccc12)N/N=C/c1cc([N+](=O)[O-])ccc1O	25.8	86.87	Efflux Substrate
Cc1ccc(OCC(=O)N/N=C/c2cc([N+](=O)[O-])ccc2O)cc1C	15.99	88.08	Efflux Substrate
O=C(COc1ccc(Cl)cc1Br)N/N=C/c1cc([N+](=O)[O-])ccc1OC(=O)c1ccccc1	6.95	86.43	Efflux Substrate
Cl.NCCCCCCNc1ccc(C(F)(F)F)cc1[N+](=O)[O-]	22.21	81.15	Efflux Substrate
O=C(Nc1ccccc1C(=O)O)c1cccc(Oc2ccc([N+](=O)[O-])cc2)c1	8.21	81.39	Efflux Substrate
CCN(CC)CCCC(C)Nc1cc(/C=C/c2ccc([N+](=O)[O-])cc2)nc2ccc(OC)cc12	9.56	82.83	Efflux Substrate
O=[N+]([O-])c1ccc(/N=C/c2cc(I)cc(I)c2O)cc1	40.13	96.13	Efflux Substrate
CN(C)c1ccc([N+](=O)[O-])c(N=[N+]=[N-])c1	36.75	75.01	Efflux Substrate
CC(Nc1cc(N2CCNCC2)ccc1[N+](=O)[O-])C12C[C@H]3C[C@@H](C1)C[C@@H](C2)C3	42.56	87.56	Efflux Substrate
CC(Nc1cc(N2CCN(CCO)CC2)ccc1[N+](=O)[O-])c1ccc(Br)cc1	4.32	95.4	Efflux Substrate
CCc1ccc(OCCNc2cc(N3CCN(CCO)CC3)ccc2[N+](=O)[O-])cc1	24.14	95.09	Efflux Substrate
CCc1ccc(OCCNc2cc(N3CC(C)NC(C)C3)ccc2[N+](=O)[O-])cc1	33.9	95.53	Efflux Substrate
O=[N+]([O-])c1ccc(N2CCN(CCO)CC2)cc1NCCOc1ccc(Cl)cc1	7.64	98.28	Efflux Substrate
CC1CN(c2ccc([N+](=O)[O-])c(NCCOc3ccc(Cl)cc3)c2)CC(C)N1	32.89	99.45	Efflux Substrate
CC1CN(c2ccc([N+](=O)[O-])c(NCCOc3ccccc3)c2)CC(C)N1	15.08	99.37	Efflux Substrate
CC1CN(c2ccc([N+](=O)[O-])c(NCCOc3ccccc3)c2)CCN1	20.89	97.65	Efflux Substrate
Cc1ccccc1OCCNc1cc(N2CCN(C)CC2)ccc1[N+](=O)[O-]	5.27	89.57	Efflux Substrate
Cc1ccccc1OCCNc1cc(N2CCN(CCO)CC2)ccc1[N+](=O)[O-]	-1.03	85.08	Efflux Substrate
Cc1ccccc1OCCNc1cc(N2CC(C)NC(C)C2)ccc1[N+](=O)[O-]	2.69	96.8	Efflux Substrate
O=[N+]([O-])c1ccc(O)cc1Oc1ccc(C(F)(F)F)cc1Cl	25.49	99.23	Efflux Substrate
O=C(N/N=C/c1c(Cl)cccc1[N+](=O)[O-])c1ccccn1	5.51	98.1	Efflux Substrate
O=C(CNC(=O)C(c1ccccc1)c1ccccc1)N/N=C/c1cccc([N+](=O)[O-])c1O	18.3	84.83	Efflux Substrate
Cc1cccc(NCC(=O)N/N=C/c2cccc([N+](=O)[O-])c2O)c1	14.85	78.55	Efflux Substrate
COc1cc(Br)ccc1OCC(=O)N/N=C/c1cccc([N+](=O)[O-])c1O	21.75	78.99	Efflux Substrate
CCCOc1ccc(C(=O)N/N=C/c2ccc([N+](=O)[O-])s2)cc1	24.13	93.3	Efflux Substrate
O=[N+]([O-])c1cccc(/C=N/Nc2nc(Nc3ccccc3)nc(N3CCCC3)n2)c1O	15.12	81.89	Efflux Substrate
Nc1ccc(C[P+](c2ccccc2)(c2ccccc2)c2ccccc2)cc1.[I-]	-1.83	91.51	Efflux Substrate
C[n+]1cc(-c2ccc3cccc([N+](=O)[O-])c3n2)cc2ccccc21.[I-]	0.07	76.89	Efflux Substrate
Cn1nc([N+](=O)[O-])c[n+]1[O-]	36.64	78.8	Efflux Substrate
[O][n+]1cnc2ccc3cccc4ccc1c2c34	7.23	76.48	Efflux Substrate
CCCc1n(-c2ccccc2)cc(Nc2ccccc2)[n+]1-c1ccccc1.[Cl-]	7.38	101.6	Efflux Substrate
Cc1ccc(CCSc2ccc(C(C)(C)C)cc2)c[n+]1CC(=O)c1ccc([N+](=O)[O-])cc1	12.33	89.9	Efflux Substrate
Cc1cc[n+](CC(=O)c2ccc([N+](=O)[O-])cc2)c2ccccc12	10.94	82.85	Efflux Substrate
Cc1[nH]c2ccc(OC(F)(F)F)cc2c1CCNCc1ccc(Cl)cc1	38.76	96.51	Efflux Substrate
COc1ccc(CNCCc2c(C)[nH]c3ccc(OC(F)(F)F)cc23)c(OC)c1	8.97	100.17	Efflux Substrate
COc1ccc2[nH]c(C)c(CCNCCC3=C(C)CCCC3(C)C)c2c1	32.99	92.2	Efflux Substrate
COc1cccc(/C=N/NC(=O)CCCc2c[nH]c3ccccc23)c1O	17.15	75.83	Efflux Substrate
Cl.Oc1ccc(C(CCNCCc2c[nH]c3ccccc23)c2ccccc2)cc1	18.85	97.02	Efflux Substrate
CCN(CC)c1ccc(CNCCc2c(C)[nH]c3ccccc23)cc1	10.24	88.18	Efflux Substrate
N#Cc1c(/N=C/c2cc(I)cc(I)c2O)oc(-c2ccccc2)c1-c1ccccc1	38.41	99.8	Efflux Substrate
O=C(O)c1cc(-c2ccc(Br)cc2)nc2ccc(Cl)cc12	1.22	85.07	Efflux Substrate
O=[N+]([O-])N1CCn2c3c(c4cc(C5CCCCC5)ccc42)CCCC31	21.45	99.28	Efflux Substrate
CC(Nc1nc(NN)nc(Nc2ccc(F)cc2)n1)c1ccccc1.Cl	8.6	89	Efflux Substrate
Cc1cccc(Nc2c3ccccc3nc3ccccc23)c1	28.63	92.32	Efflux Substrate
OCC(O)/C=N/Nc1nc(Nc2ccccc2)nc(Nc2ccccc2)n1	3.96	95.82	Efflux Substrate
CC(=O)c1cc2c(C)cc(=O)oc2c(C)c1O	-4.92	90.34	Efflux Substrate
O=C(CNC(=O)c1ccc(Cl)cc1)N/N=C/c1cc(I)cc(I)c1O	18.09	100.16	Efflux Substrate
Cc1cccc(OCC(=O)N/N=C/c2cc(Br)cc(I)c2O)c1	12.88	82.4	Efflux Substrate
Cc1ccccc1NC(=O)c1c(C)nc(SCC(=O)c2ccc(O)c(O)c2)c(C#N)c1-c1cccnc1	9.07	89.05	Efflux Substrate
CCc1nc(NC(C)=O)sc1-c1ccc([N+](=O)[O-])o1	15.02	86.58	Efflux Substrate
O=[N+]([O-])c1cc([N+](=O)[O-])c2cccnc2c1NCCO	14.38	94.42	Efflux Substrate
COc1ccccc1-c1nnc(-c2ccccc2O)o1	-3.32	82.18	Efflux Substrate
CCc1ccc(O)c(/N=C/c2cc(Br)cc(Br)c2O)c1	26.44	92.96	Efflux Substrate
O=[N+]([O-])c1cc(Br)cc(C2Nc3ccccc3C(c3ccccc3)(c3ccccc3)O2)c1O	9.4	79.74	Efflux Substrate
Oc1c(Cl)cc(Br)cc1/C=N/c1ccc(F)cc1	39.12	96.44	Efflux Substrate
Oc1c(Cl)cc(Br)cc1/C=N/c1ccc2c(c1)OCCO2	26.83	95	Efflux Substrate
COc1ccc(/N=C/c2cc(Br)cc(Cl)c2O)cc1OC	15.94	96.27	Efflux Substrate
Oc1c(Cl)cc(Br)cc1/C=N/c1ccc2ncccc2c1	22.05	87.97	Efflux Substrate
CCCC(C)c1ccc(O)c(/N=C/c2cc(Br)cc(Cl)c2O)c1	42.08	99.53	Efflux Substrate
Cc1ccc(/N=C/c2cc(Br)cc(Cl)c2O)c(C)c1	21.14	85.12	Efflux Substrate
Oc1c(Cl)cc(Br)cc1/C=N/c1ccccc1	27.69	101.73	Efflux Substrate
Cc1cc(/C=N/c2cc(Cl)ccc2O)c(O)c(Br)c1C	10.32	77.4	Efflux Substrate
Oc1c(I)cc(I)cc1/C=N/c1ccc(F)cc1	37.97	100.98	Efflux Substrate
CCc1ccc(O)c(/N=C/c2cc(I)cc(I)c2O)c1	38.8	91.98	Efflux Substrate
Oc1c(I)cc(I)cc1/C=N/c1cccc(Cl)c1Cl	22.42	95.12	Efflux Substrate
Oc1c(I)cc(I)cc1/C=N/c1cccc(F)c1	42.92	98.33	Efflux Substrate
COc1cccc(/N=C/c2cc(I)cc(I)c2O)c1	36.63	96.16	Efflux Substrate
Oc1c(I)cc(I)cc1/C=N/c1cccc2ccccc12	33.96	98.38	Efflux Substrate
Oc1c(I)cc(I)cc1/C=N/c1ccccc1I	28.6	91.05	Efflux Substrate
COc1ccccc1/N=C/c1cc(I)cc(I)c1O	27.15	91.43	Efflux Substrate
COc1cc(C2C(C(=O)c3ccc4c(c3)OCCO4)=C(O)C(=O)N2Cc2ccc3c(c2)OCO3)c(OC)c2c1OCO2	-8.18	94.92	Efflux Substrate
Cc1ccc(Cc2cc(C)ncc2C)c(C)c1	5.75	77.48	Efflux Substrate
[O-][n+]1onc2c1c1no[n+]([O-])c1c1no[n+]([O-])c21	29.27	84.08	Efflux Substrate
Cc1nc2c3no[n+]([O-])c3c3no[n+]([O-])c3c2[nH]1	23.65	90.72	Efflux Substrate
Fc1ccccc1Nc1nc2nonc2nc1Nc1ccccc1F	6.75	84.87	Efflux Substrate
COc1cc(Br)cc(Br)c1OCC(=O)N/N=C/c1cc(O)c(O)c(Br)c1Br	32.99	94.98	Efflux Substrate
COc1cc(Br)ccc1OCC(=O)N/N=C/c1cc(O)c(O)c(Br)c1Br	24.04	84.61	Efflux Substrate
COc1ccccc1OCC(=O)N/N=C/c1cc(O)c(O)c(Br)c1Br	16.64	94.16	Efflux Substrate
Cc1cccc(NCC(=O)N/N=C/c2c(C)c(Br)c(O)c(Br)c2O)c1	7.02	86.34	Efflux Substrate
O=C(COc1ccc(Cl)cc1)N/N=C/c1cc(Br)c(O)c(Br)c1O	12.84	84.41	Efflux Substrate
Cc1ccc(OCC(=O)N/N=C/c2cc(Br)c(O)c(Br)c2O)cc1C	21.78	98.97	Efflux Substrate
Cc1cc(Br)c(OCC(=O)N/N=C/c2cc(Br)c(OCC(=O)O)c(Br)c2OCC(=O)O)c(Br)c1	36.19	89.75	Efflux Substrate
COCc1cc(C)nc(SCC[N+](C)(C)CC(=O)Nc2cccc(C(F)(F)F)c2)c1C#N.[Cl-]	42.19	100.07	Efflux Substrate
COCc1cc(C)nc(SCC[N+](C)(C)CC(=O)Nc2cccc(C)c2)c1C#N.[Cl-]	2	100.33	Efflux Substrate
COCc1cc(C)nc(SCC[N+](C)(C)CC(=O)c2ccc(Br)cc2)c1C#N.[Br-]	0.51	80.58	Efflux Substrate
Nc1nonc1C(=O)NN=Cc1c(O)ccc2ccccc12	10.65	97.61	Efflux Substrate
Nc1nonc1C(=O)N/N=C\c1cc(Br)ccc1O	25.41	75.8	Efflux Substrate
O=C(N/N=C/c1cc(Br)c(O)c(O)c1Br)c1nc(-c2ccccc2)n(-c2ccccc2)n1	40.51	79.9	Efflux Substrate
CC(C)(C)c1cc(SCC2CN=C(N)S2)cc(C(C)(C)C)c1O.Cl	15.97	78.99	Efflux Substrate
CCOC(=O)c1c(CSc2ccccc2)oc2ccc(O)c(CN(C)C)c12.Cl	3.66	84.23	Efflux Substrate
CCOC(=O)c1c2n(c3cc(Br)c(OC)cc13)CCN(Cc1ccccc1)C2	10.25	87.79	Efflux Substrate
CCOC(=O)c1c(CNCCN(CC)CC)n(-c2ccccc2)c2cc(Br)c(OC)cc12	-0.28	90.12	Efflux Substrate
CCOC(=O)c1c(CN2CCC(C)CC2)oc2ccc(OC)cc12	3.99	90.21	Efflux Substrate
COc1cc2c(C(=O)OCCN(C)C)c(C)n(-c3ccccc3)c2cc1Br.Cl	7.49	84.51	Efflux Substrate
CC(C)C1Nc2c(O)cc(Cl)c([N+](=O)[O-])c2C2C=CCC21	11.99	97.92	Efflux Substrate
O=[N+]([O-])c1c(Cl)cc(O)c2c1C1C=CCC1C(C1CC=CCC1)N2	2.15	78.61	Efflux Substrate
O=[N+]([O-])c1c(Cl)cc(O)c2c1C1C=CCC1C(c1ccccc1)N2	8.53	97.12	Efflux Substrate
CCOc1ccc(N=Nc2ccc(O)c(C=O)c2)cc1	8.99	86.23	Efflux Substrate
CC1(C)Cc2c(ccc3ccccc23)C=N1	16.66	100.37	Efflux Substrate
O=C(COc1ccc(Cl)cc1Cl)NCc1ccco1	14.06	76.04	Efflux Substrate
Cc1ccc(Nc2nc(NN)nc(N3CCOCC3)n2)cc1Cl	12.09	101.14	Efflux Substrate
C/C(=N/Nc1nc(Nc2cccc(Br)c2)nc(N2CCOCC2)n1)c1ccccc1	16.93	83.42	Efflux Substrate
Cc1ccc(Nc2nc(N/N=C/C(Br)=C/c3ccccc3)nc(N3CCOCC3)n2)cc1	23.75	81.23	Efflux Substrate
C[N+](C)(C)c1nc(N2CCOCC2)nc(N(c2ccccc2)c2ccccc2)n1	2.94	84.36	Efflux Substrate
O=c1[nH]c2c(Br)c(Br)c(Cl)cc2o1	10.46	93.63	Efflux Substrate
O=c1[nH]c2c(Br)c(Cl)c(Cl)cc2o1	24.03	98.93	Efflux Substrate
OCC(O)/C=N/Nc1nc(Nc2ccccc2)nc(N2CCCCC2)n1	10.78	101.19	Efflux Substrate
Cc1nonc1N=Nc1ccc(O)c(C=O)c1	11.54	83.5	Efflux Substrate
O=Cc1cc(N=Nc2nonc2-c2ccccc2)ccc1O	16.03	87.86	Efflux Substrate
CCOC(=O)c1sc(NC(=O)c2ccc(F)cc2[N+](=O)[O-])c(C(=O)OCC)c1C	12.55	100.27	Efflux Substrate
CCN(CC)CCCC(C)Nc1nc(/C=C/c2ccc(Br)cc2)nc2cc(Cl)ccc12	36.42	87.05	Efflux Substrate
Fc1nc(F)c(F)c(NNC(=S)Nc2cccc(C(F)(F)F)c2)c1F	11.07	91.5	Efflux Substrate
O=C(O)c1ccc(/C=N/Nc2nc3ccccc3s2)cc1	3.52	78.04	Efflux Substrate
Oc1ccc(/C=N/Nc2nc3ccccc3s2)cc1O	9.84	94.57	Efflux Substrate
NNc1nc(NCc2ccccc2)nc(Nc2ccccc2)n1	8.13	96.1	Efflux Substrate
COc1ccc(C(=O)N/N=C\c2cc(Br)c(O)c(O)c2Br)cc1	19.49	87.01	Efflux Substrate
Cc1ccc(NCC(=O)N/N=C/c2cc(Br)c(O)c(O)c2Br)cc1	6.18	80.87	Efflux Substrate
Cc1cccc(NCC(=O)N/N=C/c2cc(Br)c(O)c(O)c2Br)c1	16.58	94.53	Efflux Substrate
O=C(COc1ccc2ccccc2c1)N/N=C/c1cc(Br)c(O)c(O)c1Br	32.73	90.03	Efflux Substrate
COc1cc(Br)c(OCC(=O)N/N=C/c2cc(Br)c(O)c(O)c2Br)c(Br)c1	34.6	93.13	Efflux Substrate
COc1cc(Br)cc(Br)c1OCC(=O)N/N=C/c1cc(Br)c(O)c(O)c1Br	30.33	82.34	Efflux Substrate
COc1cc(Br)ccc1OCC(=O)N/N=C/c1cc(Br)c(O)c(O)c1Br	41.27	94.25	Efflux Substrate
O=C(COc1cccc(Br)c1)N/N=C/c1cc(Br)c(O)c(O)c1Br	29.76	86.72	Efflux Substrate
O=C(Cc1ccccc1)N/N=C/c1cc(Br)c(O)c(O)c1Br	8.83	89.01	Efflux Substrate
O=C(N/N=C/c1cc(Br)c(O)c(Br)c1)c1ccc(I)c(O)c1	-6.23	101.47	Efflux Substrate
COc1cc(Br)cc(Br)c1OCC(=O)N/N=C/c1cc(Br)c(O)c(O)c1O	42.38	84.4	Efflux Substrate
COc1cc(/C=N/NC(=O)CNc2ccc3ccccc3c2)cc(OC)c1O	9.52	83.27	Efflux Substrate
Cc1ccc(NCCN(C)C)c2c(=O)c3cc(O)ccc3sc12.I	12.86	101.62	Efflux Substrate
CC(=O)[O-].Cc1c2cc[n+](CCN3CCCCC3)cc2c(C)c2c1[nH]c1ccc(O)cc12	-3.73	101.45	Efflux Substrate
O=C(Oc1c(Cl)c(Cl)c(Cl)c(Cl)c1Cl)c1cc(F)c(F)cc1Cl	17.71	95.27	Efflux Substrate
COC1C(OC(=O)c2ccc(C)[nH]2)C(O)C(Oc2ccc3c(O)c(NC(=O)c4ccc(O)c(CC=C(C)C)c4)c(=O)oc3c2Cl)OC1(C)C	10.66	99.37	Efflux Substrate
CCCc1n[nH]c2c1C(c1c[nH]c3ccccc13)C(C#N)=C(N)O2	3.56	75.11	Efflux Substrate
COc1ccc(CCC(C)NCCC(c2ccccc2)c2ccccc2)c(OC)c1.Cl	39.25	97.66	Efflux Substrate
O=C(CSc1nc2ccccc2s1)N/N=C/c1ccccn1	6.29	89.33	Efflux Substrate
c1ccc2[nH]c(SCCSc3nc4ccccc4[nH]3)nc2c1	19.99	78.65	Efflux Substrate
O=C(N/N=C/c1ccc(Sc2ccccc2)o1)c1ccncc1	15.8	92.89	Efflux Substrate
O[C@@H](c1cc(-c2ccc(C(F)(F)F)cc2)nc(C(F)(F)F)c1)[C@H]1CCCCN1	8.91	100.56	Efflux Substrate
CC[Ge](CC)(CC)c1nn[nH]c1CNc1ccccc1	14.21	82.03	Efflux Substrate
Cn1cnc([N+](=O)[O-])c1Oc1ccccc1	15.81	94.86	Efflux Substrate
CC(=O)Cn1cc([N+](=O)[O-])c([N+](=O)[O-])n1	14.09	100.19	Efflux Substrate
Cl.N#C/C(=C\c1ccccc1[N+](=O)[O-])c1nc2ccccc2[nH]1	10.94	91.9	Efflux Substrate
Cl.N[C@@H](Cc1c[nH]c2ccccc12)C(=O)N1CCC(c2cc(C(F)(F)F)[nH]n2)CC1	2.68	75.3	Efflux Substrate
O/N=C1\CCCc2c1[nH]c1ccc(Cl)cc21	-3.58	79.74	Efflux Substrate
NC(=S)N/N=C\c1c2ccccc2cc2ccccc12	-0.77	99.46	Efflux Substrate
O=C(CCC(=O)Nc1cccc(Cl)c1)N/N=C/c1cc(Br)ccc1O	21.43	90.09	Efflux Substrate
O=C(CNC(=O)c1ccco1)N/N=C/c1c2ccccc2cc2ccccc12	9.57	81.24	Efflux Substrate
Cc1ccc(NCC(=O)N/N=C/c2c(C)cc(O)cc2O)cc1	15.38	79.42	Efflux Substrate
Cc1ccc(NCC(=O)N/N=C/c2cc(Cl)ccc2O)cc1	19.15	92.39	Efflux Substrate
COc1ccc(OCC(=O)N/N=C/c2c(Br)cc(Br)c(O)c2Br)cc1	9.34	76.13	Efflux Substrate
O=C(COc1ccc2ccccc2c1)N/N=C/c1c(Br)cc(Br)c(O)c1Br	8.98	83.1	Efflux Substrate
Cc1cccc(C)c1OCC(=O)N/N=C/c1c2ccccc2cc2ccccc12	-0.53	76.74	Efflux Substrate
Cc1ccc(OCC(=O)N/N=C/c2c(Br)cc(Br)c(O)c2Br)c(Br)c1	8.35	87.2	Efflux Substrate
COc1cc(Br)ccc1OCC(=O)N/N=C/c1c(Br)cc(Br)c(O)c1Br	5.09	79.5	Efflux Substrate
O=C(COc1cccc(Br)c1)N/N=C/c1c(Br)cc(Br)c(O)c1Br	9.38	92.29	Efflux Substrate
COc1ccccc1OCC(=O)N/N=C/c1c(Br)cc(Br)c(O)c1Br	10.5	78.66	Efflux Substrate
COc1ccc(O)c(/C=N/NC(=O)CSc2cccc3cccnc23)c1	28.81	78.33	Efflux Substrate
Nc1nonc1/N=C/c1cc(I)cc(I)c1O	21.8	92.7	Efflux Substrate
COc1ccc(C(=O)NCC(=O)N/N=C/c2cc(Br)cc(Br)c2OC(=O)c2cccc(Br)c2)cc1OC	8.62	87.1	Efflux Substrate
O=C(CNC(=O)c1ccco1)N/N=C/c1cc(Br)cc(Br)c1OC(=O)c1ccco1	17.12	90.98	Efflux Substrate
Br.Cc1ccc(Nc2nc(-c3c(C)nc4ncccn34)cs2)c(C)c1	2.97	80.12	Efflux Substrate
Cc1oc(-c2ccccc2)cc1C(=O)Nc1cccc(/C=C\C(=O)O)c1	4.47	78.28	Efflux Substrate
O=[N+]([O-])c1cc(/C=N/c2ccccc2S)c(O)c([N+](=O)[O-])c1	23.91	97.02	Efflux Substrate
Oc1ccc2ccccc2c1/C=N\C1CCCCC1	9.37	91.49	Efflux Substrate
Cc1ccc2[nH]c(-c3cc[n+](C)cc3)cc2c1.[I-]	20.27	100.04	Efflux Substrate
O=C(O)C1CSC(c2cc([N+](=O)[O-])ccc2OCc2c(Cl)cccc2Cl)N1	2.2	88.35	Efflux Substrate
Nc1c(C(=O)O)cc(Br)c2c1C(=O)c1ccccc1C2=O	18.43	91.45	Efflux Substrate
O=C(O)c1ccc2nc3c(nc2c1)-c1cccc2cccc-3c12	3.58	90.35	Efflux Substrate
O=C(Nc1ccccc1)c1c(NC(=O)C(F)(F)F)sc2c1CCCCC2	7.1	90.42	Efflux Substrate
CCOC(=O)C1=C(N)Oc2[nH]nc(-c3ccccc3)c2C12C(=O)Nc1ccccc12	5.99	98.11	Efflux Substrate
Sc1nnc(-c2ccc(Cl)cc2Cl)o1	14.07	76.36	Efflux Substrate
COc1cccc(-c2nc(-c3ccccc3)c(-c3ccccc3)[nH]2)c1OCC(=O)O	1.53	100.43	Efflux Substrate
O=C(Nc1ccc(OC(F)(F)F)cc1)c1n[nH]cc1[N+](=O)[O-]	18.06	90.31	Efflux Substrate
O=C(N/N=C/c1ccccc1OCc1ccccc1)c1cc(Br)cc(Br)c1O	31.75	78.59	Efflux Substrate
CCOc1cccc(C(=O)Nc2ccc(Br)cc2C(=O)O)c1	12.91	93.68	Efflux Substrate
O=C(COc1ccccc1Cl)Nc1ccc(Br)cc1C(=O)O	7.71	91.05	Efflux Substrate
Cc1cc(I)c(O)c(/C=N/c2ccccc2O)c1	11.93	95.11	Efflux Substrate
Cc1ccc(NC(=O)c2ccc(Oc3ccc([N+](=O)[O-])cc3)cc2)c(C(=O)O)c1	12.92	98.22	Efflux Substrate
COc1cc(Br)ccc1OCC(=O)N/N=C/c1cc(Cl)cc([N+](=O)[O-])c1O	24.7	94.93	Efflux Substrate
Oc1ccc(I)cc1/C=N/c1ccc(Cl)c(Cl)c1	22.6	100.16	Efflux Substrate
COc1cc(/C=N/NC(=O)Cc2cccc3ccccc23)cc([N+](=O)[O-])c1O	8.43	90.43	Efflux Substrate
COc1cc(/C=N/NC(=O)COc2ccc(C)c(C)c2)cc([N+](=O)[O-])c1O	8.74	74.98	Efflux Substrate
O=c1[nH]c(=O)c2cc([N+](=O)[O-])cc([N+](=O)[O-])c2[nH]1	12.69	98.4	Efflux Substrate
COc1cc(/C=C2\SC(=S)NC2=O)cc([N+](=O)[O-])c1OC(C)=O	3.34	84.14	Efflux Substrate
O=C(O)c1cc(/N=C/c2cc(Br)cc(Cl)c2O)ccc1O	25.4	96.52	Efflux Substrate
O=c1cc[nH]c2cc(N3CCOCC3)c(F)cc12	19.96	95.63	Efflux Substrate
N#CCc1ccc(NC(=O)/C=C/c2ccc([N+](=O)[O-])o2)cc1	20.9	98.15	Efflux Substrate
O=C(Cc1ccc(Br)c2ccccc12)N/N=C/c1ccc(O)c(O)c1	6.58	79.77	Efflux Substrate
Cc1cccc(OCC(=O)Nc2cc(Cl)ccc2C(=O)O)c1	5.04	81.25	Efflux Substrate
O=C(Cc1cccc2ccccc12)N/N=C/c1ccc(O)c(Br)c1	4.15	77.26	Efflux Substrate
O=C1C=CC(=C(c2ccc(O)cc2)c2ccccc2C(=O)O)C=C1	5.9	98.9	Efflux Substrate
CCCCCCCCCCOC(=O)c1ccccc1C(=O)O	12.55	100.02	Efflux Substrate
Cc1cccc(Nc2ccccc2C(=O)O)c1C	6.83	80.28	Efflux Substrate
c1ccc2nc3c4cccnc4c4ncccc4c3nc2c1	-14.57	84.72	Efflux Substrate
Fc1ccccc1Nc1nc2nonc2nc1Nc1ccccc1	26.84	94.49	Efflux Substrate
COC(=O)c1c(CSC(N)=[NH2+])nc2n(Cc3ccccc3)c3ccccc3n12.[Br-]	21.7	76.62	Efflux Substrate
COc1ccc(-c2nnc(NC(=O)c3ccc(Cl)cc3)o2)cc1	12.11	100.55	Efflux Substrate
Cc1cccc(-c2nnc(NC(=O)c3ccc(Cl)cc3)o2)c1	11.62	96.84	Efflux Substrate
O=C(Nc1nnc(-c2ccccc2)o1)c1ccc(Cl)c(Cl)c1	1.01	82.88	Efflux Substrate
CNc1nc2nonc2nc1Nc1ccc(Cl)cc1	33.3	95.46	Efflux Substrate
OCCNc1nc2nonc2nc1Nc1ccc(Cl)cc1	25.15	89.32	Efflux Substrate
c1ccc(Nc2nc3nonc3nc2Nc2ccccc2)cc1	12.95	79.94	Efflux Substrate
Cc1cc(=O)n2c3c(c4c(cc13)c(CN(C)C)cc(=O)n4C)OC2.Cl	6.04	100.45	Efflux Substrate
NC(=O)C1CCCc2c1[nH]c1ccc(Cl)cc21	1.14	87.12	Efflux Substrate
OC1CCCc2c1[nH]c1ccc(Br)cc21	13.29	79.98	Efflux Substrate
CCOc1cc2c(cc1OCC)C(c1ccc(-c3ccccc3)cc1)NCC2	15.26	82.95	Efflux Substrate
CCOc1cc2c(cc1OCC)C(c1ccc3c(c1)Cc1ccccc1-3)NCC2	12.22	96.14	Efflux Substrate
CCOc1cc2c(cc1OCC)C(c1ccc3ccccc3c1)NCC2	14.09	94.91	Efflux Substrate
CCOc1cc2c(cc1OCC)C(c1cccc(Oc3ccccc3)c1)NCC2	10.01	77.81	Efflux Substrate
COc1ccc(-c2n[nH]c3c2C2(C(=O)Nc4ccccc42)C(C#N)=C(N)O3)cc1	-3.22	92.26	Efflux Substrate
Cc1cc(C)c2nc3nc(C)cc(C)c3c(N)c2c1	42.19	100.93	Efflux Substrate
O=C1c2ccccc2-c2nc3cc4[nH]c(=O)[nH]c4cc3nc21	0.78	75.98	Efflux Substrate
CC(C)(C)c1ccc(Oc2c(NC(=O)c3ccccc3C(=O)O)ccc3c2C(=O)c2ccccc2C3=O)cc1	5.63	85.12	Efflux Substrate
CN(C)c1ccc(/C=C2/Oc3c(ccc(O)c3O)C2=O)cc1	18.87	77.1	Efflux Substrate
CC(=O)Oc1ccc2nc(COc3ccc(C4CCCCC4)cc3)oc(=O)c2c1	3.34	94.66	Efflux Substrate
CCN(CC)c1ccc(N/N=C2\Oc3ccc4c(C)cc(=O)oc4c3C2=O)cc1	22.09	76.31	Efflux Substrate
CCCCCCCCn1c(S)nc2c1c(=O)n(C)c(=O)n2C	7.94	76.74	Efflux Substrate
CCn1c2ccccc2c2nnc(SCCN3CCOCC3)nc21	14.18	75.8	Efflux Substrate
Clc1ccc(Nc2nc3nonc3nc2Cl)cc1Cl	10.24	93.45	Efflux Substrate
CNc1nc2nonc2nc1Nc1ccc(I)cc1	11.05	75.76	Efflux Substrate
COc1ccc(-c2cn3c(n2)sc2cc(C)ccc23)cc1	8.2	98.74	Efflux Substrate
Cc1ccc2c(c1)sc1nc(-c3ccccc3)cn12	12.65	81.67	Efflux Substrate
CC(C)c1ccc2c(c1)CCC1C(C)(CN)CCCC21C.O=C(O)c1ccccc1	16.05	99.99	Efflux Substrate
Cc1cc2nc3ccc(N(C)C)cc3[s+]c2cc1N.[Cl-]	2.47	99.94	Efflux Substrate
O=C1c2cccc3cc([N+](=O)[O-])cc(c23)C(=O)N1CCN1CCCC1	-8.2	99.66	Efflux Substrate
CN(C)CCCn1c2c3ccccc3ccc2c2oc(=O)c3ccccc3c21.Cl	12.66	91.09	Efflux Substrate
CCOC(=O)c1ccc(NC(=O)C(=S)N/N=C/c2ccc([N+](=O)[O-])o2)cc1	18.97	85.9	Efflux Substrate
Cc1nc2ccccc2nc1NS(=O)(=O)c1ccc(N)cc1	-4.56	95.89	Efflux Substrate
CCCCCCCc1c2c(C)c(C(=O)OCC)nc-2cc2n1C(C)C(C)=C2C	42.82	92.07	Efflux Substrate
CCCCCc1c2c(C)c(C(=O)OCC)nc-2cc2n1CC(C)=C2C	13.15	92.76	Efflux Substrate
CC(=O)c1c(C)n(Cc2ccccc2)c2c(Cl)c(Cl)c(Cl)c(OCC(=O)O)c12	6.72	80.84	Efflux Substrate
Cl.OC(CNCCOc1ccccc1)Cn1c2ccccc2c2ccccc21	40.27	90.73	Efflux Substrate
C(=C/c1nnc2ccc3ccccc3n12)\c1ccco1	-16.61	75.43	Efflux Substrate
COc1ccc(O)c(/C=N/NC(=O)c2nnn(-c3nonc3N)c2-c2ccccc2)c1	11.68	78.42	Efflux Substrate
COc1cccc(/C=N/NC(=O)c2nnn(-c3nonc3N)c2-c2ccccc2)c1O	17.24	90.41	Efflux Substrate
Cc1cc(-n2c(C)cc(C=O)c2C)ccc1Br	8.62	76.26	Efflux Substrate
COc1ccc(-n2cnc3cc(Nc4nnc(C)c5ccccc45)ccc32)cc1	2.84	78.19	Efflux Substrate
CC(C)(C)c1ccc(OCc2nnc(SCc3ccc(C(=O)O)cc3)n2-c2ccccc2)cc1	6.37	94.51	Efflux Substrate
Cc1nn(-c2ccccc2)c(O)c1/C=N/NC(=O)Cc1ccc([N+](=O)[O-])cc1	20.86	89.84	Efflux Substrate
Cc1ccc(-c2nnc3ccc4ccccc4n23)cc1	-2.18	95.14	Efflux Substrate
CCc1ccc(-c2nnc3ccc4ccccc4n23)cc1	-7.13	89.64	Efflux Substrate
Fc1ccccc1Nc1nc2nonc2n2nnnc12	26.39	91.24	Efflux Substrate
Oc1ccc(N=Nc2nc(C3CCCCC3)n[nH]2)cc1	7.29	99.63	Efflux Substrate
N#Cc1c(Cl)nc(NN)c(Cl)c1Cl	-0.99	86.71	Efflux Substrate
Nc1nc(-c2cc([N+](=O)[O-])cc([N+](=O)[O-])c2)n[nH]1	10.06	99.93	Efflux Substrate
Oc1c(CN2CCN(c3ccccc3)CC2)cc(Br)c2cccnc12	3.85	96.22	Efflux Substrate
c1cc(-c2nc(-c3ccncc3)c(-c3ccncc3)[nH]2)ccn1	-9.48	95.2	Efflux Substrate
Cc1ccc(-c2n[nH]c(N=Nc3ccc(O)cc3)n2)cc1	12.7	87.52	Efflux Substrate
Br.O=C(O)/C(Cc1ccccc1[N+](=O)[O-])=N\Nc1nc(-c2ccc(Cl)cc2)cs1	20.79	88.28	Efflux Substrate
Oc1ccc(N=Nc2nc(-c3ccccc3)n[nH]2)cc1	12.31	99.56	Efflux Substrate
CCOc1ccc(Nc2c3ccccc3nc3ccccc23)cc1	-17.49	96.09	Efflux Substrate
OC(c1cc(-c2ccc(Cl)cc2)nc2ccccc12)C1CCCCN1	-15.73	100.42	Efflux Substrate
c1ccc2c(c1)ccc1c2nc2ccccn21	6.8	88.76	Efflux Substrate
Cl.c1ccc2c(c1)ccc1c2nc2ccccn21	14.54	91.26	Efflux Substrate
O=C(CSc1ccc2ccccc2n1)N/N=C/c1ccc(O)cc1O	10.16	85.23	Efflux Substrate
Cc1c2ccncc2c(C)c2c1[nH]c1ccccc12	8.04	100.195	Efflux Substrate
Cc1cc(C)c(CSc2nnc(C)s2)c(C)c1	1.14	75.78	Efflux Substrate
COc1cc([C@@H]2c3cc4c(cc3[C@@H](OC3OC5CO[C@@H](c6cccs6)OC5C(O)C3O)[C@H]3COC(=O)[C@H]23)OCO4)cc(OC)c1O	7.98	101.765	Efflux Substrate
