# Supplementary material for: Multidrug efflux in Gram-negative bacteria: structural modifications in active compounds leading to efflux pump avoidance
Source: NPJ Antimicrob Resist. 2024 Mar 16;2:6. doi: 10.1038/s44259-024-00023-w (PMC11721645; doi:10.1038/s44259-024-00023-w)
Supplement: Supplementary file 3 — Supplementary Dataset 2 [file 44259_2024_23_MOESM3_ESM.xlsx]

## Sheet: cluster_1
SMILES	INHIB_AVE_wild	INHIB_AVE_efflux	Class	Cluster
COc1cccc(/C=C/c2ccc(C(=O)Nc3cc(C(=O)Nc4cc(C(=O)NCCN(C)C)n(C)c4)n(C)c3)cc2)c1.O=C(O)C(F)(F)F	88.16	99.91	Efflux Evader	1
COc1ccc(/C=C/c2ccc(C(=O)Nc3cc(C(=O)Nc4cc(C(=O)NCCN5CCOCC5)n(C)c4)n(C)c3)cn2)cc1.O=C(O)C(F)(F)F.O=C(O)C(F)(F)F	100.46	100.31	Efflux Evader	1
CC(C)CCn1cc(NC(=O)c2cc(NC(=O)c3cc(NC(=N)c4cnc5ccccc5c4)cn3C)cn2C)cc1C(=O)NCCCN(C)C.O=C(O)C(F)(F)F.O=C(O)C(F)(F)F	54.04	81.12	Efflux Evader	1
CC(C)CCc1sc(NC(=O)c2cc(NC(=O)c3cc(NC(=N)c4ccccc4)cn3C)cn2C)nc1C(=O)NCCCN(C)C.O=C(O)C(F)(F)F.O=C(O)C(F)(F)F	2.25	97.24	Efflux Substrate	1
CC(=O)/C=C/c1ccc(C(=O)Nc2cc(C(=O)Nc3cc(C(=O)NCCN4CCOCC4)n(C)c3)n(C)c2)cc1.O=C(O)C(F)(F)F	3.54	95.96	Efflux Substrate	1
CC(C)n1cc(NC(=O)c2cc(NC(=O)c3ccc(/C=C/c4cnc5ccccc5c4)cc3)cn2C)cc1C(=O)NCCN1CCOCC1.O=C(O)C(F)(F)F.O=C(O)C(F)(F)F	11.36	90.54	Efflux Substrate	1
CN(C)CCNC(=O)c1cc(NC(=O)c2cc(NC(=O)c3ccc(/C=C/c4cnc5ccccc5c4)cc3)cn2C)cn1C.O=C(O)C(F)(F)F.O=C(O)C(F)(F)F	2.61667	100.337	Efflux Substrate	1
Cn1cc(NC(=O)c2ccc(/C=C/c3cnc4ccccc4c3)cc2)cc1C(=O)Nc1cc(C(=O)NCCN2CCOCC2)n(CCCN=[N+]=[N-])c1.O=C(O)C(F)(F)F.O=C(O)C(F)(F)F	3.57	91.63	Efflux Substrate	1
Cn1cc(NC(=O)c2ccc(/C=C/c3ccncc3)cc2)cc1C(=O)Nc1cc(C(=O)NCCN2CCOCC2)n(CCCCl)c1.O=C(O)C(F)(F)F.O=C(O)C(F)(F)F	9.31	100.18	Efflux Substrate	1
Cn1cc(NC(=O)c2ccc(/C=C/c3ccncc3)cc2)cc1C(=O)Nc1cc(C(=O)NCCN2CCOCC2)n(CCCN2CCN(Cc3cccc4ccccc34)CC2)c1.O=C(O)C(F)(F)F.O=C(O)C(F)(F)F.O=C(O)C(F)(F)F.O=C(O)C(F)(F)F	2.3	86.51	Efflux Substrate	1
Cn1cc(NC(=O)c2ccc(/C=C/c3ccncc3)cc2)cc1C(=O)Nc1cc(C(=O)NCCN2CCOCC2)n(CCCN2CCOCC2)c1.O=C(O)C(F)(F)F.O=C(O)C(F)(F)F	6.53	96.81	Efflux Substrate	1
Cn1cc(NC(=O)c2ccc(/C=C/c3ccncc3)cc2)cc1C(=O)Nc1cc(C(=O)NCCN2CCOCC2)n(CCCSc2ccccc2)c1.O=C(O)C(F)(F)F.O=C(O)C(F)(F)F	3.4	100.98	Efflux Substrate	1
CN(C)CCNC(=O)c1cc(NC(=O)c2cc(NC(=O)c3ccc(/C=C/c4ccc(N(C)C)cc4)nc3)cn2C)cn1C.O=C(O)C(F)(F)F	6.8	99.91	Efflux Substrate	1
CN(C)CCNC(=O)c1cc(NC(=O)c2cc(NC(=O)c3ccc(/C=C/c4ccc(N(C)C)cc4)nc3)cn2C)cn1C.O=C(O)C(F)(F)F.O=C(O)C(F)(F)F	2.04	78.1	Efflux Substrate	1
Cn1cc(NC(=O)c2cc(NC(=O)c3sc(N)nc3C(F)(F)F)cn2C)cc1C(=O)NCCN1CCOCC1.O=C(O)C(F)(F)F	-24.64	77.43	Efflux Substrate	1
CC(=N)Nc1cc(C(=O)Nc2cc(C(=O)Nc3cc(C(=O)NCCCN(C)C)n(C)c3)n(C)c2)n(C)c1.O=C(O)C(F)(F)F.O=C(O)C(F)(F)F	15.96	86.05	Efflux Substrate	1
CC(C)c1sc(NC(=O)c2cc(NC(=O)c3cc(NC(=O)c4cc(NC=O)cn4C)cn3C)cn2C)nc1C(=O)NCCCN(C)C.O=C(O)C(F)(F)F	-8.57	88.42	Efflux Substrate	1
COCCOC1CCN(CCNC(=O)c2cc(NC(=O)c3cc(NC(=O)c4ccc(/C=C/c5ccc6nonc6c5)cc4)cn3C)cn2C)CC1.O=S(=O)(O)O	1.99	83.93	Efflux Substrate	1
COc1ccc(/C=C/c2ccc(C(=O)Nc3cc(C(=O)Nc4cc(C(=O)NCCN5CCC(OC)CC5)n(C)c4)n(C)c3)cc2)cc1.O=C(O)C(F)(F)F	1.28	100.29	Efflux Substrate	1
COCCOC1CCN(CCNC(=O)c2cc(NC(=O)c3cc(NC(=O)c4ccc(/C=C/c5cnc6ccccc6c5)cc4)cn3C)cn2C)CC1	21.44	100.67	Efflux Substrate	1
Cn1cc(NC(=O)c2cc(NC(=O)c3cc(NC(=O)c4ccc(Cl)cc4Cl)cn3C)cn2C)cc1C(=O)NCCCN1CCOCC1.O=C(O)C(F)(F)F	-11.45	92.02	Efflux Substrate	1
Cn1cc(NC(=O)c2cc(NC(=O)c3cc(NC(=O)c4ccc(Cl)cc4Cl)cn3C)cn2C)cc1C(=O)NCCN1CCOCC1.O=C(O)C(F)(F)F	-8.53	90.48	Efflux Substrate	1
COc1cccc(C(=N)Nc2cc(C(=O)Nc3cc(C(=O)Nc4cc(C(=O)NCCCN(C)C)n(C)c4)n(C)c3)n(C)c2)c1.O=C(O)C(F)(F)F.O=C(O)C(F)(F)F	-2.32	103.09	Efflux Substrate	1
COc1cccc(C(=N)Nc2cc(C(=O)Nc3cc(C(=O)Nc4cc(C(=O)NCCCN(C)C)n(CCC(C)C)c4)n(C)c3)n(C)c2)c1	-19.5	77.72	Efflux Substrate	1
CN(C)CCCNC(=O)c1cc(NC(=O)c2cc(NC(=O)c3cc(NC(=N)c4ccccc4)cn3C)cn2C)cn1C.O=C(O)C(F)(F)F.O=C(O)C(F)(F)F	-15.33	75.84	Efflux Substrate	1
CC(C)CCn1cc(NC(=O)c2cc(NC(=O)c3cc(NC(=N)c4ccccc4)cn3C)cn2C)cc1C(=O)NCCCN(C)C.O=C(O)C(F)(F)F.O=C(O)C(F)(F)F	-19.15	77.81	Efflux Substrate	1
COc1ccc(/C=C/c2ccc(C(=O)Nc3cc(C(=O)Nc4cc(C(=O)NCCN5CCC(OC)CC5)n(C)c4)n(C)c3)cn2)cc1.O=C(O)C(F)(F)F.O=C(O)C(F)(F)F	5.08	100.53	Efflux Substrate	1
COCCOC1CCN(CCNC(=O)c2cc(NC(=O)c3cc(NC(=O)c4ccc(/C=C/c5ccc(OC)cc5)nc4)cn3C)cn2C)CC1	1.89	92.14	Efflux Substrate	1
CN(C)CCCNC(=O)c1cc(NC(=O)c2cc(NC(=O)c3cc(NC(=N)c4cc5ccccc5cn4)cn3C)cn2C)cn1C.O=C(O)C(F)(F)F.O=C(O)C(F)(F)F	12.27	97.12	Efflux Substrate	1
Cn1cc(NC(=O)c2cc(NC(=O)c3ccc(/C=C/c4ccc5ccccc5n4)cc3)cn2C)cc1C(=O)NCCN1CCOCC1.O=C(O)C(F)(F)F	-54.04	91.54	Efflux Substrate	1
Cn1cc(NC(=O)c2cc(NC(=O)c3ccc(/C=C/C4CC4)cc3)cn2C)cc1C(=O)NCCN1CCOCC1.O=C(O)C(F)(F)F	41.38	100.33	Efflux Substrate	1
COC(=O)c1ccc(C(=O)Nc2cc(C(=O)Nc3cc(C(=O)NCCN4CCOCC4)n(C)c3)n(C)c2)cc1.O=C(O)C(F)(F)F	-5.56	101.91	Efflux Substrate	1
CC(C)n1cc(NC(=O)c2cc(NC(=O)c3cc4ccccc4oc3=O)cn2C)cc1C(=O)Nc1cc(C(=O)NCCCN(C)C)n(C)c1.O=C(O)C(F)(F)F	-12.05	92.19	Efflux Substrate	1
CN(C)CCCn1cnc(NC(=O)c2cc(NC(=O)c3cc(NC(=O)c4cc5ccccc5cn4)cn3C)cn2C)c1.O=C(O)C(F)(F)F	-17.75	100.46	Efflux Substrate	1
CN(C)CCCNC(=O)c1cc(NC(=O)c2cc(NC(=O)c3cc4ccccc4cn3)cn2C)cn1C.O=C(O)C(F)(F)F	-10.84	99.67	Efflux Substrate	1
Cn1cc(NC(=O)c2cc(NC(=O)c3cc4ccccc4cn3)cn2C)cc1C(=O)NCCN1CCOCC1.O=C(O)C(F)(F)F	-6.12	101.51	Efflux Substrate	1
Cn1cc(NC(=O)c2ccc(/C=C/c3cnc4ccccc4c3)cc2)cc1C(=O)NCCN1CCOCC1.O=C(O)C(F)(F)F.O=C(O)C(F)(F)F	11.23	100.36	Efflux Substrate	1
CC(=O)N(C(C)=O)c1cc(C(=O)Nc2cc(C(=O)NCCC(=N)N)n(C)c2)n(C)c1.O=C(O)C(F)(F)F	6.79	98.96	Efflux Substrate	1
COc1ccc(/C=C/c2ccc(C(=O)Nc3cc(C(=O)Nc4nc(C(=O)NCCN5CCOCC5)c(C5CCCCC5)s4)n(C)c3)cn2)cc1.O=C(O)C(F)(F)F.O=C(O)C(F)(F)F	7.75	100.83	Efflux Substrate	1
COc1cccc(/C=C/c2ccc(C(=O)Nc3cc(C(=O)Nc4cc(C(=O)NCCN5CCOCC5)n(CCCc5cn(CCc6ccccc6)nn5)c4)n(C)c3)cc2)c1.O=C(O)C(F)(F)F	2.37	100.75	Efflux Substrate	1

## Sheet: clusters - tsne
SMILES	INHIB_AVE_wild	INHIB_AVE_efflux	Class	Cluster
O=C(NC(=S)N1CCN(c2cc3c(cc2F)c(=O)c(C(=O)O)cn3C2CC2)CC1)c1ccc(Cl)cc1	90.32	88.08	Efflux Evader	2
CCn1cc(C(=O)O)c(=O)c2cc([N+](=O)[O-])ccc21	92.33	83.35	Efflux Evader	2
CCn1cc(C(=O)O)c(=O)c2cc(F)c(N3CCN(C(=S)NC(=O)c4c(OC)cccc4OC)CC3)cc21	92.72	91.71	Efflux Evader	2
CCn1cc(C(=O)O)c(=O)c2cc(F)c(N3CCN(C(=S)Nc4ccc(C(C)=O)cc4)CC3)cc21	94.83	93.26	Efflux Evader	2
CCn1cc(C(=O)O)c(=O)c2cnc(N3CCN(C(=S)NC(=O)c4ccc(Cl)nc4)CC3)nc21	59.56	88.04	Efflux Evader	2
CCn1cc(C(=O)O)c(=O)c2cnc(N3CCN(C(=S)Nc4ccc(C(=O)OC)cc4)CC3)nc21	96.96	100.34	Efflux Evader	2
CCOC(=O)c1cn(CC)c2cc(N3CCN(C)CC3)c(F)cc2c1=O	94.15	89.71	Efflux Evader	2
Cc1c(NC(=O)c2cn3c4c(c(N5CCN(C)CC5)c(F)cc4c2=O)OCN3C)c(=O)n(-c2ccccc2)n1C	97.04	94.43	Efflux Evader	2
CC1COc2c(N3CCN(C)CC3)c(F)cc3c(=O)c(C(=O)O)cn1c23	99.54	98.79	Efflux Evader	2
CCN1CCN(c2cc3c(cc2F)c(=O)c(C(=O)O)cn3C2CC2)CC1	101.15	101.88	Efflux Evader	2
CCn1cc(C(=O)O)c(=O)c2cc(F)c(N3CCN(C)CC3)cc21.CS(=O)(=O)O	100.16	100.18	Efflux Evader	2
CCn1cc(C(=O)O)c(=O)c2cc(F)c(N3CCNCC3)cc21	98.83	98.54	Efflux Evader	2
CCn1cc(C(=O)O)c(=O)c2ccc(C)nc21	100.81	101.3	Efflux Evader	2
CC1COc2c(N3CCN(C)CC3)c(F)cc3c(=O)c(C(=O)Nc4ccc(-c5n[nH]c(=S)o5)cc4)cn1c23.Cl	74.97	93	Efflux Evader	2
CN1CCN(c2c(F)cc3c(=O)c(C(=O)O)cn4c3c2SCC4)CC1.Cl	101.07	101.69	Efflux Evader	2
COc1c(N2CCNC(C)C2)c(F)cc2c(=O)c(C(=O)O)cn(C3CC3)c12	99.27	98.34	Efflux Evader	2
COc1c(N2C[C@@H]3CCCN[C@@H]3C2)c(F)cc2c(=O)c(C(=O)O)cn(C3CC3)c12.Cl	99.99	99.89	Efflux Evader	2
C[C@H]1COc2c(N3CCN(C)CC3)c(F)cc3c(=O)c(C(=O)O)cn1c23	99.45	98.37	Efflux Evader	2
C[C@H]1COc2c(N3CCN(C)CC3)c(F)cc3c(=O)c(C(=O)O)cn1c23	100.58	100.9	Efflux Evader	2
C[C@H]1COc2c(C3(N)CC3)c(F)cc3c(=O)c(C(=O)O)cn1c23	98.12	97.94	Efflux Evader	2
Cl.O=C(Nc1ccc(-c2n[nH]c(=S)o2)cc1)c1cn(C2CC2)c2cc(N3CCNCC3)c(F)cc2c1=O	90.63	81.87	Efflux Evader	2
COc1c(N2CC3CCCNC3C2)c(F)cc2c(=O)c(C(=O)Nc3ccc(-c4n[nH]c(=S)o4)cc3)cn(C3CC3)c12.Cl	85.55	90.95	Efflux Evader	2
Cc1ccc(S(=O)(=O)O)cc1.NC1CCN(c2nc3c(cc2F)c(=O)c(C(=O)O)cn3-c2ccc(F)cc2F)C1	94.82	90.03	Efflux Evader	2
CCn1cc(C(=O)O)c(=O)c2cc(F)c(N3CCN(C(=S)NC(=O)C45CC6CC(CC(C6)C4)C5)CC3)cc21	9.66	97.46	Efflux Substrate	2
CCn1cc(C(=O)O)c(=O)c2cc(F)c(N3CCN(C(=S)NC(=O)c4cccc(Br)c4)CC3)cc21	2.34	93.17	Efflux Substrate	2
CCn1cc(C(=O)O)c(=O)c2cc(F)c(N/N=C/c3ccccc3)cc21	-2.02	81.37	Efflux Substrate	2
CCn1cc(C(=O)O)c(=O)c2cnc(N3CCN(C(=S)NC(=O)c4cccc(F)c4)CC3)nc21	-3.27	97.79	Efflux Substrate	2
CCOc1cccc(C(=O)NC(=S)N2CCN(c3ncc4c(=O)c(C(=O)O)cn(CC)c4n3)CC2)c1	-5.55	88.93	Efflux Substrate	2
CCn1cc(C(=O)O)c(=O)c2cnc(N3CCN(C(=S)NC(=O)c4ccccc4Br)CC3)nc21	6.81	97.95	Efflux Substrate	2
CCn1cc(C(=O)O)c(=O)c2cnc(N3CCN(C(=S)Nc4ccc(OC)cc4)CC3)nc21	-0.57	80.9	Efflux Substrate	2
CCn1cc(C(=O)O)c(=O)c2cnc(N3CCN(C(=S)Nc4ccccc4C(F)(F)F)CC3)nc21	1.49	103.44	Efflux Substrate	2
CCn1cc(C(=O)O)c(=O)c2cnc(N3CCN(C(=S)Nc4ccccc4Cl)CC3)nc21	0.73	97.25	Efflux Substrate	2
