# Supplementary material for: Multidrug efflux in Gram-negative bacteria: structural modifications in active compounds leading to efflux pump avoidance
Source: NPJ Antimicrob Resist. 2024 Mar 16;2:6. doi: 10.1038/s44259-024-00023-w (PMC11721645; doi:10.1038/s44259-024-00023-w)
Supplement: Supplementary file 4 — Supplementary Dataset 3 [file 44259_2024_23_MOESM4_ESM.xlsx]

## Sheet: substrate_transforms
compound_structure_A	compound_structure_B	idsmiles_A	idsmiles_B	smirks	common_core	measurement_A	measurement_B	measurement_delta	LHS	RHS
C/C(=N/Nc1nc(Nc2cccc(Br)c2)nc(N2CCOCC2)n1)c1ccc(Br)cc1	C/C(=N/Nc1nc(Nc2cccc(Br)c2)nc(N2CCOCC2)n1)c1ccccc1	54138	54140	[*:1]c1ccc(Br)cc1>>[*:1]c1ccccc1	[*:1]/C(C)=N\Nc1nc(Nc2cccc(Br)c2)nc(N2CCOCC2)n1	14.87	66.49	51.62	[*:1]c1ccc(Br)cc1	[*:1]c1ccccc1
C/C(=N/Nc1nc(Nc2cccc(Br)c2)nc(N2CCOCC2)n1)c1ccc(F)cc1	C/C(=N/Nc1nc(Nc2cccc(Br)c2)nc(N2CCOCC2)n1)c1ccccc1	54139	54140	[*:1]c1ccc(F)cc1>>[*:1]c1ccccc1	[*:1]/C(C)=N\Nc1nc(Nc2cccc(Br)c2)nc(N2CCOCC2)n1	47.29	66.49	19.2	[*:1]c1ccc(F)cc1	[*:1]c1ccccc1
N#C/C(=C\c1c(F)cccc1Cl)c1nc2ccccc2[nH]1	Cl.N#C/C(=C\c1ccccc1[N+](=O)[O-])c1nc2ccccc2[nH]1	23016	58458	[*:1]c1c(F)cccc1Cl>>[*:1]c1ccccc1[N+](=O)[O-]	[*:1]/C=C(\C#N)c1nc2ccccc2[nH]1	-11.2	80.96	92.16	[*:1]c1c(F)cccc1Cl	[*:1]c1ccccc1[N+](=O)[O-]
N#C/C(=C\c1cc(Br)c(O)c(Br)c1O)c1nc2ccccc2[nH]1	Cl.N#C/C(=C\c1ccccc1[N+](=O)[O-])c1nc2ccccc2[nH]1	58389	58458	[*:1]c1cc(Br)c(O)c(Br)c1O>>[*:1]c1ccccc1[N+](=O)[O-]	[*:1]/C=C(\C#N)c1nc2ccccc2[nH]1	1.32	80.96	79.64	[*:1]c1cc(Br)c(O)c(Br)c1O	[*:1]c1ccccc1[N+](=O)[O-]
COc1c(Cl)cc(Cl)cc1/C=C(\C#N)c1nc2ccccc2[nH]1	Cl.N#C/C(=C\c1ccccc1[N+](=O)[O-])c1nc2ccccc2[nH]1	58391	58458	[*:1]c1cc(Cl)cc(Cl)c1OC>>[*:1]c1ccccc1[N+](=O)[O-]	[*:1]/C=C(\C#N)c1nc2ccccc2[nH]1	-6.52	80.96	87.48	[*:1]c1cc(Cl)cc(Cl)c1OC	[*:1]c1ccccc1[N+](=O)[O-]
COc1cc(/C=C(\C#N)c2nc3ccccc3[nH]2)c(Br)cc1O	Cl.N#C/C(=C\c1ccccc1[N+](=O)[O-])c1nc2ccccc2[nH]1	58392	58458	[*:1]c1cc(OC)c(O)cc1Br>>[*:1]c1ccccc1[N+](=O)[O-]	[*:1]/C=C(\C#N)c1nc2ccccc2[nH]1	-10.53	80.96	91.49	[*:1]c1cc(OC)c(O)cc1Br	[*:1]c1ccccc1[N+](=O)[O-]
N#C/C(=C\c1cc2c(cc1Br)OCO2)c1nc2ccccc2[nH]1	Cl.N#C/C(=C\c1ccccc1[N+](=O)[O-])c1nc2ccccc2[nH]1	58394	58458	[*:1]c1cc2c(cc1Br)OCO2>>[*:1]c1ccccc1[N+](=O)[O-]	[*:1]/C=C(\C#N)c1nc2ccccc2[nH]1	11.08	80.96	69.88	[*:1]c1cc2c(cc1Br)OCO2	[*:1]c1ccccc1[N+](=O)[O-]
CN(C)c1ccc(/C=C(\C#N)c2nc3ccccc3[nH]2)cc1Br	Cl.N#C/C(=C\c1ccccc1[N+](=O)[O-])c1nc2ccccc2[nH]1	58396	58458	[*:1]c1ccc(N(C)C)c(Br)c1>>[*:1]c1ccccc1[N+](=O)[O-]	[*:1]/C=C(\C#N)c1nc2ccccc2[nH]1	47.39	80.96	33.57	[*:1]c1ccc(N(C)C)c(Br)c1	[*:1]c1ccccc1[N+](=O)[O-]
Cl.N#C/C(=C\c1ccc(Br)cc1)c1nc2ccccc2[nH]1	Cl.N#C/C(=C\c1ccccc1[N+](=O)[O-])c1nc2ccccc2[nH]1	58400	58458	[*:1]c1ccc(Br)cc1>>[*:1]c1ccccc1[N+](=O)[O-]	[*:1]/C=C(\C#N)c1nc2ccccc2[nH]1	39.47	80.96	41.49	[*:1]c1ccc(Br)cc1	[*:1]c1ccccc1[N+](=O)[O-]
COc1ccc(/C=C(\C#N)c2nc3ccccc3[nH]2)cc1	Cl.N#C/C(=C\c1ccccc1[N+](=O)[O-])c1nc2ccccc2[nH]1	58401	58458	[*:1]c1ccc(OC)cc1>>[*:1]c1ccccc1[N+](=O)[O-]	[*:1]/C=C(\C#N)c1nc2ccccc2[nH]1	54.49	80.96	26.47	[*:1]c1ccc(OC)cc1	[*:1]c1ccccc1[N+](=O)[O-]
N#C/C(=C\c1cc(Br)c(O)c(Br)c1)c1nc2ccccc2[nH]1	Cl.N#C/C(=C\c1ccccc1[N+](=O)[O-])c1nc2ccccc2[nH]1	58404	58458	[*:1]c1cc(Br)c(O)c(Br)c1>>[*:1]c1ccccc1[N+](=O)[O-]	[*:1]/C=C(\C#N)c1nc2ccccc2[nH]1	2.94	80.96	78.02	[*:1]c1cc(Br)c(O)c(Br)c1	[*:1]c1ccccc1[N+](=O)[O-]
COc1cc(/C=C(\C#N)c2nc3ccccc3[nH]2)cc(Br)c1O	Cl.N#C/C(=C\c1ccccc1[N+](=O)[O-])c1nc2ccccc2[nH]1	58406	58458	[*:1]c1cc(Br)c(O)c(OC)c1>>[*:1]c1ccccc1[N+](=O)[O-]	[*:1]/C=C(\C#N)c1nc2ccccc2[nH]1	5.74	80.96	75.22	[*:1]c1cc(Br)c(O)c(OC)c1	[*:1]c1ccccc1[N+](=O)[O-]
COc1ccc(/C=C(\C#N)c2nc3ccccc3[nH]2)cc1OC.Cl	Cl.N#C/C(=C\c1ccccc1[N+](=O)[O-])c1nc2ccccc2[nH]1	58413	58458	[*:1]c1ccc(OC)c(OC)c1>>[*:1]c1ccccc1[N+](=O)[O-]	[*:1]/C=C(\C#N)c1nc2ccccc2[nH]1	-1.37	80.96	82.33	[*:1]c1ccc(OC)c(OC)c1	[*:1]c1ccccc1[N+](=O)[O-]
N#C/C(=C\c1ccc(O)c([N+](=O)[O-])c1)c1nc2ccccc2[nH]1	Cl.N#C/C(=C\c1ccccc1[N+](=O)[O-])c1nc2ccccc2[nH]1	58422	58458	[*:1]c1ccc(O)c([N+](=O)[O-])c1>>[*:1]c1ccccc1[N+](=O)[O-]	[*:1]/C=C(\C#N)c1nc2ccccc2[nH]1	-18.64	80.96	99.6	[*:1]c1ccc(O)c([N+](=O)[O-])c1	[*:1]c1ccccc1[N+](=O)[O-]
N#C/C(=C\c1cccc([N+](=O)[O-])c1)c1nc2ccccc2[nH]1	Cl.N#C/C(=C\c1ccccc1[N+](=O)[O-])c1nc2ccccc2[nH]1	58440	58458	[*:1]c1cccc([N+](=O)[O-])c1>>[*:1]c1ccccc1[N+](=O)[O-]	[*:1]/C=C(\C#N)c1nc2ccccc2[nH]1	6.63	80.96	74.33	[*:1]c1cccc([N+](=O)[O-])c1	[*:1]c1ccccc1[N+](=O)[O-]
COc1cc(Br)cc(/C=C(\C#N)c2nc3ccccc3[nH]2)c1O	Cl.N#C/C(=C\c1ccccc1[N+](=O)[O-])c1nc2ccccc2[nH]1	58444	58458	[*:1]c1cc(Br)cc(OC)c1O>>[*:1]c1ccccc1[N+](=O)[O-]	[*:1]/C=C(\C#N)c1nc2ccccc2[nH]1	0.64	80.96	80.32	[*:1]c1cc(Br)cc(OC)c1O	[*:1]c1ccccc1[N+](=O)[O-]
COc1ccc(Br)cc1/C=C(\C#N)c1nc2ccccc2[nH]1	Cl.N#C/C(=C\c1ccccc1[N+](=O)[O-])c1nc2ccccc2[nH]1	58445	58458	[*:1]c1cc(Br)ccc1OC>>[*:1]c1ccccc1[N+](=O)[O-]	[*:1]/C=C(\C#N)c1nc2ccccc2[nH]1	16.74	80.96	64.22	[*:1]c1cc(Br)ccc1OC	[*:1]c1ccccc1[N+](=O)[O-]
N#C/C(=C\c1cccc(Br)c1)c1nc2ccccc2[nH]1	Cl.N#C/C(=C\c1ccccc1[N+](=O)[O-])c1nc2ccccc2[nH]1	58448	58458	[*:1]c1cccc(Br)c1>>[*:1]c1ccccc1[N+](=O)[O-]	[*:1]/C=C(\C#N)c1nc2ccccc2[nH]1	20.8	80.96	60.16	[*:1]c1cccc(Br)c1	[*:1]c1ccccc1[N+](=O)[O-]
COc1cccc(/C=C(\C#N)c2nc3ccccc3[nH]2)c1O	Cl.N#C/C(=C\c1ccccc1[N+](=O)[O-])c1nc2ccccc2[nH]1	58449	58458	[*:1]c1cccc(OC)c1O>>[*:1]c1ccccc1[N+](=O)[O-]	[*:1]/C=C(\C#N)c1nc2ccccc2[nH]1	-3.75	80.96	84.71	[*:1]c1cccc(OC)c1O	[*:1]c1ccccc1[N+](=O)[O-]
COc1cccc(/C=C(\C#N)c2nc3ccccc3[nH]2)c1OC	Cl.N#C/C(=C\c1ccccc1[N+](=O)[O-])c1nc2ccccc2[nH]1	58450	58458	[*:1]c1cccc(OC)c1OC>>[*:1]c1ccccc1[N+](=O)[O-]	[*:1]/C=C(\C#N)c1nc2ccccc2[nH]1	23.38	80.96	57.58	[*:1]c1cccc(OC)c1OC	[*:1]c1ccccc1[N+](=O)[O-]
N#C/C(=C\c1ccccc1C(F)(F)F)c1nc2ccccc2[nH]1	Cl.N#C/C(=C\c1ccccc1[N+](=O)[O-])c1nc2ccccc2[nH]1	58453	58458	[*:1]c1ccccc1C(F)(F)F>>[*:1]c1ccccc1[N+](=O)[O-]	[*:1]/C=C(\C#N)c1nc2ccccc2[nH]1	41.18	80.96	39.78	[*:1]c1ccccc1C(F)(F)F	[*:1]c1ccccc1[N+](=O)[O-]
Cl.N#C/C(=C\c1ccccc1F)c1nc2ccccc2[nH]1	Cl.N#C/C(=C\c1ccccc1[N+](=O)[O-])c1nc2ccccc2[nH]1	58454	58458	[*:1]c1ccccc1F>>[*:1]c1ccccc1[N+](=O)[O-]	[*:1]/C=C(\C#N)c1nc2ccccc2[nH]1	-9.64	80.96	90.6	[*:1]c1ccccc1F	[*:1]c1ccccc1[N+](=O)[O-]
CC(C)Oc1ccccc1/C=C(\C#N)c1nc2ccccc2[nH]1	Cl.N#C/C(=C\c1ccccc1[N+](=O)[O-])c1nc2ccccc2[nH]1	58455	58458	[*:1]c1ccccc1OC(C)C>>[*:1]c1ccccc1[N+](=O)[O-]	[*:1]/C=C(\C#N)c1nc2ccccc2[nH]1	28.65	80.96	52.31	[*:1]c1ccccc1OC(C)C	[*:1]c1ccccc1[N+](=O)[O-]
N#C/C(=C\c1cc(Br)cc([N+](=O)[O-])c1O)c1nc2ccccc2[nH]1	Cl.N#C/C(=C\c1ccccc1[N+](=O)[O-])c1nc2ccccc2[nH]1	58390	58458	[*:1]c1cc(Br)cc([*:2])c1O>>[*:1]c1ccccc1[*:2]	[*:1]/C=C(\C#N)c1nc2ccccc2[nH]1.[*:2][N+](=O)[O-]	-2.27	80.96	83.23	[*:1]c1cc(Br)cc([*:2])c1O	[*:1]c1ccccc1[*:2]
CN(C)c1ccc(/C=C(\C#N)c2nc3ccccc3[nH]2)cc1[N+](=O)[O-]	Cl.N#C/C(=C\c1ccccc1[N+](=O)[O-])c1nc2ccccc2[nH]1	58419	58458	[*:1]c1ccc(N(C)C)c([*:2])c1>>[*:1]c1ccccc1[*:2]	[*:1]/C=C(\C#N)c1nc2ccccc2[nH]1.[*:2][N+](=O)[O-]	2.48	80.96	78.48	[*:1]c1ccc(N(C)C)c([*:2])c1	[*:1]c1ccccc1[*:2]
N#C/C(=C\c1ccc(O)c([N+](=O)[O-])c1)c1nc2ccccc2[nH]1	Cl.N#C/C(=C\c1ccccc1[N+](=O)[O-])c1nc2ccccc2[nH]1	58422	58458	[*:1]c1ccc(O)c([*:2])c1>>[*:1]c1ccccc1[*:2]	[*:1]/C=C(\C#N)c1nc2ccccc2[nH]1.[*:2][N+](=O)[O-]	-18.64	80.96	99.6	[*:1]c1ccc(O)c([*:2])c1	[*:1]c1ccccc1[*:2]
N#C/C(=C\c1cccc([N+](=O)[O-])c1)c1nc2ccccc2[nH]1	Cl.N#C/C(=C\c1ccccc1[N+](=O)[O-])c1nc2ccccc2[nH]1	58440	58458	[*:1]c1cccc([*:2])c1>>[*:1]c1ccccc1[*:2]	[*:1]/C=C(\C#N)c1nc2ccccc2[nH]1.[*:2][N+](=O)[O-]	6.63	80.96	74.33	[*:1]c1cccc([*:2])c1	[*:1]c1ccccc1[*:2]
COc1c(O)ccc(/C=C(\C#N)c2nc3ccccc3[nH]2)c1[N+](=O)[O-]	Cl.N#C/C(=C\c1ccccc1[N+](=O)[O-])c1nc2ccccc2[nH]1	58447	58458	[*:1]c1ccc(O)c(OC)c1[*:2]>>[*:1]c1ccccc1[*:2]	[*:1]/C=C(\C#N)c1nc2ccccc2[nH]1.[*:2][N+](=O)[O-]	-4.58	80.96	85.54	[*:1]c1ccc(O)c(OC)c1[*:2]	[*:1]c1ccccc1[*:2]
CC(/C=C/c1ccc2c(c1)OCO2)=N\NC(=O)c1ccccc1	CC(/C=C/c1ccccc1F)=N\NC(=O)c1ccccc1	13767	13768	[*:1]c1ccc2c(c1)OCO2>>[*:1]c1ccccc1F	[*:1]/C=C/C(C)=N/NC(=O)c1ccccc1	-0.12	86.91	87.03	[*:1]c1ccc2c(c1)OCO2	[*:1]c1ccccc1F
COC1CCN(CCNC(=O)c2cc(NC(=O)c3cc(NC(=O)c4ccc(/C=C/c5ccc(N(C)C)cc5)nc4)cn3C)cn2C)CC1.O=C(O)C(F)(F)F.O=C(O)C(F)(F)F	COc1ccc(/C=C/c2ccc(C(=O)Nc3cc(C(=O)Nc4cc(C(=O)NCCN5CCC(OC)CC5)n(C)c4)n(C)c3)cn2)cc1.O=C(O)C(F)(F)F.O=C(O)C(F)(F)F	21789	21792	[*:1]c1ccc(N(C)C)cc1>>[*:1]c1ccc(OC)cc1	[*:1]/C=C/c1ccc(C(=O)Nc2cc(C(=O)Nc3cc(C(=O)NCCN4CCC(OC)CC4)n(C)c3)n(C)c2)cn1	98.14	95.45	-2.69	[*:1]c1ccc(N(C)C)cc1	[*:1]c1ccc(OC)cc1
COc1cccc(/C=C/c2ccc(C(=O)Nc3cc(C(=O)Nc4cc(C(=O)NCCN5CCOCC5)n(C(C)C)c4)n(C)c3)cc2)c1.O=C(O)C(F)(F)F	CC(C)n1cc(NC(=O)c2cc(NC(=O)c3ccc(/C=C/c4cnc5ccccc5c4)cc3)cn2C)cc1C(=O)NCCN1CCOCC1.O=C(O)C(F)(F)F.O=C(O)C(F)(F)F	21752	21745	[*:1]c1cccc(OC)c1>>[*:1]c1cnc2ccccc2c1	[*:1]/C=C/c1ccc(C(=O)Nc2cc(C(=O)Nc3cc(C(=O)NCCN4CCOCC4)n(C(C)C)c3)n(C)c2)cc1	46.04	79.18	33.14	[*:1]c1cccc(OC)c1	[*:1]c1cnc2ccccc2c1
Cn1cc(NC(=O)c2cc(NC(=O)c3ccc(/C=C/c4ccc5ccccc5c4)cc3)cn2C)cc1C(=O)NCCN1CCOCC1.O=C(O)C(F)(F)F	Cn1cc(NC(=O)c2cc(NC(=O)c3ccc(/C=C/c4ccc5ccccc5n4)cc3)cn2C)cc1C(=O)NCCN1CCOCC1.O=C(O)C(F)(F)F	21805	21804	[*:1]c1ccc2ccccc2c1>>[*:1]c1ccc2ccccc2n1	[*:1]/C=C/c1ccc(C(=O)Nc2cc(C(=O)Nc3cc(C(=O)NCCN4CCOCC4)n(C)c3)n(C)c2)cc1	14.91	145.58	130.67	[*:1]c1ccc2ccccc2c1	[*:1]c1ccc2ccccc2n1
Cn1cc(NC(=O)c2cc(NC(=O)c3ccc(/C=C/c4ccc(C(F)(F)F)cc4)cc3)cn2C)cc1C(=O)NCCN1CCOCC1.O=C(O)C(F)(F)F	Cn1cc(NC(=O)c2cc(NC(=O)c3ccc(/C=C/c4ccc5ccccc5n4)cc3)cn2C)cc1C(=O)NCCN1CCOCC1.O=C(O)C(F)(F)F	37558	21804	[*:1]c1ccc(C(F)(F)F)cc1>>[*:1]c1ccc2ccccc2n1	[*:1]/C=C/c1ccc(C(=O)Nc2cc(C(=O)Nc3cc(C(=O)NCCN4CCOCC4)n(C)c3)n(C)c2)cc1	0.18	145.58	145.4	[*:1]c1ccc(C(F)(F)F)cc1	[*:1]c1ccc2ccccc2n1
Cn1cc(NC(=O)c2cc(NC(=O)c3ccc(/C=C/c4ccc(F)cc4)cc3)cn2C)cc1C(=O)NCCN1CCOCC1.O=C(O)C(F)(F)F	Cn1cc(NC(=O)c2cc(NC(=O)c3ccc(/C=C/c4ccc5ccccc5n4)cc3)cn2C)cc1C(=O)NCCN1CCOCC1.O=C(O)C(F)(F)F	37560	21804	[*:1]c1ccc(F)cc1>>[*:1]c1ccc2ccccc2n1	[*:1]/C=C/c1ccc(C(=O)Nc2cc(C(=O)Nc3cc(C(=O)NCCN4CCOCC4)n(C)c3)n(C)c2)cc1	61.19	145.58	84.39	[*:1]c1ccc(F)cc1	[*:1]c1ccc2ccccc2n1
CC1=NN(c2ccc(Cl)cc2)C(=O)/C1=C/NCCO	CC1=NN(c2ccc(Cl)cc2)C(=O)/C1=C/NNC(=O)c1ccccc1O	31426	31428	[*:1]CCN[*:2]>>[*:2]NNC(=O)c1ccccc1[*:1]	[*:2]/C=C1/C(=O)N(c2ccc(Cl)cc2)N=C1C.[*:1]O	10.21	53.86	43.65	[*:1]CCN[*:2]	[*:2]NNC(=O)c1ccccc1[*:1]
CC1=NN(c2ccc(Cl)cc2)C(=O)/C1=C/Nc1ccc(Br)cc1	CC1=NN(c2ccc(Cl)cc2)C(=O)/C1=C/NNC(=O)c1ccc(Br)cc1	36805	31427	[*:1]N[*:2]>>[*:1]NNC([*:2])=O	[*:1]/C=C1/C(=O)N(c2ccc(Cl)cc2)N=C1C.[*:2]c1ccc(Br)cc1	-13.2	56.9	70.1	[*:1]N[*:2]	[*:1]NNC([*:2])=O
CC1=NN(c2ccc(Cl)cc2)C(=O)/C1=C/Nc1ccccc1O	CC1=NN(c2ccc(Cl)cc2)C(=O)/C1=C/NNC(=O)c1ccccc1O	31433	31428	[*:1]N[*:2]>>[*:1]NNC([*:2])=O	[*:1]/C=C1/C(=O)N(c2ccc(Cl)cc2)N=C1C.[*:2]c1ccccc1O	4.3	53.86	49.56	[*:1]N[*:2]	[*:1]NNC([*:2])=O
Cc1ccc(/C=C2/SC(=S)N(CN3CCC(C)CC3)C2=O)cc1	CC1CCN(CN2C(=O)/C(=C\c3ccccc3Cl)SC2=S)CC1	28651	28654	[*:1]c1ccc(C)cc1>>[*:1]c1ccccc1Cl	[*:1]/C=C1/SC(=S)N(CN2CCC(C)CC2)C1=O	6.34	75.7	69.36	[*:1]c1ccc(C)cc1	[*:1]c1ccccc1Cl
CC1CCN(CN2C(=O)/C(=C\c3ccc(C(C)(C)C)cc3)SC2=S)CC1	CC1CCN(CN2C(=O)/C(=C\c3ccccc3Cl)SC2=S)CC1	28652	28654	[*:1]c1ccc(C(C)(C)C)cc1>>[*:1]c1ccccc1Cl	[*:1]/C=C1/SC(=S)N(CN2CCC(C)CC2)C1=O	8.91	75.7	66.79	[*:1]c1ccc(C(C)(C)C)cc1	[*:1]c1ccccc1Cl
COc1ccc(/C=C2/SC(=S)N(CN3CCC(C)CC3)C2=O)cc1	CC1CCN(CN2C(=O)/C(=C\c3ccccc3Cl)SC2=S)CC1	28653	28654	[*:1]c1ccc(OC)cc1>>[*:1]c1ccccc1Cl	[*:1]/C=C1/SC(=S)N(CN2CCC(C)CC2)C1=O	11.74	75.7	63.96	[*:1]c1ccc(OC)cc1	[*:1]c1ccccc1Cl
COC(=O)c1ccc(/C=C2/SC(=S)N(CNc3ccc(I)cc3C)C2=O)cc1	Cc1cc(I)ccc1NCN1C(=O)/C(=C\c2ccccc2Cl)SC1=S	28845	28847	[*:1]c1ccc(C(=O)OC)cc1>>[*:1]c1ccccc1Cl	[*:1]/C=C1/SC(=S)N(CNc2ccc(I)cc2C)C1=O	-9.32	82.94	92.26	[*:1]c1ccc(C(=O)OC)cc1	[*:1]c1ccccc1Cl
Cc1cc(I)ccc1NCN1C(=O)/C(=C\c2cccc(F)c2)SC1=S	Cc1cc(I)ccc1NCN1C(=O)/C(=C\c2ccccc2Cl)SC1=S	28846	28847	[*:1]c1cccc(F)c1>>[*:1]c1ccccc1Cl	[*:1]/C=C1/SC(=S)N(CNc2ccc(I)cc2C)C1=O	20.18	82.94	62.76	[*:1]c1cccc(F)c1	[*:1]c1ccccc1Cl
O=C1/C(=C\c2ccccc2)SC(=S)N1CNc1cccc(Br)c1	O=C1/C(=C\c2ccccc2Br)SC(=S)N1CNc1cccc(Br)c1	28854	28855	[*:1]c1ccccc1>>[*:1]c1ccccc1Br	[*:1]/C=C1/SC(=S)N(CNc2cccc(Br)c2)C1=O	-12.09	89.35	101.44	[*:1]c1ccccc1	[*:1]c1ccccc1Br
COC(=O)c1ccc(/C=C2/SC(=S)N(CNc3cccc(F)c3)C2=O)cc1	CC(C)c1ccc(/C=C2/SC(=S)N(CNc3cccc(F)c3)C2=O)cc1	43197	28877	[*:1]c1ccc(C(=O)OC)cc1>>[*:1]c1ccc(C(C)C)cc1	[*:1]/C=C1/SC(=S)N(CNc2cccc(F)c2)C1=O	-15.72	74.71	90.43	[*:1]c1ccc(C(=O)OC)cc1	[*:1]c1ccc(C(C)C)cc1
O=C1/C(=C\c2cccc(F)c2)SC(=S)N1CNc1cccc(F)c1	O=C1/C(=C\c2ccccc2Cl)SC(=S)N1CNc1cccc(F)c1	28879	28880	[*:1]c1cccc(F)c1>>[*:1]c1ccccc1Cl	[*:1]/C=C1/SC(=S)N(CNc2cccc(F)c2)C1=O	29.53	69.25	39.72	[*:1]c1cccc(F)c1	[*:1]c1ccccc1Cl
COC(=O)c1ccc(/C=C2/SC(=S)N(CNc3cccc(F)c3)C2=O)cc1	O=C1/C(=C\c2ccccc2Cl)SC(=S)N1CNc1cccc(F)c1	43197	28880	[*:1]c1ccc(C(=O)OC)cc1>>[*:1]c1ccccc1Cl	[*:1]/C=C1/SC(=S)N(CNc2cccc(F)c2)C1=O	-15.72	69.25	84.97	[*:1]c1ccc(C(=O)OC)cc1	[*:1]c1ccccc1Cl
COC(=O)c1ccc(/C=C2/SC(=S)N(CNc3cccc(F)c3)C2=O)cc1	CC(C)c1ccc(/C=C2/SC(=S)N(CNc3cccc(F)c3)C2=O)cc1	43197	28877	[*:1]OC(=O)c1ccc([*:2])cc1>>[*:2]c1ccc(C([*:1])C)cc1	[*:2]/C=C1/SC(=S)N(CNc2cccc(F)c2)C1=O.[*:1]C	-15.72	74.71	90.43	[*:1]OC(=O)c1ccc([*:2])cc1	[*:2]c1ccc(C([*:1])C)cc1
COC(=O)c1ccc(/C=C2/SC(=S)N(CNc3cccc(F)c3)C2=O)cc1	CC(C)c1ccc(/C=C2/SC(=S)N(CNc3cccc(F)c3)C2=O)cc1	43197	28877	[*:1]OC(=O)c1ccc([*:2])cc1>>[*:2]c1ccc([C@@H]([*:1])C)cc1	[*:2]/C=C1/SC(=S)N(CNc2cccc(F)c2)C1=O.[*:1]C	-15.72	74.71	90.43	[*:1]OC(=O)c1ccc([*:2])cc1	[*:2]c1ccc([C@@H]([*:1])C)cc1
COC(=O)c1ccc(/C=C2/SC(=S)N(CNc3cccc(F)c3)C2=O)cc1	CC(C)c1ccc(/C=C2/SC(=S)N(CNc3cccc(F)c3)C2=O)cc1	43197	28877	[*:1]OC(=O)c1ccc([*:2])cc1>>[*:2]c1ccc([C@H]([*:1])C)cc1	[*:2]/C=C1/SC(=S)N(CNc2cccc(F)c2)C1=O.[*:1]C	-15.72	74.71	90.43	[*:1]OC(=O)c1ccc([*:2])cc1	[*:2]c1ccc([C@H]([*:1])C)cc1
Cc1ccc(/C=C2/SC(=S)NC2=O)cc1	O=C1NC(=S)S/C1=C/c1ccccc1Cl	34616	34636	[*:1]c1ccc(C)cc1>>[*:1]c1ccccc1Cl	[*:1]/C=C1/SC(=S)NC1=O	29.49	71.35	41.86	[*:1]c1ccc(C)cc1	[*:1]c1ccccc1Cl
CC1CN(C2=NC(=O)/C(=C\c3cccc(O)c3)S2)CC(C)O1	COc1cccc(/C=C2/SC(N3CC(C)OC(C)C3)=NC2=O)c1OC	18245	18246	[*:1]c1cccc(O)c1>>[*:1]c1cccc(OC)c1OC	[*:1]/C=C1/SC(N2CC(C)OC(C)C2)=NC1=O	3.42	86.79	83.37	[*:1]c1cccc(O)c1	[*:1]c1cccc(OC)c1OC
CC1CCN(C2=NC(=O)/C(=C\c3ccc(Br)cc3)S2)CC1	COc1ccc(/C=C2/SC(N3CCC(C)CC3)=NC2=O)c(OC)c1	24382	24437	[*:1]c1ccc(Br)cc1>>[*:1]c1ccc(OC)cc1OC	[*:1]/C=C1/SC(N2CCC(C)CC2)=NC1=O	-1.99	87.57	89.56	[*:1]c1ccc(Br)cc1	[*:1]c1ccc(OC)cc1OC
CC1CCN(C2=NC(=O)/C(=C\c3ccc(Br)cc3)S2)CC1	CC1CCN(C2=NC(=O)/C(=C\c3ccccc3Cl)S2)CC1	24382	24456	[*:1]c1ccc(Br)cc1>>[*:1]c1ccccc1Cl	[*:1]/C=C1/SC(N2CCC(C)CC2)=NC1=O	-1.99	70.13	72.12	[*:1]c1ccc(Br)cc1	[*:1]c1ccccc1Cl
CC1CCN(C2=NC(=O)/C(=C\c3ccc(Cl)cc3)S2)CC1	COc1ccc(/C=C2/SC(N3CCC(C)CC3)=NC2=O)c(OC)c1	24393	24437	[*:1]c1ccc(Cl)cc1>>[*:1]c1ccc(OC)cc1OC	[*:1]/C=C1/SC(N2CCC(C)CC2)=NC1=O	10.46	87.57	77.11	[*:1]c1ccc(Cl)cc1	[*:1]c1ccc(OC)cc1OC
CC1CCN(C2=NC(=O)/C(=C\c3ccc(Cl)cc3)S2)CC1	CC1CCN(C2=NC(=O)/C(=C\c3ccccc3Cl)S2)CC1	24393	24456	[*:1]c1ccc(Cl)cc1>>[*:1]c1ccccc1Cl	[*:1]/C=C1/SC(N2CCC(C)CC2)=NC1=O	10.46	70.13	59.67	[*:1]c1ccc(Cl)cc1	[*:1]c1ccccc1Cl
CC1CCN(C2=NC(=O)/C(=C\c3ccc(N(C)C)cc3)S2)CC1	COc1ccc(/C=C2/SC(N3CCC(C)CC3)=NC2=O)c(OC)c1	24397	24437	[*:1]c1ccc(N(C)C)cc1>>[*:1]c1ccc(OC)cc1OC	[*:1]/C=C1/SC(N2CCC(C)CC2)=NC1=O	50.24	87.57	37.33	[*:1]c1ccc(N(C)C)cc1	[*:1]c1ccc(OC)cc1OC
CC1CCN(C2=NC(=O)/C(=C\c3ccc(N(C)C)cc3)S2)CC1	CC1CCN(C2=NC(=O)/C(=C\c3ccccc3Cl)S2)CC1	24397	24456	[*:1]c1ccc(N(C)C)cc1>>[*:1]c1ccccc1Cl	[*:1]/C=C1/SC(N2CCC(C)CC2)=NC1=O	50.24	70.13	19.89	[*:1]c1ccc(N(C)C)cc1	[*:1]c1ccccc1Cl
COc1ccc(/C=C2/SC(N3CCC(C)CC3)=NC2=O)cc1	COc1ccc(/C=C2/SC(N3CCC(C)CC3)=NC2=O)c(OC)c1	24411	24437	[*:1]c1ccc(OC)cc1>>[*:1]c1ccc(OC)cc1OC	[*:1]/C=C1/SC(N2CCC(C)CC2)=NC1=O	16.57	87.57	71	[*:1]c1ccc(OC)cc1	[*:1]c1ccc(OC)cc1OC
COc1ccc(/C=C2/SC(N3CCC(C)CC3)=NC2=O)cc1	CC1CCN(C2=NC(=O)/C(=C\c3ccccc3Cl)S2)CC1	24411	24456	[*:1]c1ccc(OC)cc1>>[*:1]c1ccccc1Cl	[*:1]/C=C1/SC(N2CCC(C)CC2)=NC1=O	16.57	70.13	53.56	[*:1]c1ccc(OC)cc1	[*:1]c1ccccc1Cl
CCOc1ccc(/C=C2/SC(N3CCC(C)CC3)=NC2=O)cc1	CC1CCN(C2=NC(=O)/C(=C\c3ccccc3Cl)S2)CC1	24414	24456	[*:1]c1ccc(OCC)cc1>>[*:1]c1ccccc1Cl	[*:1]/C=C1/SC(N2CCC(C)CC2)=NC1=O	4.35	70.13	65.78	[*:1]c1ccc(OCC)cc1	[*:1]c1ccccc1Cl
CC1CCN(C2=NC(=O)/C(=C\c3ccc4c(c3)OCO4)S2)CC1	CC1CCN(C2=NC(=O)/C(=C\c3ccccc3Cl)S2)CC1	24418	24456	[*:1]c1ccc2c(c1)OCO2>>[*:1]c1ccccc1Cl	[*:1]/C=C1/SC(N2CCC(C)CC2)=NC1=O	10.15	70.13	59.98	[*:1]c1ccc2c(c1)OCO2	[*:1]c1ccccc1Cl
COc1ccc(/C=C2/SC(N3CCC(C)CC3)=NC2=O)cc1OC	COc1ccc(/C=C2/SC(N3CCC(C)CC3)=NC2=O)c(OC)c1	24423	24437	[*:1]c1ccc(OC)c(OC)c1>>[*:1]c1ccc(OC)cc1OC	[*:1]/C=C1/SC(N2CCC(C)CC2)=NC1=O	10.73	87.57	76.84	[*:1]c1ccc(OC)c(OC)c1	[*:1]c1ccc(OC)cc1OC
COc1ccc(/C=C2/SC(N3CCC(C)CC3)=NC2=O)cc1OC	CC1CCN(C2=NC(=O)/C(=C\c3ccccc3Cl)S2)CC1	24423	24456	[*:1]c1ccc(OC)c(OC)c1>>[*:1]c1ccccc1Cl	[*:1]/C=C1/SC(N2CCC(C)CC2)=NC1=O	10.73	70.13	59.4	[*:1]c1ccc(OC)c(OC)c1	[*:1]c1ccccc1Cl
COc1ccc(OC)c(/C=C2/SC(N3CCC(C)CC3)=NC2=O)c1	COc1ccc(/C=C2/SC(N3CCC(C)CC3)=NC2=O)c(OC)c1	24430	24437	[*:1]c1cc(OC)ccc1OC>>[*:1]c1ccc(OC)cc1OC	[*:1]/C=C1/SC(N2CCC(C)CC2)=NC1=O	2.03	87.57	85.54	[*:1]c1cc(OC)ccc1OC	[*:1]c1ccc(OC)cc1OC
COc1ccc(OC)c(/C=C2/SC(N3CCC(C)CC3)=NC2=O)c1	CC1CCN(C2=NC(=O)/C(=C\c3ccccc3Cl)S2)CC1	24430	24456	[*:1]c1cc(OC)ccc1OC>>[*:1]c1ccccc1Cl	[*:1]/C=C1/SC(N2CCC(C)CC2)=NC1=O	2.03	70.13	68.1	[*:1]c1cc(OC)ccc1OC	[*:1]c1ccccc1Cl
Cc1ccc(/C=C2/SC(N3CCC(C)CC3)=NC2=O)o1	COc1ccc(/C=C2/SC(N3CCC(C)CC3)=NC2=O)c(OC)c1	24433	24437	[*:1]c1ccc(C)o1>>[*:1]c1ccc(OC)cc1OC	[*:1]/C=C1/SC(N2CCC(C)CC2)=NC1=O	37.21	87.57	50.36	[*:1]c1ccc(C)o1	[*:1]c1ccc(OC)cc1OC
Cc1ccc(/C=C2/SC(N3CCC(C)CC3)=NC2=O)o1	CC1CCN(C2=NC(=O)/C(=C\c3ccccc3Cl)S2)CC1	24433	24456	[*:1]c1ccc(C)o1>>[*:1]c1ccccc1Cl	[*:1]/C=C1/SC(N2CCC(C)CC2)=NC1=O	37.21	70.13	32.92	[*:1]c1ccc(C)o1	[*:1]c1ccccc1Cl
COc1ccc(/C=C2/SC(N3CCC(C)CC3)=NC2=O)cc1OC	COc1ccc(/C=C2/SC(N3CCC(C)CC3)=NC2=O)c(OC)c1	24423	24437	[*:1]Oc1cc([*:2])ccc1OC>>[*:1]Oc1cc(OC)ccc1[*:2]	[*:2]/C=C1/SC(N2CCC(C)CC2)=NC1=O.[*:1]C	10.73	87.57	76.84	[*:1]Oc1cc([*:2])ccc1OC	[*:1]Oc1cc(OC)ccc1[*:2]
COc1ccc(/C=C2/SC(N3CCC(C)CC3)=NC2=O)cc1OC	COc1ccc(/C=C2/SC(N3CCC(C)CC3)=NC2=O)c(OC)c1	24423	24437	[*:1]Oc1cc([*:2])ccc1OC>>[*:1]Oc1ccc([*:2])c(OC)c1	[*:2]/C=C1/SC(N2CCC(C)CC2)=NC1=O.[*:1]C	10.73	87.57	76.84	[*:1]Oc1cc([*:2])ccc1OC	[*:1]Oc1ccc([*:2])c(OC)c1
COc1ccc(/C=C2/SC(N3CCC(C)CC3)=NC2=O)cc1OC	COc1ccc(/C=C2/SC(N3CCC(C)CC3)=NC2=O)c(OC)c1	24423	24437	[*:1]Oc1cc([*:2])ccc1[*:3]>>[*:1]Oc1cc([*:3])ccc1[*:2]	[*:2]/C=C1/SC(N2CCC(C)CC2)=NC1=O.[*:1]C.[*:3]OC	10.73	87.57	76.84	[*:1]Oc1cc([*:2])ccc1[*:3]	[*:1]Oc1cc([*:3])ccc1[*:2]
COc1ccc(/C=C2/SC(N3CCC(C)CC3)=NC2=O)cc1OC	COc1ccc(/C=C2/SC(N3CCC(C)CC3)=NC2=O)c(OC)c1	24423	24437	[*:1]Oc1cc([*:2])ccc1[*:3]>>[*:1]Oc1ccc([*:2])c([*:3])c1	[*:2]/C=C1/SC(N2CCC(C)CC2)=NC1=O.[*:1]C.[*:3]OC	10.73	87.57	76.84	[*:1]Oc1cc([*:2])ccc1[*:3]	[*:1]Oc1ccc([*:2])c([*:3])c1
CC1CCN(C2=NC(=O)/C(=C\c3ccc(Cl)cc3)S2)CC1	CC1CCN(C2=NC(=O)/C(=C\c3ccccc3Cl)S2)CC1	24393	24456	[*:1]c1ccc([*:2])cc1>>[*:1]c1ccccc1[*:2]	[*:1]/C=C1/SC(N2CCC(C)CC2)=NC1=O.[*:2]Cl	10.46	70.13	59.67	[*:1]c1ccc([*:2])cc1	[*:1]c1ccccc1[*:2]
COc1ccc(/C=C2/SC(N3CCC(C)CC3)=NC2=O)cc1	COc1ccc(/C=C2/SC(N3CCC(C)CC3)=NC2=O)c(OC)c1	24411	24437	[*:1]c1ccc([*:2])cc1>>[*:1]c1ccc(OC)cc1[*:2]	[*:1]/C=C1/SC(N2CCC(C)CC2)=NC1=O.[*:2]OC	16.57	87.57	71	[*:1]c1ccc([*:2])cc1	[*:1]c1ccc(OC)cc1[*:2]
COc1ccc(/C=C2/SC(N3CCC(C)CC3)=NC2=O)cc1OC	COc1ccc(/C=C2/SC(N3CCC(C)CC3)=NC2=O)c(OC)c1	24423	24437	[*:1]c1ccc([*:2])c(OC)c1>>[*:2]c1ccc([*:1])c(OC)c1	[*:1]/C=C1/SC(N2CCC(C)CC2)=NC1=O.[*:2]OC	10.73	87.57	76.84	[*:1]c1ccc([*:2])c(OC)c1	[*:2]c1ccc([*:1])c(OC)c1
COc1ccc(/C=C2/SC(N3CCC(C)CC3)=NC2=O)cc1OC	COc1ccc(/C=C2/SC(N3CCC(C)CC3)=NC2=O)c(OC)c1	24423	24437	[*:1]c1ccc([*:2])c(OC)c1>>[*:1]c1ccc(OC)cc1[*:2]	[*:1]/C=C1/SC(N2CCC(C)CC2)=NC1=O.[*:2]OC	10.73	87.57	76.84	[*:1]c1ccc([*:2])c(OC)c1	[*:1]c1ccc(OC)cc1[*:2]
COc1ccc(/C=C2/SC(N3CCC(C)CC3)=NC2=O)cc1OC	COc1ccc(/C=C2/SC(N3CCC(C)CC3)=NC2=O)c(OC)c1	24423	24437	[*:1]c1ccc(OC)c([*:2])c1>>[*:1]c1ccc(OC)cc1[*:2]	[*:1]/C=C1/SC(N2CCC(C)CC2)=NC1=O.[*:2]OC	10.73	87.57	76.84	[*:1]c1ccc(OC)c([*:2])c1	[*:1]c1ccc(OC)cc1[*:2]
COc1ccc(OC)c(/C=C2/SC(N3CCC(C)CC3)=NC2=O)c1	COc1ccc(/C=C2/SC(N3CCC(C)CC3)=NC2=O)c(OC)c1	24430	24437	[*:1]c1ccc(OC)c([*:2])c1>>[*:2]c1ccc(OC)cc1[*:1]	[*:2]/C=C1/SC(N2CCC(C)CC2)=NC1=O.[*:1]OC	2.03	87.57	85.54	[*:1]c1ccc(OC)c([*:2])c1	[*:2]c1ccc(OC)cc1[*:1]
COc1ccc(/C=C2/SC(N3CCC(C)CC3)=NC2=O)cc1OC	COc1ccc(/C=C2/SC(N3CCC(C)CC3)=NC2=O)c(OC)c1	24423	24437	[*:1]c1ccc([*:2])c([*:3])c1>>[*:2]c1ccc([*:1])c([*:3])c1	[*:1]/C=C1/SC(N2CCC(C)CC2)=NC1=O.[*:2]OC.[*:3]OC	10.73	87.57	76.84	[*:1]c1ccc([*:2])c([*:3])c1	[*:2]c1ccc([*:1])c([*:3])c1
CC1CCCN(C2=NC(=O)/C(=C\c3ccc(Br)cc3)S2)C1	COc1ccc(/C=C2/SC(N3CCCC(C)C3)=NC2=O)c(OC)c1	24384	24439	[*:1]c1ccc(Br)cc1>>[*:1]c1ccc(OC)cc1OC	[*:1]/C=C1/SC(N2CCCC(C)C2)=NC1=O	-3.42	82.99	86.41	[*:1]c1ccc(Br)cc1	[*:1]c1ccc(OC)cc1OC
CCOC(=O)CSC1=NC(=O)/C(=C\c2ccc(Cl)cc2)S1	CCOC(=O)CSC1=NC(=O)/C(=C\c2ccc(Cl)cc2Cl)S1	34404	34406	[*:1]c1ccc(Cl)cc1>>[*:1]c1ccc(Cl)cc1Cl	[*:1]/C=C1/SC(SCC(=O)OCC)=NC1=O	11.16	67.72	56.56	[*:1]c1ccc(Cl)cc1	[*:1]c1ccc(Cl)cc1Cl
CCOC(=O)CSC1=NC(=O)/C(=C\c2ccc(Cl)cc2)S1	CCOC(=O)CSC1=NC(=O)/C(=C\c2ccc(Cl)cc2Cl)S1	34404	34406	[*:1]c1ccc([*:2])cc1>>[*:1]c1ccc(Cl)cc1[*:2]	[*:1]/C=C1/SC(SCC(=O)OCC)=NC1=O.[*:2]Cl	11.16	67.72	56.56	[*:1]c1ccc([*:2])cc1	[*:1]c1ccc(Cl)cc1[*:2]
Cc1[nH]c2ccccc2c1/C=C1\SC(=N)N(c2nonc2N)C1=O	N=C1S/C(=C\c2ccc(Cl)cc2Cl)C(=O)N1c1nonc1N	26190	26193	[*:1]c1c(C)[nH]c2ccccc12>>[*:1]c1ccc(Cl)cc1Cl	[*:1]/C=C1\SC(=N)N(c2nonc2N)C1=O	4.87	74.72	69.85	[*:1]c1c(C)[nH]c2ccccc12	[*:1]c1ccc(Cl)cc1Cl
COc1cc(Br)c(/C=C2\SC(=N)NC2=O)cc1OC	COc1c(Cl)cc(Cl)cc1/C=C1\SC(=N)NC1=O	34576	34575	[*:1]c1cc([*:2])c(OC)cc1Br>>[*:1]c1cc(Cl)cc(Cl)c1[*:2]	[*:1]/C=C1\SC(=N)NC1=O.[*:2]OC	21.27	76.12	54.85	[*:1]c1cc([*:2])c(OC)cc1Br	[*:1]c1cc(Cl)cc(Cl)c1[*:2]
COC(=O)c1ccc(/C=C2\SC(=S)N(CNc3ccccc3C)C2=O)cc1	Cc1ccccc1NCN1C(=O)/C(=C/c2ccc(C(C)C)cc2)SC1=S	28914	28913	[*:1]c1ccc(C(=O)OC)cc1>>[*:1]c1ccc(C(C)C)cc1	[*:1]/C=C1\SC(=S)N(CNc2ccccc2C)C1=O	34.9	77.79	42.89	[*:1]c1ccc(C(=O)OC)cc1	[*:1]c1ccc(C(C)C)cc1
COC(=O)c1ccc(/C=C2\SC(=S)N(CNc3ccccc3C)C2=O)cc1	Cc1ccccc1NCN1C(=O)/C(=C/c2ccc(C(C)C)cc2)SC1=S	28914	28913	[*:1]OC(=O)c1ccc([*:2])cc1>>[*:2]c1ccc(C([*:1])C)cc1	[*:2]/C=C1\SC(=S)N(CNc2ccccc2C)C1=O.[*:1]C	34.9	77.79	42.89	[*:1]OC(=O)c1ccc([*:2])cc1	[*:2]c1ccc(C([*:1])C)cc1
COC(=O)c1ccc(/C=C2\SC(=S)N(CNc3ccccc3C)C2=O)cc1	Cc1ccccc1NCN1C(=O)/C(=C/c2ccc(C(C)C)cc2)SC1=S	28914	28913	[*:1]OC(=O)c1ccc([*:2])cc1>>[*:2]c1ccc([C@@H]([*:1])C)cc1	[*:2]/C=C1\SC(=S)N(CNc2ccccc2C)C1=O.[*:1]C	34.9	77.79	42.89	[*:1]OC(=O)c1ccc([*:2])cc1	[*:2]c1ccc([C@@H]([*:1])C)cc1
COC(=O)c1ccc(/C=C2\SC(=S)N(CNc3ccccc3C)C2=O)cc1	Cc1ccccc1NCN1C(=O)/C(=C/c2ccc(C(C)C)cc2)SC1=S	28914	28913	[*:1]OC(=O)c1ccc([*:2])cc1>>[*:2]c1ccc([C@H]([*:1])C)cc1	[*:2]/C=C1\SC(=S)N(CNc2ccccc2C)C1=O.[*:1]C	34.9	77.79	42.89	[*:1]OC(=O)c1ccc([*:2])cc1	[*:2]c1ccc([C@H]([*:1])C)cc1
CN1CCC/C1=C/C=C1\SC(=S)NC1=O	CN(C)c1ccc(/C=C2\SC(=S)NC2=O)cc1Br	34640	34643	[*:1]/C=C1\CCCN1C>>[*:1]c1ccc(N(C)C)c(Br)c1	[*:1]/C=C1\SC(=S)NC1=O	23.38	83.48	60.1	[*:1]/C=C1\CCCN1C	[*:1]c1ccc(N(C)C)c(Br)c1
CN1CCC/C1=C/C=C1\SC(=S)NC1=O	O=C1NC(=S)S/C1=C\c1ccc(O)cc1	34640	34646	[*:1]/C=C1\CCCN1C>>[*:1]c1ccc(O)cc1	[*:1]/C=C1\SC(=S)NC1=O	23.38	73.38	50	[*:1]/C=C1\CCCN1C	[*:1]c1ccc(O)cc1
CN1CCC/C1=C/C=C1\SC(=S)NC1=O	O=C1NC(=S)S/C1=C\c1ccc(Cl)cc1Cl	34640	34655	[*:1]/C=C1\CCCN1C>>[*:1]c1ccc(Cl)cc1Cl	[*:1]/C=C1\SC(=S)NC1=O	23.38	69.81	46.43	[*:1]/C=C1\CCCN1C	[*:1]c1ccc(Cl)cc1Cl
CN1CCC/C1=C/C=C1\SC(=S)NC1=O	COc1cccc(/C=C2\SC(=S)NC2=O)c1OC	34640	34656	[*:1]/C=C1\CCCN1C>>[*:1]c1cccc(OC)c1OC	[*:1]/C=C1\SC(=S)NC1=O	23.38	91.6	68.22	[*:1]/C=C1\CCCN1C	[*:1]c1cccc(OC)c1OC
CN1CCS/C1=C/C=C1\SC(=S)NC1=O	CN(C)c1ccc(/C=C2\SC(=S)NC2=O)cc1Br	34641	34643	[*:1]/C=C1\SCCN1C>>[*:1]c1ccc(N(C)C)c(Br)c1	[*:1]/C=C1\SC(=S)NC1=O	28.36	83.48	55.12	[*:1]/C=C1\SCCN1C	[*:1]c1ccc(N(C)C)c(Br)c1
CN1CCS/C1=C/C=C1\SC(=S)NC1=O	O=C1NC(=S)S/C1=C\c1ccc(O)cc1	34641	34646	[*:1]/C=C1\SCCN1C>>[*:1]c1ccc(O)cc1	[*:1]/C=C1\SC(=S)NC1=O	28.36	73.38	45.02	[*:1]/C=C1\SCCN1C	[*:1]c1ccc(O)cc1
CN1CCS/C1=C/C=C1\SC(=S)NC1=O	O=C1NC(=S)S/C1=C\c1ccc(Cl)cc1Cl	34641	34655	[*:1]/C=C1\SCCN1C>>[*:1]c1ccc(Cl)cc1Cl	[*:1]/C=C1\SC(=S)NC1=O	28.36	69.81	41.45	[*:1]/C=C1\SCCN1C	[*:1]c1ccc(Cl)cc1Cl
CN1CCS/C1=C/C=C1\SC(=S)NC1=O	COc1cccc(/C=C2\SC(=S)NC2=O)c1OC	34641	34656	[*:1]/C=C1\SCCN1C>>[*:1]c1cccc(OC)c1OC	[*:1]/C=C1\SC(=S)NC1=O	28.36	91.6	63.24	[*:1]/C=C1\SCCN1C	[*:1]c1cccc(OC)c1OC
CN1CCC/C1=C/C=C1\SC(=S)NC1=O	CN(C)c1ccc(/C=C2\SC(=S)NC2=O)cc1Br	34640	34643	[*:1]/C=C1\CCCN1[*:2]>>[*:1]c1ccc(N([*:2])C)c(Br)c1	[*:1]/C=C1\SC(=S)NC1=O.[*:2]C	23.38	83.48	60.1	[*:1]/C=C1\CCCN1[*:2]	[*:1]c1ccc(N([*:2])C)c(Br)c1
CN1CCC/C1=C/C=C1\SC(=S)NC1=O	COc1cccc(/C=C2\SC(=S)NC2=O)c1OC	34640	34656	[*:1]/C=C1\CCCN1[*:2]>>[*:2]Oc1c([*:1])cccc1OC	[*:1]/C=C1\SC(=S)NC1=O.[*:2]C	23.38	91.6	68.22	[*:1]/C=C1\CCCN1[*:2]	[*:2]Oc1c([*:1])cccc1OC
CN1CCC/C1=C/C=C1\SC(=S)NC1=O	COc1cccc(/C=C2\SC(=S)NC2=O)c1OC	34640	34656	[*:1]/C=C1\CCCN1[*:2]>>[*:2]Oc1cccc([*:1])c1OC	[*:1]/C=C1\SC(=S)NC1=O.[*:2]C	23.38	91.6	68.22	[*:1]/C=C1\CCCN1[*:2]	[*:2]Oc1cccc([*:1])c1OC
CN1CCS/C1=C/C=C1\SC(=S)NC1=O	CN(C)c1ccc(/C=C2\SC(=S)NC2=O)cc1Br	34641	34643	[*:1]/C=C1\SCCN1[*:2]>>[*:1]c1ccc(N([*:2])C)c(Br)c1	[*:1]/C=C1\SC(=S)NC1=O.[*:2]C	28.36	83.48	55.12	[*:1]/C=C1\SCCN1[*:2]	[*:1]c1ccc(N([*:2])C)c(Br)c1
CN1CCS/C1=C/C=C1\SC(=S)NC1=O	COc1cccc(/C=C2\SC(=S)NC2=O)c1OC	34641	34656	[*:1]/C=C1\SCCN1[*:2]>>[*:2]Oc1c([*:1])cccc1OC	[*:1]/C=C1\SC(=S)NC1=O.[*:2]C	28.36	91.6	63.24	[*:1]/C=C1\SCCN1[*:2]	[*:2]Oc1c([*:1])cccc1OC
CN1CCS/C1=C/C=C1\SC(=S)NC1=O	COc1cccc(/C=C2\SC(=S)NC2=O)c1OC	34641	34656	[*:1]/C=C1\SCCN1[*:2]>>[*:2]Oc1cccc([*:1])c1OC	[*:1]/C=C1\SC(=S)NC1=O.[*:2]C	28.36	91.6	63.24	[*:1]/C=C1\SCCN1[*:2]	[*:2]Oc1cccc([*:1])c1OC
COc1cc(OC)c(OC)cc1/C=C1\SC(=S)NC1=O	COc1cccc(/C=C2\SC(=S)NC2=O)c1OC	34642	34656	[*:1]Oc1cc([*:2])c([*:3])cc1OC>>[*:1]Oc1cccc([*:2])c1[*:3]	[*:2]/C=C1\SC(=S)NC1=O.[*:1]C.[*:3]OC	3.24	91.6	88.36	[*:1]Oc1cc([*:2])c([*:3])cc1OC	[*:1]Oc1cccc([*:2])c1[*:3]
COc1cc(OC)c(OC)cc1/C=C1\SC(=S)NC1=O	COc1cccc(/C=C2\SC(=S)NC2=O)c1OC	34642	34656	[*:1]Oc1cc([*:2])c([*:3])cc1OC>>[*:1]Oc1cccc([*:3])c1[*:2]	[*:3]/C=C1\SC(=S)NC1=O.[*:1]C.[*:2]OC	3.24	91.6	88.36	[*:1]Oc1cc([*:2])c([*:3])cc1OC	[*:1]Oc1cccc([*:3])c1[*:2]
COc1cc(OC)c(OC)cc1/C=C1\SC(=S)NC1=O	COc1cccc(/C=C2\SC(=S)NC2=O)c1OC	34642	34656	[*:1]Oc1cc([*:2])c(OC)cc1[*:3]>>[*:1]Oc1cccc([*:2])c1[*:3]	[*:2]/C=C1\SC(=S)NC1=O.[*:1]C.[*:3]OC	3.24	91.6	88.36	[*:1]Oc1cc([*:2])c(OC)cc1[*:3]	[*:1]Oc1cccc([*:2])c1[*:3]
COc1cc(OC)c(OC)cc1/C=C1\SC(=S)NC1=O	COc1cccc(/C=C2\SC(=S)NC2=O)c1OC	34642	34656	[*:1]Oc1cc([*:2])c(OC)cc1[*:3]>>[*:1]Oc1cccc([*:3])c1[*:2]	[*:3]/C=C1\SC(=S)NC1=O.[*:1]C.[*:2]OC	3.24	91.6	88.36	[*:1]Oc1cc([*:2])c(OC)cc1[*:3]	[*:1]Oc1cccc([*:3])c1[*:2]
COc1cc(OC)c(OC)cc1/C=C1\SC(=S)NC1=O	COc1cccc(/C=C2\SC(=S)NC2=O)c1OC	34642	34656	[*:1]Oc1cc(OC)c([*:2])cc1[*:3]>>[*:1]Oc1cccc([*:2])c1[*:3]	[*:2]/C=C1\SC(=S)NC1=O.[*:1]C.[*:3]OC	3.24	91.6	88.36	[*:1]Oc1cc(OC)c([*:2])cc1[*:3]	[*:1]Oc1cccc([*:2])c1[*:3]
COc1cc(OC)c(OC)cc1/C=C1\SC(=S)NC1=O	COc1cccc(/C=C2\SC(=S)NC2=O)c1OC	34642	34656	[*:1]Oc1cc(OC)c([*:2])cc1[*:3]>>[*:1]Oc1cccc([*:3])c1[*:2]	[*:3]/C=C1\SC(=S)NC1=O.[*:1]C.[*:2]OC	3.24	91.6	88.36	[*:1]Oc1cc(OC)c([*:2])cc1[*:3]	[*:1]Oc1cccc([*:3])c1[*:2]
COc1cc(OC)c(OC)cc1/C=C1\SC(=S)NC1=O	COc1cccc(/C=C2\SC(=S)NC2=O)c1OC	34642	34656	[*:1]c1cc([*:2])c(OC)cc1[*:3]>>[*:1]c1cccc([*:2])c1[*:3]	[*:1]/C=C1\SC(=S)NC1=O.[*:2]OC.[*:3]OC	3.24	91.6	88.36	[*:1]c1cc([*:2])c(OC)cc1[*:3]	[*:1]c1cccc([*:2])c1[*:3]
COc1cc(OC)c(OC)cc1/C=C1\SC(=S)NC1=O	COc1cccc(/C=C2\SC(=S)NC2=O)c1OC	34642	34656	[*:1]c1cc([*:2])c(OC)cc1[*:3]>>[*:1]c1cccc([*:2])c1[*:3]	[*:2]/C=C1\SC(=S)NC1=O.[*:1]OC.[*:3]OC	3.24	91.6	88.36	[*:1]c1cc([*:2])c(OC)cc1[*:3]	[*:1]c1cccc([*:2])c1[*:3]
COc1cc(OC)c(OC)cc1/C=C1\SC(=S)NC1=O	COc1cccc(/C=C2\SC(=S)NC2=O)c1OC	34642	34656	[*:1]c1cc([*:2])c(OC)cc1[*:3]>>[*:1]c1cccc([*:3])c1[*:2]	[*:3]/C=C1\SC(=S)NC1=O.[*:1]OC.[*:2]OC	3.24	91.6	88.36	[*:1]c1cc([*:2])c(OC)cc1[*:3]	[*:1]c1cccc([*:3])c1[*:2]
COc1cc(/C=C2\SC(=S)NC2=O)ccc1OCc1ccccc1	O=C1NC(=S)S/C1=C\c1ccccc1Sc1ccccc1	34651	34658	[*:1]COc1ccc([*:2])cc1OC>>[*:1]Sc1ccccc1[*:2]	[*:2]/C=C1\SC(=S)NC1=O.[*:1]c1ccccc1	11.94	84.55	72.61	[*:1]COc1ccc([*:2])cc1OC	[*:1]Sc1ccccc1[*:2]
COc1ccc(/C=C2\SC(N3CCCCC3)=NC2=O)cc1OC	CC(C)c1ccc(/C=C2\SC(N3CCCCC3)=NC2=O)cc1	24482	24473	[*:1]Oc1cc([*:2])ccc1OC>>[*:2]c1ccc(C([*:1])C)cc1	[*:2]/C=C1\SC(N2CCCCC2)=NC1=O.[*:1]C	10.09	74.39	64.3	[*:1]Oc1cc([*:2])ccc1OC	[*:2]c1ccc(C([*:1])C)cc1
COc1ccc(/C=C2\SC(N3CCCCC3)=NC2=O)cc1OC	CC(C)c1ccc(/C=C2\SC(N3CCCCC3)=NC2=O)cc1	24482	24473	[*:1]Oc1ccc([*:2])cc1OC>>[*:2]c1ccc(C([*:1])C)cc1	[*:2]/C=C1\SC(N2CCCCC2)=NC1=O.[*:1]C	10.09	74.39	64.3	[*:1]Oc1ccc([*:2])cc1OC	[*:2]c1ccc(C([*:1])C)cc1
COc1ccc(/C=C2\SC(N3CCCCC3)=NC2=O)cc1OC	CC(C)c1ccc(/C=C2\SC(N3CCCCC3)=NC2=O)cc1	24482	24473	[*:1]Oc1cc([*:2])ccc1OC>>[*:2]c1ccc([C@@H]([*:1])C)cc1	[*:2]/C=C1\SC(N2CCCCC2)=NC1=O.[*:1]C	10.09	74.39	64.3	[*:1]Oc1cc([*:2])ccc1OC	[*:2]c1ccc([C@@H]([*:1])C)cc1
COc1ccc(/C=C2\SC(N3CCCCC3)=NC2=O)cc1OC	CC(C)c1ccc(/C=C2\SC(N3CCCCC3)=NC2=O)cc1	24482	24473	[*:1]Oc1ccc([*:2])cc1OC>>[*:2]c1ccc([C@@H]([*:1])C)cc1	[*:2]/C=C1\SC(N2CCCCC2)=NC1=O.[*:1]C	10.09	74.39	64.3	[*:1]Oc1ccc([*:2])cc1OC	[*:2]c1ccc([C@@H]([*:1])C)cc1
COc1ccc(/C=C2\SC(N3CCCCC3)=NC2=O)cc1OC	CC(C)c1ccc(/C=C2\SC(N3CCCCC3)=NC2=O)cc1	24482	24473	[*:1]Oc1cc([*:2])ccc1OC>>[*:2]c1ccc([C@H]([*:1])C)cc1	[*:2]/C=C1\SC(N2CCCCC2)=NC1=O.[*:1]C	10.09	74.39	64.3	[*:1]Oc1cc([*:2])ccc1OC	[*:2]c1ccc([C@H]([*:1])C)cc1
COc1ccc(/C=C2\SC(N3CCCCC3)=NC2=O)cc1OC	CC(C)c1ccc(/C=C2\SC(N3CCCCC3)=NC2=O)cc1	24482	24473	[*:1]Oc1ccc([*:2])cc1OC>>[*:2]c1ccc([C@H]([*:1])C)cc1	[*:2]/C=C1\SC(N2CCCCC2)=NC1=O.[*:1]C	10.09	74.39	64.3	[*:1]Oc1ccc([*:2])cc1OC	[*:2]c1ccc([C@H]([*:1])C)cc1
COc1ccc(/C=C2\SC(N3CCCCC3)=NC2=O)cc1OC	CC(C)c1ccc(/C=C2\SC(N3CCCCC3)=NC2=O)cc1	24482	24473	[*:1]Oc1ccc([*:2])cc1O[*:3]>>[*:2]c1ccc(C([*:1])[*:3])cc1	[*:2]/C=C1\SC(N2CCCCC2)=NC1=O.[*:1]C.[*:3]C	10.09	74.39	64.3	[*:1]Oc1ccc([*:2])cc1O[*:3]	[*:2]c1ccc(C([*:1])[*:3])cc1
COc1ccc(/C=C2\SC(N3CCCCCC3)=NC2=O)c(OC)c1	COc1ccc(OC)c(/C=C2\SC(N3CCCCCC3)=NC2=O)c1	24486	24485	[*:1]Oc1cc(OC)ccc1[*:2]>>[*:1]Oc1ccc(OC)c([*:2])c1	[*:2]/C=C1\SC(N2CCCCCC2)=NC1=O.[*:1]C	2.55	71.16	68.61	[*:1]Oc1cc(OC)ccc1[*:2]	[*:1]Oc1ccc(OC)c([*:2])c1
COc1ccc(/C=C2\SC(N3CCCCCC3)=NC2=O)c(OC)c1	COc1ccc(OC)c(/C=C2\SC(N3CCCCCC3)=NC2=O)c1	24486	24485	[*:1]Oc1ccc([*:2])c(OC)c1>>[*:1]Oc1ccc(OC)c([*:2])c1	[*:2]/C=C1\SC(N2CCCCCC2)=NC1=O.[*:1]C	2.55	71.16	68.61	[*:1]Oc1ccc([*:2])c(OC)c1	[*:1]Oc1ccc(OC)c([*:2])c1
COc1ccc(/C=C2\SC(N3CCCCCC3)=NC2=O)c(OC)c1	COc1ccc(OC)c(/C=C2\SC(N3CCCCCC3)=NC2=O)c1	24486	24485	[*:1]Oc1cc(OC)ccc1[*:2]>>[*:1]Oc1ccc(OC)cc1[*:2]	[*:2]/C=C1\SC(N2CCCCCC2)=NC1=O.[*:1]C	2.55	71.16	68.61	[*:1]Oc1cc(OC)ccc1[*:2]	[*:1]Oc1ccc(OC)cc1[*:2]
COc1ccc(/C=C2\SC(N3CCCCCC3)=NC2=O)c(OC)c1	COc1ccc(OC)c(/C=C2\SC(N3CCCCCC3)=NC2=O)c1	24486	24485	[*:1]Oc1ccc([*:2])c(OC)c1>>[*:1]Oc1ccc(OC)cc1[*:2]	[*:2]/C=C1\SC(N2CCCCCC2)=NC1=O.[*:1]C	2.55	71.16	68.61	[*:1]Oc1ccc([*:2])c(OC)c1	[*:1]Oc1ccc(OC)cc1[*:2]
COc1ccc(/C=C2\SC(N3CCCCCC3)=NC2=O)c(OC)c1	COc1ccc(OC)c(/C=C2\SC(N3CCCCCC3)=NC2=O)c1	24486	24485	[*:1]Oc1ccc([*:2])c(O[*:3])c1>>[*:1]Oc1ccc(O[*:3])c([*:2])c1	[*:2]/C=C1\SC(N2CCCCCC2)=NC1=O.[*:1]C.[*:3]C	2.55	71.16	68.61	[*:1]Oc1ccc([*:2])c(O[*:3])c1	[*:1]Oc1ccc(O[*:3])c([*:2])c1
COc1ccc(/C=C2\SC(N3CCCCCC3)=NC2=O)c(OC)c1	COc1ccc(OC)c(/C=C2\SC(N3CCCCCC3)=NC2=O)c1	24486	24485	[*:1]Oc1cc([*:2])ccc1[*:3]>>[*:1]Oc1ccc([*:2])c([*:3])c1	[*:3]/C=C1\SC(N2CCCCCC2)=NC1=O.[*:1]C.[*:2]OC	2.55	71.16	68.61	[*:1]Oc1cc([*:2])ccc1[*:3]	[*:1]Oc1ccc([*:2])c([*:3])c1
COc1ccc(/C=C2\SC(N3CCCCCC3)=NC2=O)c(OC)c1	COc1ccc(OC)c(/C=C2\SC(N3CCCCCC3)=NC2=O)c1	24486	24485	[*:1]Oc1ccc([*:2])c([*:3])c1>>[*:1]Oc1ccc([*:3])c([*:2])c1	[*:2]/C=C1\SC(N2CCCCCC2)=NC1=O.[*:1]C.[*:3]OC	2.55	71.16	68.61	[*:1]Oc1ccc([*:2])c([*:3])c1	[*:1]Oc1ccc([*:3])c([*:2])c1
COc1ccc(/C=C2\SC(N3CCCCCC3)=NC2=O)c(OC)c1	COc1ccc(OC)c(/C=C2\SC(N3CCCCCC3)=NC2=O)c1	24486	24485	[*:1]Oc1cc([*:2])ccc1[*:3]>>[*:1]Oc1ccc([*:2])cc1[*:3]	[*:3]/C=C1\SC(N2CCCCCC2)=NC1=O.[*:1]C.[*:2]OC	2.55	71.16	68.61	[*:1]Oc1cc([*:2])ccc1[*:3]	[*:1]Oc1ccc([*:2])cc1[*:3]
COc1ccc(/C=C2\SC(N3CCCCCC3)=NC2=O)c(OC)c1	COc1ccc(OC)c(/C=C2\SC(N3CCCCCC3)=NC2=O)c1	24486	24485	[*:1]Oc1ccc([*:2])c([*:3])c1>>[*:1]Oc1ccc([*:3])cc1[*:2]	[*:2]/C=C1\SC(N2CCCCCC2)=NC1=O.[*:1]C.[*:3]OC	2.55	71.16	68.61	[*:1]Oc1ccc([*:2])c([*:3])c1	[*:1]Oc1ccc([*:3])cc1[*:2]
COc1ccc(/C=C2\SC(N3CCCCCC3)=NC2=O)c(OC)c1	COc1ccc(OC)c(/C=C2\SC(N3CCCCCC3)=NC2=O)c1	24486	24485	[*:1]c1ccc([*:2])c(OC)c1>>[*:1]c1ccc(OC)c([*:2])c1	[*:2]/C=C1\SC(N2CCCCCC2)=NC1=O.[*:1]OC	2.55	71.16	68.61	[*:1]c1ccc([*:2])c(OC)c1	[*:1]c1ccc(OC)c([*:2])c1
COc1ccc(/C=C2\SC(N3CCCCCC3)=NC2=O)c(OC)c1	COc1ccc(OC)c(/C=C2\SC(N3CCCCCC3)=NC2=O)c1	24486	24485	[*:1]c1ccc([*:2])c(OC)c1>>[*:1]c1ccc(OC)cc1[*:2]	[*:2]/C=C1\SC(N2CCCCCC2)=NC1=O.[*:1]OC	2.55	71.16	68.61	[*:1]c1ccc([*:2])c(OC)c1	[*:1]c1ccc(OC)cc1[*:2]
COc1ccc(/C=C2\SC(N3CCCCCC3)=NC2=O)c(OC)c1	COc1ccc(OC)c(/C=C2\SC(N3CCCCCC3)=NC2=O)c1	24486	24485	[*:1]c1ccc(OC)cc1[*:2]>>[*:2]c1ccc(OC)cc1[*:1]	[*:1]/C=C1\SC(N2CCCCCC2)=NC1=O.[*:2]OC	2.55	71.16	68.61	[*:1]c1ccc(OC)cc1[*:2]	[*:2]c1ccc(OC)cc1[*:1]
COc1ccc(/C=C2\SC(N3CCCCCC3)=NC2=O)c(OC)c1	COc1ccc(OC)c(/C=C2\SC(N3CCCCCC3)=NC2=O)c1	24486	24485	[*:1]c1ccc([*:2])c([*:3])c1>>[*:1]c1ccc([*:3])c([*:2])c1	[*:2]/C=C1\SC(N2CCCCCC2)=NC1=O.[*:1]OC.[*:3]OC	2.55	71.16	68.61	[*:1]c1ccc([*:2])c([*:3])c1	[*:1]c1ccc([*:3])c([*:2])c1
COc1cc(/C=C2\Sc3ccccc3C2=O)cc(I)c1O	O=C1/C(=C/c2cc(I)cc(I)c2O)Sc2ccccc21	2008	2209	[*:1]c1cc(I)c(O)c(OC)c1>>[*:1]c1cc(I)cc(I)c1O	[*:1]/C=C1\Sc2ccccc2C1=O	-5.53	81.99	87.52	[*:1]c1cc(I)c(O)c(OC)c1	[*:1]c1cc(I)cc(I)c1O
O=C1/C(=C/c2cc(Br)cc(I)c2O)Sc2ccccc21	O=C1/C(=C/c2cc(I)cc(I)c2O)Sc2ccccc21	2200	2209	[*:1]c1cc(Br)cc(I)c1O>>[*:1]c1cc(I)cc(I)c1O	[*:1]/C=C1\Sc2ccccc2C1=O	-4.11	81.99	86.1	[*:1]c1cc(Br)cc(I)c1O	[*:1]c1cc(I)cc(I)c1O
O=C1/C(=C/c2cc(Br)ccc2O)Sc2ccccc21	O=C1/C(=C/c2cc(I)cc(I)c2O)Sc2ccccc21	2201	2209	[*:1]c1cc(Br)ccc1O>>[*:1]c1cc(I)cc(I)c1O	[*:1]/C=C1\Sc2ccccc2C1=O	-15.83	81.99	97.82	[*:1]c1cc(Br)ccc1O	[*:1]c1cc(I)cc(I)c1O
O=C1/C(=C/c2cc(Cl)cc(Br)c2O)Sc2ccccc21	O=C1/C(=C/c2cc(I)cc(I)c2O)Sc2ccccc21	2207	2209	[*:1]c1cc(Cl)cc(Br)c1O>>[*:1]c1cc(I)cc(I)c1O	[*:1]/C=C1\Sc2ccccc2C1=O	11.89	81.99	70.1	[*:1]c1cc(Cl)cc(Br)c1O	[*:1]c1cc(I)cc(I)c1O
O=C1/C(=C/c2cc(Br)cc(Br)c2O)Sc2ccccc21	O=C1/C(=C/c2cc(I)cc(I)c2O)Sc2ccccc21	38000	2209	[*:1]c1cc(Br)cc(Br)c1O>>[*:1]c1cc(I)cc(I)c1O	[*:1]/C=C1\Sc2ccccc2C1=O	-10.56	81.99	92.55	[*:1]c1cc(Br)cc(Br)c1O	[*:1]c1cc(I)cc(I)c1O
COc1cc(/C=C2\Sc3ccccc3C2=O)cc(I)c1O	O=C1/C(=C/c2cc(I)cc(I)c2O)Sc2ccccc21	2008	2209	[*:1]c1cc([*:2])c(O)c(OC)c1>>[*:1]c1cc(I)cc([*:2])c1O	[*:1]/C=C1\Sc2ccccc2C1=O.[*:2]I	-5.53	81.99	87.52	[*:1]c1cc([*:2])c(O)c(OC)c1	[*:1]c1cc(I)cc([*:2])c1O
O=C1/C(=C/c2cc(Br)cc(I)c2O)Sc2ccccc21	O=C1/C(=C/c2cc(I)cc(I)c2O)Sc2ccccc21	2200	2209	[*:1]c1cc(Br)cc([*:2])c1O>>[*:1]c1cc(I)cc([*:2])c1O	[*:1]/C=C1\Sc2ccccc2C1=O.[*:2]I	-4.11	81.99	86.1	[*:1]c1cc(Br)cc([*:2])c1O	[*:1]c1cc(I)cc([*:2])c1O
COc1cc(/C=C2\Sc3ccccc3C2=O)cc(I)c1O	O=C1/C(=C/c2cc(I)cc(I)c2O)Sc2ccccc21	2008	2209	[*:1]c1cc([*:2])c([*:3])c(OC)c1>>[*:1]c1cc(I)cc([*:2])c1[*:3]	[*:1]/C=C1\Sc2ccccc2C1=O.[*:2]I.[*:3]O	-5.53	81.99	87.52	[*:1]c1cc([*:2])c([*:3])c(OC)c1	[*:1]c1cc(I)cc([*:2])c1[*:3]
O=C1/C(=C/c2cc(Br)cc(I)c2O)Sc2ccccc21	O=C1/C(=C/c2cc(I)cc(I)c2O)Sc2ccccc21	2200	2209	[*:1]c1cc(Br)cc([*:2])c1[*:3]>>[*:1]c1cc(I)cc([*:2])c1[*:3]	[*:1]/C=C1\Sc2ccccc2C1=O.[*:2]I.[*:3]O	-4.11	81.99	86.1	[*:1]c1cc(Br)cc([*:2])c1[*:3]	[*:1]c1cc(I)cc([*:2])c1[*:3]
COc1cc(/C=C2\Sc3ccccc3C2=O)cc(I)c1O	O=C1/C(=C/c2cc(I)cc(I)c2O)Sc2ccccc21	2008	2209	[*:1]c1cc(I)c([*:2])c(OC)c1>>[*:1]c1cc(I)cc(I)c1[*:2]	[*:1]/C=C1\Sc2ccccc2C1=O.[*:2]O	-5.53	81.99	87.52	[*:1]c1cc(I)c([*:2])c(OC)c1	[*:1]c1cc(I)cc(I)c1[*:2]
O=C1/C(=C/c2cc(Br)cc(I)c2O)Sc2ccccc21	O=C1/C(=C/c2cc(I)cc(I)c2O)Sc2ccccc21	2200	2209	[*:1]c1cc(Br)cc(I)c1[*:2]>>[*:1]c1cc(I)cc(I)c1[*:2]	[*:1]/C=C1\Sc2ccccc2C1=O.[*:2]O	-4.11	81.99	86.1	[*:1]c1cc(Br)cc(I)c1[*:2]	[*:1]c1cc(I)cc(I)c1[*:2]
O=C1/C(=C/c2cc(Cl)cc(Br)c2O)Sc2ccccc21	O=C1/C(=C/c2cc(I)cc(I)c2O)Sc2ccccc21	2207	2209	[*:1]c1cc(Cl)cc(Br)c1[*:2]>>[*:1]c1cc(I)cc(I)c1[*:2]	[*:1]/C=C1\Sc2ccccc2C1=O.[*:2]O	11.89	81.99	70.1	[*:1]c1cc(Cl)cc(Br)c1[*:2]	[*:1]c1cc(I)cc(I)c1[*:2]
O=C1/C(=C/c2cc(Br)cc(Br)c2O)Sc2ccccc21	O=C1/C(=C/c2cc(I)cc(I)c2O)Sc2ccccc21	38000	2209	[*:1]c1cc(Br)cc(Br)c1[*:2]>>[*:1]c1cc(I)cc(I)c1[*:2]	[*:1]/C=C1\Sc2ccccc2C1=O.[*:2]O	-10.56	81.99	92.55	[*:1]c1cc(Br)cc(Br)c1[*:2]	[*:1]c1cc(I)cc(I)c1[*:2]
O=C1c2ccc3c4c(ccc(c24)C(=O)N1/N=C/c1ccc(Br)cc1)CC3	COc1ccc(/C=N/N2C(=O)c3ccc4c5c(ccc(c35)C2=O)CC4)cc1Br	29588	29614	[*:1]c1ccc(Br)cc1>>[*:1]c1ccc(OC)c(Br)c1	[*:1]/C=N/N1C(=O)c2ccc3c4c(ccc(c24)C1=O)CC3	15.8	69.75	53.95	[*:1]c1ccc(Br)cc1	[*:1]c1ccc(OC)c(Br)c1
O=C1c2ccc3c4c(ccc(c24)C(=O)N1/N=C/c1ccc(Br)cc1)CC3	COc1cc(/C=N/N2C(=O)c3ccc4c5c(ccc(c35)C2=O)CC4)ccc1O	29588	29619	[*:1]c1ccc(Br)cc1>>[*:1]c1ccc(O)c(OC)c1	[*:1]/C=N/N1C(=O)c2ccc3c4c(ccc(c24)C1=O)CC3	15.8	78.83	63.03	[*:1]c1ccc(Br)cc1	[*:1]c1ccc(O)c(OC)c1
O=C1c2ccc3c4c(ccc(c24)C(=O)N1/N=C/c1ccc(O)c(Br)c1)CC3	COc1ccc(/C=N/N2C(=O)c3ccc4c5c(ccc(c35)C2=O)CC4)cc1Br	29613	29614	[*:1]c1ccc(O)c(Br)c1>>[*:1]c1ccc(OC)c(Br)c1	[*:1]/C=N/N1C(=O)c2ccc3c4c(ccc(c24)C1=O)CC3	44.69	69.75	25.06	[*:1]c1ccc(O)c(Br)c1	[*:1]c1ccc(OC)c(Br)c1
O=C1c2ccc3c4c(ccc(c24)C(=O)N1/N=C/c1ccc(O)c(Br)c1)CC3	COc1cc(/C=N/N2C(=O)c3ccc4c5c(ccc(c35)C2=O)CC4)ccc1O	29613	29619	[*:1]c1ccc(O)c(Br)c1>>[*:1]c1ccc(O)c(OC)c1	[*:1]/C=N/N1C(=O)c2ccc3c4c(ccc(c24)C1=O)CC3	44.69	78.83	34.14	[*:1]c1ccc(O)c(Br)c1	[*:1]c1ccc(O)c(OC)c1
O=C1c2ccc3c4c(ccc(c24)C(=O)N1/N=C/c1ccc(Br)cc1)CC3	COc1ccc(/C=N/N2C(=O)c3ccc4c5c(ccc(c35)C2=O)CC4)cc1Br	29588	29614	[*:1]c1ccc([*:2])cc1>>[*:1]c1ccc(OC)c([*:2])c1	[*:1]/C=N/N1C(=O)c2ccc3c4c(ccc(c24)C1=O)CC3.[*:2]Br	15.8	69.75	53.95	[*:1]c1ccc([*:2])cc1	[*:1]c1ccc(OC)c([*:2])c1
O=C1c2ccc3c4c(ccc(c24)C(=O)N1/N=C/c1ccc(O)c(Br)c1)CC3	COc1ccc(/C=N/N2C(=O)c3ccc4c5c(ccc(c35)C2=O)CC4)cc1Br	29613	29614	[*:1]c1ccc(O)c([*:2])c1>>[*:1]c1ccc(OC)c([*:2])c1	[*:1]/C=N/N1C(=O)c2ccc3c4c(ccc(c24)C1=O)CC3.[*:2]Br	44.69	69.75	25.06	[*:1]c1ccc(O)c([*:2])c1	[*:1]c1ccc(OC)c([*:2])c1
O=C1c2ccc3c4c(ccc(c24)C(=O)N1/N=C/c1ccc(O)c(Br)c1)CC3	COc1cc(/C=N/N2C(=O)c3ccc4c5c(ccc(c35)C2=O)CC4)ccc1O	29613	29619	[*:1]c1ccc([*:2])c(Br)c1>>[*:1]c1ccc([*:2])c(OC)c1	[*:1]/C=N/N1C(=O)c2ccc3c4c(ccc(c24)C1=O)CC3.[*:2]O	44.69	78.83	34.14	[*:1]c1ccc([*:2])c(Br)c1	[*:1]c1ccc([*:2])c(OC)c1
COc1c(Br)cc(Br)cc1/C=N/NC(=O)/C(=C\c1ccccc1)NC(=O)c1ccccc1Cl	O=C(N/N=C/c1ccc2c(c1)OCO2)/C(=C\c1ccccc1)NC(=O)c1ccccc1Cl	4042	36915	[*:1]c1cc(Br)cc(Br)c1OC>>[*:1]c1ccc2c(c1)OCO2	[*:1]/C=N/NC(=O)/C(=C\c1ccccc1)NC(=O)c1ccccc1Cl	-22.87	73.92	96.79	[*:1]c1cc(Br)cc(Br)c1OC	[*:1]c1ccc2c(c1)OCO2
COc1ccc(Br)cc1/C=N/NC(=O)/C(=C\c1ccccc1)NC(=O)c1ccccc1Cl	O=C(N/N=C/c1ccc2c(c1)OCO2)/C(=C\c1ccccc1)NC(=O)c1ccccc1Cl	4043	36915	[*:1]c1cc(Br)ccc1OC>>[*:1]c1ccc2c(c1)OCO2	[*:1]/C=N/NC(=O)/C(=C\c1ccccc1)NC(=O)c1ccccc1Cl	8.58	73.92	65.34	[*:1]c1cc(Br)ccc1OC	[*:1]c1ccc2c(c1)OCO2
COc1ccc(/C=N/NC(=O)/C(=C\c2ccccc2)NC(=O)c2ccccc2Cl)c(OC)c1	O=C(N/N=C/c1ccc2c(c1)OCO2)/C(=C\c1ccccc1)NC(=O)c1ccccc1Cl	4044	36915	[*:1]c1ccc(OC)cc1OC>>[*:1]c1ccc2c(c1)OCO2	[*:1]/C=N/NC(=O)/C(=C\c1ccccc1)NC(=O)c1ccccc1Cl	3.63	73.92	70.29	[*:1]c1ccc(OC)cc1OC	[*:1]c1ccc2c(c1)OCO2
Cc1ccc(/C=N/NC(=O)CCCc2c[nH]c3ccccc23)cc1	COc1cccc(/C=N/NC(=O)CCCc2c[nH]c3ccccc23)c1O	47905	47906	[*:1]c1ccc(C)cc1>>[*:1]c1cccc(OC)c1O	[*:1]/C=N/NC(=O)CCCc1c[nH]c2ccccc12	26	58.68	32.68	[*:1]c1ccc(C)cc1	[*:1]c1cccc(OC)c1O
CC(/C=N/NC(=O)CNC(=O)C(c1ccccc1)c1ccccc1)=C\c1ccccc1	O=C(CNC(=O)C(c1ccccc1)c1ccccc1)N/N=C/c1ccc(O)c(Br)c1	3334	3346	[*:1]C(C)=Cc1ccccc1>>[*:1]c1ccc(O)c(Br)c1	[*:1]/C=N/NC(=O)CNC(=O)C(c1ccccc1)c1ccccc1	4.03	78	73.97	[*:1]C(C)=Cc1ccccc1	[*:1]c1ccc(O)c(Br)c1
CC(/C=N/NC(=O)CNC(=O)C(c1ccccc1)c1ccccc1)=C\c1ccccc1	O=C(CNC(=O)C(c1ccccc1)c1ccccc1)N/N=C/c1ccc(O)cc1O	3334	3355	[*:1]C(C)=Cc1ccccc1>>[*:1]c1ccc(O)cc1O	[*:1]/C=N/NC(=O)CNC(=O)C(c1ccccc1)c1ccccc1	4.03	66.22	62.19	[*:1]C(C)=Cc1ccccc1	[*:1]c1ccc(O)cc1O
O=C(CNC(=O)C(c1ccccc1)c1ccccc1)N/N=C/C=C/c1ccccc1	O=C(CNC(=O)C(c1ccccc1)c1ccccc1)N/N=C/c1ccc(O)c(Br)c1	3335	3346	[*:1]/C=C\c1ccccc1>>[*:1]c1ccc(O)c(Br)c1	[*:1]/C=N/NC(=O)CNC(=O)C(c1ccccc1)c1ccccc1	-7.05	78	85.05	[*:1]/C=C\c1ccccc1	[*:1]c1ccc(O)c(Br)c1
O=C(CNC(=O)C(c1ccccc1)c1ccccc1)N/N=C/C=C/c1ccccc1	O=C(CNC(=O)C(c1ccccc1)c1ccccc1)N/N=C/c1ccc(O)cc1O	3335	3355	[*:1]/C=C\c1ccccc1>>[*:1]c1ccc(O)cc1O	[*:1]/C=N/NC(=O)CNC(=O)C(c1ccccc1)c1ccccc1	-7.05	66.22	73.27	[*:1]/C=C\c1ccccc1	[*:1]c1ccc(O)cc1O
O=C(CNC(=O)C(c1ccccc1)c1ccccc1)N/N=C/c1ccc(Br)cc1	O=C(CNC(=O)C(c1ccccc1)c1ccccc1)N/N=C/c1ccc(O)c(Br)c1	3337	3346	[*:1]c1ccc(Br)cc1>>[*:1]c1ccc(O)c(Br)c1	[*:1]/C=N/NC(=O)CNC(=O)C(c1ccccc1)c1ccccc1	-6.59	78	84.59	[*:1]c1ccc(Br)cc1	[*:1]c1ccc(O)c(Br)c1
O=C(CNC(=O)C(c1ccccc1)c1ccccc1)N/N=C/c1ccc(Br)cc1	O=C(CNC(=O)C(c1ccccc1)c1ccccc1)N/N=C/c1ccc(O)cc1O	3337	3355	[*:1]c1ccc(Br)cc1>>[*:1]c1ccc(O)cc1O	[*:1]/C=N/NC(=O)CNC(=O)C(c1ccccc1)c1ccccc1	-6.59	66.22	72.81	[*:1]c1ccc(Br)cc1	[*:1]c1ccc(O)cc1O
CC(C)(C)c1ccc(/C=N/NC(=O)CNC(=O)C(c2ccccc2)c2ccccc2)cc1	O=C(CNC(=O)C(c1ccccc1)c1ccccc1)N/N=C/c1ccc(O)c(Br)c1	3338	3346	[*:1]c1ccc(C(C)(C)C)cc1>>[*:1]c1ccc(O)c(Br)c1	[*:1]/C=N/NC(=O)CNC(=O)C(c1ccccc1)c1ccccc1	-5.94	78	83.94	[*:1]c1ccc(C(C)(C)C)cc1	[*:1]c1ccc(O)c(Br)c1
CC(C)(C)c1ccc(/C=N/NC(=O)CNC(=O)C(c2ccccc2)c2ccccc2)cc1	O=C(CNC(=O)C(c1ccccc1)c1ccccc1)N/N=C/c1ccc(O)cc1O	3338	3355	[*:1]c1ccc(C(C)(C)C)cc1>>[*:1]c1ccc(O)cc1O	[*:1]/C=N/NC(=O)CNC(=O)C(c1ccccc1)c1ccccc1	-5.94	66.22	72.16	[*:1]c1ccc(C(C)(C)C)cc1	[*:1]c1ccc(O)cc1O
O=C(CNC(=O)C(c1ccccc1)c1ccccc1)N/N=C/c1ccc(C(=O)O)cc1	O=C(CNC(=O)C(c1ccccc1)c1ccccc1)N/N=C/c1ccc(O)c(Br)c1	3339	3346	[*:1]c1ccc(C(=O)O)cc1>>[*:1]c1ccc(O)c(Br)c1	[*:1]/C=N/NC(=O)CNC(=O)C(c1ccccc1)c1ccccc1	3.87	78	74.13	[*:1]c1ccc(C(=O)O)cc1	[*:1]c1ccc(O)c(Br)c1
O=C(CNC(=O)C(c1ccccc1)c1ccccc1)N/N=C/c1ccc(C(=O)O)cc1	O=C(CNC(=O)C(c1ccccc1)c1ccccc1)N/N=C/c1ccc(O)cc1O	3339	3355	[*:1]c1ccc(C(=O)O)cc1>>[*:1]c1ccc(O)cc1O	[*:1]/C=N/NC(=O)CNC(=O)C(c1ccccc1)c1ccccc1	3.87	66.22	62.35	[*:1]c1ccc(C(=O)O)cc1	[*:1]c1ccc(O)cc1O
O=C(CNC(=O)C(c1ccccc1)c1ccccc1)N/N=C/c1ccc(Cl)cc1	O=C(CNC(=O)C(c1ccccc1)c1ccccc1)N/N=C/c1ccc(O)c(Br)c1	3340	3346	[*:1]c1ccc(Cl)cc1>>[*:1]c1ccc(O)c(Br)c1	[*:1]/C=N/NC(=O)CNC(=O)C(c1ccccc1)c1ccccc1	-7.49	78	85.49	[*:1]c1ccc(Cl)cc1	[*:1]c1ccc(O)c(Br)c1
O=C(CNC(=O)C(c1ccccc1)c1ccccc1)N/N=C/c1ccc(Cl)cc1	O=C(CNC(=O)C(c1ccccc1)c1ccccc1)N/N=C/c1ccc(O)cc1O	3340	3355	[*:1]c1ccc(Cl)cc1>>[*:1]c1ccc(O)cc1O	[*:1]/C=N/NC(=O)CNC(=O)C(c1ccccc1)c1ccccc1	-7.49	66.22	73.71	[*:1]c1ccc(Cl)cc1	[*:1]c1ccc(O)cc1O
CN(C)c1ccc(/C=N/NC(=O)CNC(=O)C(c2ccccc2)c2ccccc2)cc1	O=C(CNC(=O)C(c1ccccc1)c1ccccc1)N/N=C/c1ccc(O)c(Br)c1	3341	3346	[*:1]c1ccc(N(C)C)cc1>>[*:1]c1ccc(O)c(Br)c1	[*:1]/C=N/NC(=O)CNC(=O)C(c1ccccc1)c1ccccc1	1.55	78	76.45	[*:1]c1ccc(N(C)C)cc1	[*:1]c1ccc(O)c(Br)c1
CN(C)c1ccc(/C=N/NC(=O)CNC(=O)C(c2ccccc2)c2ccccc2)cc1	O=C(CNC(=O)C(c1ccccc1)c1ccccc1)N/N=C/c1ccc(O)cc1O	3341	3355	[*:1]c1ccc(N(C)C)cc1>>[*:1]c1ccc(O)cc1O	[*:1]/C=N/NC(=O)CNC(=O)C(c1ccccc1)c1ccccc1	1.55	66.22	64.67	[*:1]c1ccc(N(C)C)cc1	[*:1]c1ccc(O)cc1O
O=C(CNC(=O)C(c1ccccc1)c1ccccc1)N/N=C/c1ccc(O)cc1	O=C(CNC(=O)C(c1ccccc1)c1ccccc1)N/N=C/c1ccc(O)cc1O	3343	3355	[*:1]c1ccc(O)cc1>>[*:1]c1ccc(O)cc1O	[*:1]/C=N/NC(=O)CNC(=O)C(c1ccccc1)c1ccccc1	-22.93	66.22	89.15	[*:1]c1ccc(O)cc1	[*:1]c1ccc(O)cc1O
O=C(CNC(=O)C(c1ccccc1)c1ccccc1)N/N=C/c1cc(Br)ccc1O	O=C(CNC(=O)C(c1ccccc1)c1ccccc1)N/N=C/c1ccc(O)c(Br)c1	3350	3346	[*:1]c1cc(Br)ccc1O>>[*:1]c1ccc(O)c(Br)c1	[*:1]/C=N/NC(=O)CNC(=O)C(c1ccccc1)c1ccccc1	70.54	78	7.46	[*:1]c1cc(Br)ccc1O	[*:1]c1ccc(O)c(Br)c1
COc1ccc(Br)cc1/C=N/NC(=O)CNC(=O)C(c1ccccc1)c1ccccc1	O=C(CNC(=O)C(c1ccccc1)c1ccccc1)N/N=C/c1ccc(O)c(Br)c1	3351	3346	[*:1]c1cc(Br)ccc1OC>>[*:1]c1ccc(O)c(Br)c1	[*:1]/C=N/NC(=O)CNC(=O)C(c1ccccc1)c1ccccc1	-1.43	78	79.43	[*:1]c1cc(Br)ccc1OC	[*:1]c1ccc(O)c(Br)c1
Cc1ccc(O)c(/C=N/NC(=O)CNC(=O)C(c2ccccc2)c2ccccc2)c1	O=C(CNC(=O)C(c1ccccc1)c1ccccc1)N/N=C/c1ccc(O)c(Br)c1	3352	3346	[*:1]c1cc(C)ccc1O>>[*:1]c1ccc(O)c(Br)c1	[*:1]/C=N/NC(=O)CNC(=O)C(c1ccccc1)c1ccccc1	15.6	78	62.4	[*:1]c1cc(C)ccc1O	[*:1]c1ccc(O)c(Br)c1
COc1ccc(O)c(/C=N/NC(=O)CNC(=O)C(c2ccccc2)c2ccccc2)c1	O=C(CNC(=O)C(c1ccccc1)c1ccccc1)N/N=C/c1ccc(O)c(Br)c1	3353	3346	[*:1]c1cc(OC)ccc1O>>[*:1]c1ccc(O)c(Br)c1	[*:1]/C=N/NC(=O)CNC(=O)C(c1ccccc1)c1ccccc1	47.5	78	30.5	[*:1]c1cc(OC)ccc1O	[*:1]c1ccc(O)c(Br)c1
O=C(CNC(=O)C(c1ccccc1)c1ccccc1)N/N=C/c1ccc(Cl)cc1Cl	O=C(CNC(=O)C(c1ccccc1)c1ccccc1)N/N=C/c1ccc(O)c(Br)c1	3354	3346	[*:1]c1ccc(Cl)cc1Cl>>[*:1]c1ccc(O)c(Br)c1	[*:1]/C=N/NC(=O)CNC(=O)C(c1ccccc1)c1ccccc1	-17.7	78	95.7	[*:1]c1ccc(Cl)cc1Cl	[*:1]c1ccc(O)c(Br)c1
Cc1[nH]c2ccccc2c1/C=N/NC(=O)CNC(=O)C(c1ccccc1)c1ccccc1	O=C(CNC(=O)C(c1ccccc1)c1ccccc1)N/N=C/c1ccc(O)c(Br)c1	35651	3346	[*:1]c1c(C)[nH]c2ccccc12>>[*:1]c1ccc(O)c(Br)c1	[*:1]/C=N/NC(=O)CNC(=O)C(c1ccccc1)c1ccccc1	-17.48	78	95.48	[*:1]c1c(C)[nH]c2ccccc12	[*:1]c1ccc(O)c(Br)c1
O=C(CNC(=O)C(c1ccccc1)c1ccccc1)N/N=C\c1cc(O)ccc1[N+](=O)[O-]	O=C(CNC(=O)C(c1ccccc1)c1ccccc1)N/N=C/c1ccc(O)c(Br)c1	46166	3346	[*:1]c1cc(O)ccc1[N+](=O)[O-]>>[*:1]c1ccc(O)c(Br)c1	[*:1]/C=N/NC(=O)CNC(=O)C(c1ccccc1)c1ccccc1	-4.04	78	82.04	[*:1]c1cc(O)ccc1[N+](=O)[O-]	[*:1]c1ccc(O)c(Br)c1
COc1c(I)cc(I)cc1/C=N\NC(=O)CNC(=O)C(c1ccccc1)c1ccccc1	O=C(CNC(=O)C(c1ccccc1)c1ccccc1)N/N=C/c1ccc(O)c(Br)c1	49598	3346	[*:1]c1cc(I)cc(I)c1OC>>[*:1]c1ccc(O)c(Br)c1	[*:1]/C=N/NC(=O)CNC(=O)C(c1ccccc1)c1ccccc1	-12.32	78	90.32	[*:1]c1cc(I)cc(I)c1OC	[*:1]c1ccc(O)c(Br)c1
Cc1cc(O)c(C)c(O)c1/C=N\NC(=O)CNC(=O)C(c1ccccc1)c1ccccc1	O=C(CNC(=O)C(c1ccccc1)c1ccccc1)N/N=C/c1ccc(O)c(Br)c1	56122	3346	[*:1]c1c(C)cc(O)c(C)c1O>>[*:1]c1ccc(O)c(Br)c1	[*:1]/C=N/NC(=O)CNC(=O)C(c1ccccc1)c1ccccc1	27	78	51	[*:1]c1c(C)cc(O)c(C)c1O	[*:1]c1ccc(O)c(Br)c1
Cc1cc(O)cc(O)c1/C=N\NC(=O)CNC(=O)C(c1ccccc1)c1ccccc1	O=C(CNC(=O)C(c1ccccc1)c1ccccc1)N/N=C/c1ccc(O)c(Br)c1	58626	3346	[*:1]c1c(C)cc(O)cc1O>>[*:1]c1ccc(O)c(Br)c1	[*:1]/C=N/NC(=O)CNC(=O)C(c1ccccc1)c1ccccc1	53.68	78	24.32	[*:1]c1c(C)cc(O)cc1O	[*:1]c1ccc(O)c(Br)c1
O=C(CNC(=O)C(c1ccccc1)c1ccccc1)N/N=C/c1ccc(O)c(O)c1	O=C(CNC(=O)C(c1ccccc1)c1ccccc1)N/N=C/c1ccc(O)cc1O	3347	3355	[*:1]c1ccc(O)c(O)c1>>[*:1]c1ccc(O)cc1O	[*:1]/C=N/NC(=O)CNC(=O)C(c1ccccc1)c1ccccc1	13.73	66.22	52.49	[*:1]c1ccc(O)c(O)c1	[*:1]c1ccc(O)cc1O
COc1cc(/C=N/NC(=O)CNC(=O)C(c2ccccc2)c2ccccc2)ccc1O	O=C(CNC(=O)C(c1ccccc1)c1ccccc1)N/N=C/c1ccc(O)cc1O	3348	3355	[*:1]c1ccc(O)c(OC)c1>>[*:1]c1ccc(O)cc1O	[*:1]/C=N/NC(=O)CNC(=O)C(c1ccccc1)c1ccccc1	9.66	66.22	56.56	[*:1]c1ccc(O)c(OC)c1	[*:1]c1ccc(O)cc1O
O=C(CNC(=O)C(c1ccccc1)c1ccccc1)N/N=C/c1cc(Br)ccc1O	O=C(CNC(=O)C(c1ccccc1)c1ccccc1)N/N=C/c1ccc(O)cc1O	3350	3355	[*:1]c1cc(Br)ccc1O>>[*:1]c1ccc(O)cc1O	[*:1]/C=N/NC(=O)CNC(=O)C(c1ccccc1)c1ccccc1	70.54	66.22	-4.32	[*:1]c1cc(Br)ccc1O	[*:1]c1ccc(O)cc1O
COc1ccc(Br)cc1/C=N/NC(=O)CNC(=O)C(c1ccccc1)c1ccccc1	O=C(CNC(=O)C(c1ccccc1)c1ccccc1)N/N=C/c1ccc(O)cc1O	3351	3355	[*:1]c1cc(Br)ccc1OC>>[*:1]c1ccc(O)cc1O	[*:1]/C=N/NC(=O)CNC(=O)C(c1ccccc1)c1ccccc1	-1.43	66.22	67.65	[*:1]c1cc(Br)ccc1OC	[*:1]c1ccc(O)cc1O
Cc1ccc(O)c(/C=N/NC(=O)CNC(=O)C(c2ccccc2)c2ccccc2)c1	O=C(CNC(=O)C(c1ccccc1)c1ccccc1)N/N=C/c1ccc(O)cc1O	3352	3355	[*:1]c1cc(C)ccc1O>>[*:1]c1ccc(O)cc1O	[*:1]/C=N/NC(=O)CNC(=O)C(c1ccccc1)c1ccccc1	15.6	66.22	50.62	[*:1]c1cc(C)ccc1O	[*:1]c1ccc(O)cc1O
COc1ccc(O)c(/C=N/NC(=O)CNC(=O)C(c2ccccc2)c2ccccc2)c1	O=C(CNC(=O)C(c1ccccc1)c1ccccc1)N/N=C/c1ccc(O)cc1O	3353	3355	[*:1]c1cc(OC)ccc1O>>[*:1]c1ccc(O)cc1O	[*:1]/C=N/NC(=O)CNC(=O)C(c1ccccc1)c1ccccc1	47.5	66.22	18.72	[*:1]c1cc(OC)ccc1O	[*:1]c1ccc(O)cc1O
O=C(CNC(=O)C(c1ccccc1)c1ccccc1)N/N=C/c1ccc(Cl)cc1Cl	O=C(CNC(=O)C(c1ccccc1)c1ccccc1)N/N=C/c1ccc(O)cc1O	3354	3355	[*:1]c1ccc(Cl)cc1Cl>>[*:1]c1ccc(O)cc1O	[*:1]/C=N/NC(=O)CNC(=O)C(c1ccccc1)c1ccccc1	-17.7	66.22	83.92	[*:1]c1ccc(Cl)cc1Cl	[*:1]c1ccc(O)cc1O
Cc1[nH]c2ccccc2c1/C=N/NC(=O)CNC(=O)C(c1ccccc1)c1ccccc1	O=C(CNC(=O)C(c1ccccc1)c1ccccc1)N/N=C/c1ccc(O)cc1O	35651	3355	[*:1]c1c(C)[nH]c2ccccc12>>[*:1]c1ccc(O)cc1O	[*:1]/C=N/NC(=O)CNC(=O)C(c1ccccc1)c1ccccc1	-17.48	66.22	83.7	[*:1]c1c(C)[nH]c2ccccc12	[*:1]c1ccc(O)cc1O
O=C(CNC(=O)C(c1ccccc1)c1ccccc1)N/N=C\c1cc(O)ccc1[N+](=O)[O-]	O=C(CNC(=O)C(c1ccccc1)c1ccccc1)N/N=C/c1ccc(O)cc1O	46166	3355	[*:1]c1cc(O)ccc1[N+](=O)[O-]>>[*:1]c1ccc(O)cc1O	[*:1]/C=N/NC(=O)CNC(=O)C(c1ccccc1)c1ccccc1	-4.04	66.22	70.26	[*:1]c1cc(O)ccc1[N+](=O)[O-]	[*:1]c1ccc(O)cc1O
COc1c(I)cc(I)cc1/C=N\NC(=O)CNC(=O)C(c1ccccc1)c1ccccc1	O=C(CNC(=O)C(c1ccccc1)c1ccccc1)N/N=C/c1ccc(O)cc1O	49598	3355	[*:1]c1cc(I)cc(I)c1OC>>[*:1]c1ccc(O)cc1O	[*:1]/C=N/NC(=O)CNC(=O)C(c1ccccc1)c1ccccc1	-12.32	66.22	78.54	[*:1]c1cc(I)cc(I)c1OC	[*:1]c1ccc(O)cc1O
Cc1cc(O)c(C)c(O)c1/C=N\NC(=O)CNC(=O)C(c1ccccc1)c1ccccc1	O=C(CNC(=O)C(c1ccccc1)c1ccccc1)N/N=C/c1ccc(O)cc1O	56122	3355	[*:1]c1c(C)cc(O)c(C)c1O>>[*:1]c1ccc(O)cc1O	[*:1]/C=N/NC(=O)CNC(=O)C(c1ccccc1)c1ccccc1	27	66.22	39.22	[*:1]c1c(C)cc(O)c(C)c1O	[*:1]c1ccc(O)cc1O
Cc1cc(O)cc(O)c1/C=N\NC(=O)CNC(=O)C(c1ccccc1)c1ccccc1	O=C(CNC(=O)C(c1ccccc1)c1ccccc1)N/N=C/c1ccc(O)cc1O	58626	3355	[*:1]c1c(C)cc(O)cc1O>>[*:1]c1ccc(O)cc1O	[*:1]/C=N/NC(=O)CNC(=O)C(c1ccccc1)c1ccccc1	53.68	66.22	12.54	[*:1]c1c(C)cc(O)cc1O	[*:1]c1ccc(O)cc1O
O=C(CNC(=O)C(c1ccccc1)c1ccccc1)N/N=C/c1ccc(Br)cc1	O=C(CNC(=O)C(c1ccccc1)c1ccccc1)N/N=C/c1ccc(O)c(Br)c1	3337	3346	[*:1]c1ccc([*:2])cc1>>[*:1]c1ccc(O)c([*:2])c1	[*:1]/C=N/NC(=O)CNC(=O)C(c1ccccc1)c1ccccc1.[*:2]Br	-6.59	78	84.59	[*:1]c1ccc([*:2])cc1	[*:1]c1ccc(O)c([*:2])c1
O=C(CNC(=O)C(c1ccccc1)c1ccccc1)N/N=C/c1ccc(O)cc1	O=C(CNC(=O)C(c1ccccc1)c1ccccc1)N/N=C/c1ccc(O)cc1O	3343	3355	[*:1]c1ccc([*:2])cc1>>[*:1]c1ccc(O)cc1[*:2]	[*:1]/C=N/NC(=O)CNC(=O)C(c1ccccc1)c1ccccc1.[*:2]O	-22.93	66.22	89.15	[*:1]c1ccc([*:2])cc1	[*:1]c1ccc(O)cc1[*:2]
Cc1cc(O)c(C)c(O)c1/C=N\NC(=O)CNC(=O)C(c1ccccc1)c1ccccc1	O=C(CNC(=O)C(c1ccccc1)c1ccccc1)N/N=C/c1ccc(O)c(Br)c1	56122	3346	[*:1]c1c(C)cc(O)c(C)c1[*:2]>>[*:1]c1ccc([*:2])c(Br)c1	[*:1]/C=N/NC(=O)CNC(=O)C(c1ccccc1)c1ccccc1.[*:2]O	27	78	51	[*:1]c1c(C)cc(O)c(C)c1[*:2]	[*:1]c1ccc([*:2])c(Br)c1
Cc1cc(O)c(C)c(O)c1/C=N\NC(=O)CNC(=O)C(c1ccccc1)c1ccccc1	O=C(CNC(=O)C(c1ccccc1)c1ccccc1)N/N=C/c1ccc(O)c(Br)c1	56122	3346	[*:1]c1cc(C)c([*:2])c(O)c1C>>[*:2]c1ccc([*:1])c(Br)c1	[*:2]/C=N/NC(=O)CNC(=O)C(c1ccccc1)c1ccccc1.[*:1]O	27	78	51	[*:1]c1cc(C)c([*:2])c(O)c1C	[*:2]c1ccc([*:1])c(Br)c1
Cc1cc(O)cc(O)c1/C=N\NC(=O)CNC(=O)C(c1ccccc1)c1ccccc1	O=C(CNC(=O)C(c1ccccc1)c1ccccc1)N/N=C/c1ccc(O)c(Br)c1	58626	3346	[*:1]c1cc(C)c([*:2])c(O)c1>>[*:2]c1ccc([*:1])c(Br)c1	[*:2]/C=N/NC(=O)CNC(=O)C(c1ccccc1)c1ccccc1.[*:1]O	53.68	78	24.32	[*:1]c1cc(C)c([*:2])c(O)c1	[*:2]c1ccc([*:1])c(Br)c1
Cc1cc(O)cc(O)c1/C=N\NC(=O)CNC(=O)C(c1ccccc1)c1ccccc1	O=C(CNC(=O)C(c1ccccc1)c1ccccc1)N/N=C/c1ccc(O)c(Br)c1	58626	3346	[*:1]c1cc(O)cc(C)c1[*:2]>>[*:2]c1ccc([*:1])c(Br)c1	[*:2]/C=N/NC(=O)CNC(=O)C(c1ccccc1)c1ccccc1.[*:1]O	53.68	78	24.32	[*:1]c1cc(O)cc(C)c1[*:2]	[*:2]c1ccc([*:1])c(Br)c1
O=C(CNC(=O)C(c1ccccc1)c1ccccc1)N/N=C/c1ccc(O)c(O)c1	O=C(CNC(=O)C(c1ccccc1)c1ccccc1)N/N=C/c1ccc(O)cc1O	3347	3355	[*:1]c1ccc([*:2])c(O)c1>>[*:2]c1ccc([*:1])c(O)c1	[*:1]/C=N/NC(=O)CNC(=O)C(c1ccccc1)c1ccccc1.[*:2]O	13.73	66.22	52.49	[*:1]c1ccc([*:2])c(O)c1	[*:2]c1ccc([*:1])c(O)c1
O=C(CNC(=O)C(c1ccccc1)c1ccccc1)N/N=C/c1ccc(O)c(O)c1	O=C(CNC(=O)C(c1ccccc1)c1ccccc1)N/N=C/c1ccc(O)cc1O	3347	3355	[*:1]c1ccc([*:2])c(O)c1>>[*:1]c1ccc(O)cc1[*:2]	[*:1]/C=N/NC(=O)CNC(=O)C(c1ccccc1)c1ccccc1.[*:2]O	13.73	66.22	52.49	[*:1]c1ccc([*:2])c(O)c1	[*:1]c1ccc(O)cc1[*:2]
O=C(CNC(=O)C(c1ccccc1)c1ccccc1)N/N=C/c1ccc(O)c(O)c1	O=C(CNC(=O)C(c1ccccc1)c1ccccc1)N/N=C/c1ccc(O)cc1O	3347	3355	[*:1]c1ccc(O)c([*:2])c1>>[*:1]c1ccc(O)cc1[*:2]	[*:1]/C=N/NC(=O)CNC(=O)C(c1ccccc1)c1ccccc1.[*:2]O	13.73	66.22	52.49	[*:1]c1ccc(O)c([*:2])c1	[*:1]c1ccc(O)cc1[*:2]
COc1cc(/C=N/NC(=O)CNC(=O)C(c2ccccc2)c2ccccc2)ccc1O	O=C(CNC(=O)C(c1ccccc1)c1ccccc1)N/N=C/c1ccc(O)cc1O	3348	3355	[*:1]c1ccc([*:2])c(OC)c1>>[*:1]c1ccc(O)cc1[*:2]	[*:1]/C=N/NC(=O)CNC(=O)C(c1ccccc1)c1ccccc1.[*:2]O	9.66	66.22	56.56	[*:1]c1ccc([*:2])c(OC)c1	[*:1]c1ccc(O)cc1[*:2]
O=C(CNC(=O)C(c1ccccc1)c1ccccc1)N/N=C/c1cc(Br)ccc1O	O=C(CNC(=O)C(c1ccccc1)c1ccccc1)N/N=C/c1ccc(O)cc1O	3350	3355	[*:1]c1ccc(Br)cc1[*:2]>>[*:2]c1ccc(O)cc1[*:1]	[*:2]/C=N/NC(=O)CNC(=O)C(c1ccccc1)c1ccccc1.[*:1]O	70.54	66.22	-4.32	[*:1]c1ccc(Br)cc1[*:2]	[*:2]c1ccc(O)cc1[*:1]
Cc1ccc(O)c(/C=N/NC(=O)CNC(=O)C(c2ccccc2)c2ccccc2)c1	O=C(CNC(=O)C(c1ccccc1)c1ccccc1)N/N=C/c1ccc(O)cc1O	3352	3355	[*:1]c1ccc(C)cc1[*:2]>>[*:2]c1ccc(O)cc1[*:1]	[*:2]/C=N/NC(=O)CNC(=O)C(c1ccccc1)c1ccccc1.[*:1]O	15.6	66.22	50.62	[*:1]c1ccc(C)cc1[*:2]	[*:2]c1ccc(O)cc1[*:1]
Cc1cc(O)c(C)c(O)c1/C=N\NC(=O)CNC(=O)C(c1ccccc1)c1ccccc1	O=C(CNC(=O)C(c1ccccc1)c1ccccc1)N/N=C/c1ccc(O)cc1O	56122	3355	[*:1]c1c(C)cc(O)c(C)c1[*:2]>>[*:2]c1ccc([*:1])c(O)c1	[*:1]/C=N/NC(=O)CNC(=O)C(c1ccccc1)c1ccccc1.[*:2]O	27	66.22	39.22	[*:1]c1c(C)cc(O)c(C)c1[*:2]	[*:2]c1ccc([*:1])c(O)c1
Cc1cc(O)c(C)c(O)c1/C=N\NC(=O)CNC(=O)C(c1ccccc1)c1ccccc1	O=C(CNC(=O)C(c1ccccc1)c1ccccc1)N/N=C/c1ccc(O)cc1O	56122	3355	[*:1]c1cc(C)c([*:2])c(O)c1C>>[*:1]c1ccc([*:2])c(O)c1	[*:2]/C=N/NC(=O)CNC(=O)C(c1ccccc1)c1ccccc1.[*:1]O	27	66.22	39.22	[*:1]c1cc(C)c([*:2])c(O)c1C	[*:1]c1ccc([*:2])c(O)c1
Cc1cc(O)cc(O)c1/C=N\NC(=O)CNC(=O)C(c1ccccc1)c1ccccc1	O=C(CNC(=O)C(c1ccccc1)c1ccccc1)N/N=C/c1ccc(O)cc1O	58626	3355	[*:1]c1cc(C)c([*:2])c(O)c1>>[*:1]c1ccc([*:2])c(O)c1	[*:2]/C=N/NC(=O)CNC(=O)C(c1ccccc1)c1ccccc1.[*:1]O	53.68	66.22	12.54	[*:1]c1cc(C)c([*:2])c(O)c1	[*:1]c1ccc([*:2])c(O)c1
Cc1cc(O)cc(O)c1/C=N\NC(=O)CNC(=O)C(c1ccccc1)c1ccccc1	O=C(CNC(=O)C(c1ccccc1)c1ccccc1)N/N=C/c1ccc(O)cc1O	58626	3355	[*:1]c1cc(O)cc(C)c1[*:2]>>[*:1]c1ccc([*:2])c(O)c1	[*:2]/C=N/NC(=O)CNC(=O)C(c1ccccc1)c1ccccc1.[*:1]O	53.68	66.22	12.54	[*:1]c1cc(O)cc(C)c1[*:2]	[*:1]c1ccc([*:2])c(O)c1
Cc1cc(O)c(C)c(O)c1/C=N\NC(=O)CNC(=O)C(c1ccccc1)c1ccccc1	O=C(CNC(=O)C(c1ccccc1)c1ccccc1)N/N=C/c1ccc(O)cc1O	56122	3355	[*:1]c1c(C)cc(O)c(C)c1[*:2]>>[*:1]c1ccc(O)cc1[*:2]	[*:1]/C=N/NC(=O)CNC(=O)C(c1ccccc1)c1ccccc1.[*:2]O	27	66.22	39.22	[*:1]c1c(C)cc(O)c(C)c1[*:2]	[*:1]c1ccc(O)cc1[*:2]
Cc1cc(O)c(C)c(O)c1/C=N\NC(=O)CNC(=O)C(c1ccccc1)c1ccccc1	O=C(CNC(=O)C(c1ccccc1)c1ccccc1)N/N=C/c1ccc(O)cc1O	56122	3355	[*:1]c1cc(C)c([*:2])c(O)c1C>>[*:2]c1ccc(O)cc1[*:1]	[*:2]/C=N/NC(=O)CNC(=O)C(c1ccccc1)c1ccccc1.[*:1]O	27	66.22	39.22	[*:1]c1cc(C)c([*:2])c(O)c1C	[*:2]c1ccc(O)cc1[*:1]
Cc1cc(O)cc(O)c1/C=N\NC(=O)CNC(=O)C(c1ccccc1)c1ccccc1	O=C(CNC(=O)C(c1ccccc1)c1ccccc1)N/N=C/c1ccc(O)cc1O	58626	3355	[*:1]c1cc(C)c([*:2])c(O)c1>>[*:2]c1ccc(O)cc1[*:1]	[*:2]/C=N/NC(=O)CNC(=O)C(c1ccccc1)c1ccccc1.[*:1]O	53.68	66.22	12.54	[*:1]c1cc(C)c([*:2])c(O)c1	[*:2]c1ccc(O)cc1[*:1]
Cc1cc(O)cc(O)c1/C=N\NC(=O)CNC(=O)C(c1ccccc1)c1ccccc1	O=C(CNC(=O)C(c1ccccc1)c1ccccc1)N/N=C/c1ccc(O)cc1O	58626	3355	[*:1]c1cc(O)cc(C)c1[*:2]>>[*:2]c1ccc(O)cc1[*:1]	[*:2]/C=N/NC(=O)CNC(=O)C(c1ccccc1)c1ccccc1.[*:1]O	53.68	66.22	12.54	[*:1]c1cc(O)cc(C)c1[*:2]	[*:2]c1ccc(O)cc1[*:1]
O=C(CNC(=O)C(c1ccccc1)c1ccccc1)N/N=C/c1ccc(O)c(O)c1	O=C(CNC(=O)C(c1ccccc1)c1ccccc1)N/N=C/c1ccc(O)cc1O	3347	3355	[*:1]c1ccc([*:2])c([*:3])c1>>[*:2]c1ccc([*:1])c([*:3])c1	[*:1]/C=N/NC(=O)CNC(=O)C(c1ccccc1)c1ccccc1.[*:2]O.[*:3]O	13.73	66.22	52.49	[*:1]c1ccc([*:2])c([*:3])c1	[*:2]c1ccc([*:1])c([*:3])c1
Cc1cc(O)c(C)c(O)c1/C=N\NC(=O)CNC(=O)C(c1ccccc1)c1ccccc1	O=C(CNC(=O)C(c1ccccc1)c1ccccc1)N/N=C/c1ccc(O)cc1O	56122	3355	[*:1]c1cc(C)c([*:2])c([*:3])c1C>>[*:1]c1ccc([*:2])c([*:3])c1	[*:2]/C=N/NC(=O)CNC(=O)C(c1ccccc1)c1ccccc1.[*:1]O.[*:3]O	27	66.22	39.22	[*:1]c1cc(C)c([*:2])c([*:3])c1C	[*:1]c1ccc([*:2])c([*:3])c1
Cc1cc(O)cc(O)c1/C=N\NC(=O)CNC(=O)C(c1ccccc1)c1ccccc1	O=C(CNC(=O)C(c1ccccc1)c1ccccc1)N/N=C/c1ccc(O)cc1O	58626	3355	[*:1]c1cc([*:2])c([*:3])c(C)c1>>[*:1]c1ccc([*:3])c([*:2])c1	[*:3]/C=N/NC(=O)CNC(=O)C(c1ccccc1)c1ccccc1.[*:1]O.[*:2]O	53.68	66.22	12.54	[*:1]c1cc([*:2])c([*:3])c(C)c1	[*:1]c1ccc([*:3])c([*:2])c1
COc1cc(Br)ccc1OCC(=O)N/N=C/C(C)=C/c1ccccc1	COc1cc(Br)ccc1OCC(=O)N/N=C/c1ccc(C)cc1O	11777	11797	[*:1]C(C)=Cc1ccccc1>>[*:1]c1ccc(C)cc1O	[*:1]/C=N/NC(=O)COc1ccc(Br)cc1OC	-4.09	70.8	74.89	[*:1]C(C)=Cc1ccccc1	[*:1]c1ccc(C)cc1O
COc1cc(Br)ccc1OCC(=O)N/N=C/C=C/c1ccccc1	COc1cc(Br)ccc1OCC(=O)N/N=C/c1ccc(C)cc1O	11779	11797	[*:1]/C=C\c1ccccc1>>[*:1]c1ccc(C)cc1O	[*:1]/C=N/NC(=O)COc1ccc(Br)cc1OC	-1.62	70.8	72.42	[*:1]/C=C\c1ccccc1	[*:1]c1ccc(C)cc1O
COc1cc(Br)ccc1OCC(=O)N/N=C/C=C/c1ccco1	COc1cc(Br)ccc1OCC(=O)N/N=C/c1ccc(C)cc1O	11780	11797	[*:1]/C=C\c1ccco1>>[*:1]c1ccc(C)cc1O	[*:1]/C=N/NC(=O)COc1ccc(Br)cc1OC	11.4	70.8	59.4	[*:1]/C=C\c1ccco1	[*:1]c1ccc(C)cc1O
COc1cc(Br)ccc1OCC(=O)N/N=C/c1ccc(Br)cc1	COc1cc(Br)ccc1OCC(=O)N/N=C/c1ccc(C)cc1O	11781	11797	[*:1]c1ccc(Br)cc1>>[*:1]c1ccc(C)cc1O	[*:1]/C=N/NC(=O)COc1ccc(Br)cc1OC	-8.12	70.8	78.92	[*:1]c1ccc(Br)cc1	[*:1]c1ccc(C)cc1O
COc1cc(Br)ccc1OCC(=O)N/N=C/c1ccc(C)cc1	COc1cc(Br)ccc1OCC(=O)N/N=C/c1ccc(C)cc1O	11782	11797	[*:1]c1ccc(C)cc1>>[*:1]c1ccc(C)cc1O	[*:1]/C=N/NC(=O)COc1ccc(Br)cc1OC	-0.4	70.8	71.2	[*:1]c1ccc(C)cc1	[*:1]c1ccc(C)cc1O
COc1cc(Br)ccc1OCC(=O)N/N=C/c1ccc(C(=O)O)cc1	COc1cc(Br)ccc1OCC(=O)N/N=C/c1ccc(C)cc1O	11783	11797	[*:1]c1ccc(C(=O)O)cc1>>[*:1]c1ccc(C)cc1O	[*:1]/C=N/NC(=O)COc1ccc(Br)cc1OC	0.11	70.8	70.69	[*:1]c1ccc(C(=O)O)cc1	[*:1]c1ccc(C)cc1O
COC(=O)c1ccc(/C=N/NC(=O)COc2ccc(Br)cc2OC)cc1	COc1cc(Br)ccc1OCC(=O)N/N=C/c1ccc(C)cc1O	11784	11797	[*:1]c1ccc(C(=O)OC)cc1>>[*:1]c1ccc(C)cc1O	[*:1]/C=N/NC(=O)COc1ccc(Br)cc1OC	-2.26	70.8	73.06	[*:1]c1ccc(C(=O)OC)cc1	[*:1]c1ccc(C)cc1O
COc1cc(Br)ccc1OCC(=O)N/N=C/C(C)=C/c1ccccc1	COc1cc(Br)ccc1OCC(=O)N/N=C/c1ccc(C)cc1O	11777	11797	[*:1]C([*:2])=Cc1ccccc1>>[*:1]c1ccc([*:2])c(O)c1	[*:2]/C=N/NC(=O)COc1ccc(Br)cc1OC.[*:1]C	-4.09	70.8	74.89	[*:1]C([*:2])=Cc1ccccc1	[*:1]c1ccc([*:2])c(O)c1
COC(=O)c1ccc(/C=N/NC(=O)COc2ccc(Br)cc2OC)cc1	COc1cc(Br)ccc1OCC(=O)N/N=C/c1ccc(C)cc1O	11784	11797	[*:1]OC(=O)c1ccc([*:2])cc1>>[*:1]c1ccc([*:2])c(O)c1	[*:2]/C=N/NC(=O)COc1ccc(Br)cc1OC.[*:1]C	-2.26	70.8	73.06	[*:1]OC(=O)c1ccc([*:2])cc1	[*:1]c1ccc([*:2])c(O)c1
COc1ccc(/C=N/NC(=O)COc2ccc(Br)cc2OC)cc1	COc1cc(Br)ccc1OCC(=O)N/N=C/c1ccc(C)cc1O	11789	11797	[*:1]Oc1ccc([*:2])cc1>>[*:1]c1ccc([*:2])c(O)c1	[*:2]/C=N/NC(=O)COc1ccc(Br)cc1OC.[*:1]C	16.13	70.8	54.67	[*:1]Oc1ccc([*:2])cc1	[*:1]c1ccc([*:2])c(O)c1
COc1ccc(/C=N/NC(=O)COc2ccc(Br)cc2OC)cc1Br	COc1cc(Br)ccc1OCC(=O)N/N=C/c1ccc(C)cc1O	11796	11797	[*:1]Oc1ccc([*:2])cc1Br>>[*:1]c1ccc([*:2])c(O)c1	[*:2]/C=N/NC(=O)COc1ccc(Br)cc1OC.[*:1]C	4.38	70.8	66.42	[*:1]Oc1ccc([*:2])cc1Br	[*:1]c1ccc([*:2])c(O)c1
COc1ccc(/C=N/NC(=O)COc2ccc(Br)cc2OC)c(O)c1	COc1cc(Br)ccc1OCC(=O)N/N=C/c1ccc(C)cc1O	11799	11797	[*:1]Oc1ccc([*:2])c(O)c1>>[*:1]c1ccc([*:2])c(O)c1	[*:2]/C=N/NC(=O)COc1ccc(Br)cc1OC.[*:1]C	40.73	70.8	30.07	[*:1]Oc1ccc([*:2])c(O)c1	[*:1]c1ccc([*:2])c(O)c1
COc1cccc(/C=N/NC(=O)COc2ccc(Br)cc2OC)c1	COc1cc(Br)ccc1OCC(=O)N/N=C/c1ccc(C)cc1O	11804	11797	[*:1]Oc1cccc([*:2])c1>>[*:1]c1ccc([*:2])c(O)c1	[*:2]/C=N/NC(=O)COc1ccc(Br)cc1OC.[*:1]C	-1.02	70.8	71.82	[*:1]Oc1cccc([*:2])c1	[*:1]c1ccc([*:2])c(O)c1
COc1ccccc1/C=N/NC(=O)COc1ccc(Br)cc1OC	COc1cc(Br)ccc1OCC(=O)N/N=C/c1ccc(C)cc1O	11808	11797	[*:1]Oc1ccccc1[*:2]>>[*:1]c1ccc([*:2])c(O)c1	[*:2]/C=N/NC(=O)COc1ccc(Br)cc1OC.[*:1]C	17.44	70.8	53.36	[*:1]Oc1ccccc1[*:2]	[*:1]c1ccc([*:2])c(O)c1
COc1ccc(/C=N/NC(=O)COc2ccc(Br)cc2OC)c(O)c1	COc1cc(Br)ccc1OCC(=O)N/N=C/c1ccc(C)cc1O	11799	11797	[*:1]Oc1ccc([*:2])c([*:3])c1>>[*:1]c1ccc([*:2])c([*:3])c1	[*:2]/C=N/NC(=O)COc1ccc(Br)cc1OC.[*:1]C.[*:3]O	40.73	70.8	30.07	[*:1]Oc1ccc([*:2])c([*:3])c1	[*:1]c1ccc([*:2])c([*:3])c1
COc1cc(Br)ccc1OCC(=O)N/N=C/c1ccc(O)cc1O	COc1cc(Br)ccc1OCC(=O)N/N=C/c1ccc(C)cc1O	11798	11797	[*:1]c1ccc([*:2])c(O)c1>>[*:2]c1ccc(C)cc1[*:1]	[*:2]/C=N/NC(=O)COc1ccc(Br)cc1OC.[*:1]O	58.58	70.8	12.22	[*:1]c1ccc([*:2])c(O)c1	[*:2]c1ccc(C)cc1[*:1]
O=C(COc1ccc2ccccc2c1)N/N=C/c1c[nH]c2ccccc12	O=C(COc1ccc2ccccc2c1)N/N=C/c1cc(Br)c(O)c(Br)c1	43384	36681	[*:1]c1c[nH]c2ccccc12>>[*:1]c1cc(Br)c(O)c(Br)c1	[*:1]/C=N/NC(=O)COc1ccc2ccccc2c1	-17.78	70.7	88.48	[*:1]c1c[nH]c2ccccc12	[*:1]c1cc(Br)c(O)c(Br)c1
O=C(CSCc1ccccc1Cl)N/N=C/c1ccc(Br)cc1	O=C(CSCc1ccccc1Cl)N/N=C/c1ccc(F)cc1	11993	11994	[*:1]c1ccc(Br)cc1>>[*:1]c1ccc(F)cc1	[*:1]/C=N/NC(=O)CSCc1ccccc1Cl	8.15	69.31	61.16	[*:1]c1ccc(Br)cc1	[*:1]c1ccc(F)cc1
O=C(CSCc1ccccc1Cl)N/N=C/c1ccc(Br)cc1	O=C(CSCc1ccccc1Cl)N/N=C/c1cccc(Cl)c1	11993	12001	[*:1]c1ccc(Br)cc1>>[*:1]c1cccc(Cl)c1	[*:1]/C=N/NC(=O)CSCc1ccccc1Cl	8.15	79.26	71.11	[*:1]c1ccc(Br)cc1	[*:1]c1cccc(Cl)c1
O=C(CSCc1ccccc1Cl)N/N=C/c1ccc(Br)cc1	O=C(CSCc1ccccc1Cl)N/N=C/c1ccccc1	11993	12002	[*:1]c1ccc(Br)cc1>>[*:1]c1ccccc1	[*:1]/C=N/NC(=O)CSCc1ccccc1Cl	8.15	68.4	60.25	[*:1]c1ccc(Br)cc1	[*:1]c1ccccc1
O=C(CSCc1ccccc1Cl)N/N=C/c1cccc(Br)c1	O=C(CSCc1ccccc1Cl)N/N=C/c1cccc(Cl)c1	12000	12001	[*:1]c1cccc(Br)c1>>[*:1]c1cccc(Cl)c1	[*:1]/C=N/NC(=O)CSCc1ccccc1Cl	-0.27	79.26	79.53	[*:1]c1cccc(Br)c1	[*:1]c1cccc(Cl)c1
O=C(CSCc1ccccc1Cl)N/N=C/c1cccc(Br)c1	O=C(CSCc1ccccc1Cl)N/N=C/c1ccccc1	12000	12002	[*:1]c1cccc(Br)c1>>[*:1]c1ccccc1	[*:1]/C=N/NC(=O)CSCc1ccccc1Cl	-0.27	68.4	68.67	[*:1]c1cccc(Br)c1	[*:1]c1ccccc1
O=C(CSc1ccc2ccccc2n1)N/N=C/c1ccc(Br)cc1	O=C(CSc1ccc2ccccc2n1)N/N=C/c1ccc(O)cc1O	37134	72597	[*:1]c1ccc(Br)cc1>>[*:1]c1ccc(O)cc1O	[*:1]/C=N/NC(=O)CSc1ccc2ccccc2n1	-24.38	75.07	99.45	[*:1]c1ccc(Br)cc1	[*:1]c1ccc(O)cc1O
O=C(CSc1ccc2ccccc2n1)N/N=C/c1ccc(F)cc1	O=C(CSc1ccc2ccccc2n1)N/N=C/c1ccc(O)cc1O	37161	72597	[*:1]c1ccc(F)cc1>>[*:1]c1ccc(O)cc1O	[*:1]/C=N/NC(=O)CSc1ccc2ccccc2n1	-19.06	75.07	94.13	[*:1]c1ccc(F)cc1	[*:1]c1ccc(O)cc1O
O=C(CSc1ccc2ccccc2n1)N/N=C/c1ccc(O)cc1	O=C(CSc1ccc2ccccc2n1)N/N=C/c1ccc(O)cc1O	37169	72597	[*:1]c1ccc(O)cc1>>[*:1]c1ccc(O)cc1O	[*:1]/C=N/NC(=O)CSc1ccc2ccccc2n1	-22.06	75.07	97.13	[*:1]c1ccc(O)cc1	[*:1]c1ccc(O)cc1O
O=C(CSc1ccc2ccccc2n1)N/N=C/C=C/c1ccccc1	O=C(CSc1ccc2ccccc2n1)N/N=C/c1ccc(O)cc1O	72595	72597	[*:1]/C=C\c1ccccc1>>[*:1]c1ccc(O)cc1O	[*:1]/C=N/NC(=O)CSc1ccc2ccccc2n1	9.14	75.07	65.93	[*:1]/C=C\c1ccccc1	[*:1]c1ccc(O)cc1O
COc1ccc(O)c(/C=N/NC(=O)CSc2ccc3ccccc3n2)c1	O=C(CSc1ccc2ccccc2n1)N/N=C/c1ccc(O)cc1O	72596	72597	[*:1]c1cc(OC)ccc1O>>[*:1]c1ccc(O)cc1O	[*:1]/C=N/NC(=O)CSc1ccc2ccccc2n1	60.4	75.07	14.67	[*:1]c1cc(OC)ccc1O	[*:1]c1ccc(O)cc1O
O=C(CSc1ccc2ccccc2n1)N/N=C/c1ccc(O)cc1	O=C(CSc1ccc2ccccc2n1)N/N=C/c1ccc(O)cc1O	37169	72597	[*:1]c1ccc([*:2])cc1>>[*:1]c1ccc(O)cc1[*:2]	[*:1]/C=N/NC(=O)CSc1ccc2ccccc2n1.[*:2]O	-22.06	75.07	97.13	[*:1]c1ccc([*:2])cc1	[*:1]c1ccc(O)cc1[*:2]
O=C(CSc1nc2ccccc2s1)N/N=C/c1ccc2ccccc2c1	O=C(CSc1nc2ccccc2s1)N/N=C/c1ccccn1	37176	57293	[*:1]c1ccc2ccccc2c1>>[*:1]c1ccccn1	[*:1]/C=N/NC(=O)CSc1nc2ccccc2s1	-13.07	83.04	96.11	[*:1]c1ccc2ccccc2c1	[*:1]c1ccccn1
O=C(CSc1nc2ccccc2s1)N/N=C/c1c[nH]c2ccccc12	O=C(CSc1nc2ccccc2s1)N/N=C/c1ccccn1	57245	57293	[*:1]c1c[nH]c2ccccc12>>[*:1]c1ccccn1	[*:1]/C=N/NC(=O)CSc1nc2ccccc2s1	24.92	83.04	58.12	[*:1]c1c[nH]c2ccccc12	[*:1]c1ccccn1
O=C(CSc1nc2ccccc2s1)N/N=C/c1ccc(Br)cc1	O=C(CSc1nc2ccccc2s1)N/N=C/c1ccccn1	57247	57293	[*:1]c1ccc(Br)cc1>>[*:1]c1ccccn1	[*:1]/C=N/NC(=O)CSc1nc2ccccc2s1	23.06	83.04	59.98	[*:1]c1ccc(Br)cc1	[*:1]c1ccccn1
COC(=O)c1ccc(/C=N/NC(=O)CSc2nc3ccccc3s2)cc1	O=C(CSc1nc2ccccc2s1)N/N=C/c1ccccn1	57248	57293	[*:1]c1ccc(C(=O)OC)cc1>>[*:1]c1ccccn1	[*:1]/C=N/NC(=O)CSc1nc2ccccc2s1	4.43	83.04	78.61	[*:1]c1ccc(C(=O)OC)cc1	[*:1]c1ccccn1
O=C(CSc1nc2ccccc2s1)N/N=C/c1ccc(F)cc1	O=C(CSc1nc2ccccc2s1)N/N=C/c1ccccn1	57250	57293	[*:1]c1ccc(F)cc1>>[*:1]c1ccccn1	[*:1]/C=N/NC(=O)CSc1nc2ccccc2s1	38.24	83.04	44.8	[*:1]c1ccc(F)cc1	[*:1]c1ccccn1
COc1ccc(/C=N/NC(=O)CSc2nc3ccccc3s2)cc1	O=C(CSc1nc2ccccc2s1)N/N=C/c1ccccn1	57252	57293	[*:1]c1ccc(OC)cc1>>[*:1]c1ccccn1	[*:1]/C=N/NC(=O)CSc1nc2ccccc2s1	50.67	83.04	32.37	[*:1]c1ccc(OC)cc1	[*:1]c1ccccn1
O=C(CSc1nc2ccccc2s1)N/N=C/c1ccc([N+](=O)[O-])cc1	O=C(CSc1nc2ccccc2s1)N/N=C/c1ccccn1	57256	57293	[*:1]c1ccc([N+](=O)[O-])cc1>>[*:1]c1ccccn1	[*:1]/C=N/NC(=O)CSc1nc2ccccc2s1	1.28	83.04	81.76	[*:1]c1ccc([N+](=O)[O-])cc1	[*:1]c1ccccn1
O=C(CSc1nc2ccccc2s1)N/N=C/c1ccc2c(c1)OCO2	O=C(CSc1nc2ccccc2s1)N/N=C/c1ccccn1	57263	57293	[*:1]c1ccc2c(c1)OCO2>>[*:1]c1ccccn1	[*:1]/C=N/NC(=O)CSc1nc2ccccc2s1	30.84	83.04	52.2	[*:1]c1ccc2c(c1)OCO2	[*:1]c1ccccn1
Cc1ccc(/C=N/NC(=O)CSc2nc3ccccc3s2)o1	O=C(CSc1nc2ccccc2s1)N/N=C/c1ccccn1	57272	57293	[*:1]c1ccc(C)o1>>[*:1]c1ccccn1	[*:1]/C=N/NC(=O)CSc1nc2ccccc2s1	13.22	83.04	69.82	[*:1]c1ccc(C)o1	[*:1]c1ccccn1
O=C(CSc1nc2ccccc2s1)N/N=C/c1cccc(F)c1	O=C(CSc1nc2ccccc2s1)N/N=C/c1ccccn1	57276	57293	[*:1]c1cccc(F)c1>>[*:1]c1ccccn1	[*:1]/C=N/NC(=O)CSc1nc2ccccc2s1	15.79	83.04	67.25	[*:1]c1cccc(F)c1	[*:1]c1ccccn1
O=C(CSc1nc2ccccc2s1)N/N=C/c1ccccc1I	O=C(CSc1nc2ccccc2s1)N/N=C/c1ccccn1	57282	57293	[*:1]c1ccccc1I>>[*:1]c1ccccn1	[*:1]/C=N/NC(=O)CSc1nc2ccccc2s1	6.89	83.04	76.15	[*:1]c1ccccc1I	[*:1]c1ccccn1
O=C(CSc1nc2ccccc2s1)N/N=C/c1ccccc1O	O=C(CSc1nc2ccccc2s1)N/N=C/c1ccccn1	57283	57293	[*:1]c1ccccc1O>>[*:1]c1ccccn1	[*:1]/C=N/NC(=O)CSc1nc2ccccc2s1	5.7	83.04	77.34	[*:1]c1ccccc1O	[*:1]c1ccccn1
COc1ccccc1/C=N/NC(=O)CSc1nc2ccccc2s1	O=C(CSc1nc2ccccc2s1)N/N=C/c1ccccn1	57285	57293	[*:1]c1ccccc1OC>>[*:1]c1ccccn1	[*:1]/C=N/NC(=O)CSc1nc2ccccc2s1	-2.16	83.04	85.2	[*:1]c1ccccc1OC	[*:1]c1ccccn1
C=CCOc1ccccc1/C=N/NC(=O)CSc1nc2ccccc2s1	O=C(CSc1nc2ccccc2s1)N/N=C/c1ccccn1	57286	57293	[*:1]c1ccccc1OCC=C>>[*:1]c1ccccn1	[*:1]/C=N/NC(=O)CSc1nc2ccccc2s1	7.77	83.04	75.27	[*:1]c1ccccc1OCC=C	[*:1]c1ccccn1
CC(/C=N/NC(=O)Cc1ccc(Br)c2ccccc12)=C\c1ccccc1	O=C(Cc1ccc(Br)c2ccccc12)N/N=C/c1ccc(O)c(O)c1	62739	62755	[*:1]C(C)=Cc1ccccc1>>[*:1]c1ccc(O)c(O)c1	[*:1]/C=N/NC(=O)Cc1ccc(Br)c2ccccc12	0.39	73.19	72.8	[*:1]C(C)=Cc1ccccc1	[*:1]c1ccc(O)c(O)c1
O=C(Cc1ccc(Br)c2ccccc12)N/N=C/C=C/c1ccccc1	O=C(Cc1ccc(Br)c2ccccc12)N/N=C/c1ccc(O)c(O)c1	62740	62755	[*:1]/C=C\c1ccccc1>>[*:1]c1ccc(O)c(O)c1	[*:1]/C=N/NC(=O)Cc1ccc(Br)c2ccccc12	16.07	73.19	57.12	[*:1]/C=C\c1ccccc1	[*:1]c1ccc(O)c(O)c1
O=C(Cc1ccc(Br)c2ccccc12)N/N=C/c1ccc(Br)cc1	O=C(Cc1ccc(Br)c2ccccc12)N/N=C/c1ccc(O)c(O)c1	62741	62755	[*:1]c1ccc(Br)cc1>>[*:1]c1ccc(O)c(O)c1	[*:1]/C=N/NC(=O)Cc1ccc(Br)c2ccccc12	4.01	73.19	69.18	[*:1]c1ccc(Br)cc1	[*:1]c1ccc(O)c(O)c1
Cc1ccc(/C=N/NC(=O)Cc2ccc(Br)c3ccccc23)cc1	O=C(Cc1ccc(Br)c2ccccc12)N/N=C/c1ccc(O)c(O)c1	62742	62755	[*:1]c1ccc(C)cc1>>[*:1]c1ccc(O)c(O)c1	[*:1]/C=N/NC(=O)Cc1ccc(Br)c2ccccc12	5.2	73.19	67.99	[*:1]c1ccc(C)cc1	[*:1]c1ccc(O)c(O)c1
CC(C)(C)c1ccc(/C=N/NC(=O)Cc2ccc(Br)c3ccccc23)cc1	O=C(Cc1ccc(Br)c2ccccc12)N/N=C/c1ccc(O)c(O)c1	62743	62755	[*:1]c1ccc(C(C)(C)C)cc1>>[*:1]c1ccc(O)c(O)c1	[*:1]/C=N/NC(=O)Cc1ccc(Br)c2ccccc12	6.54	73.19	66.65	[*:1]c1ccc(C(C)(C)C)cc1	[*:1]c1ccc(O)c(O)c1
O=C(Cc1ccc(Br)c2ccccc12)N/N=C/c1ccc(C(=O)O)cc1	O=C(Cc1ccc(Br)c2ccccc12)N/N=C/c1ccc(O)c(O)c1	62744	62755	[*:1]c1ccc(C(=O)O)cc1>>[*:1]c1ccc(O)c(O)c1	[*:1]/C=N/NC(=O)Cc1ccc(Br)c2ccccc12	58.74	73.19	14.45	[*:1]c1ccc(C(=O)O)cc1	[*:1]c1ccc(O)c(O)c1
CN(C)c1ccc(/C=N/NC(=O)Cc2ccc(Br)c3ccccc23)cc1	O=C(Cc1ccc(Br)c2ccccc12)N/N=C/c1ccc(O)c(O)c1	62745	62755	[*:1]c1ccc(N(C)C)cc1>>[*:1]c1ccc(O)c(O)c1	[*:1]/C=N/NC(=O)Cc1ccc(Br)c2ccccc12	6.77	73.19	66.42	[*:1]c1ccc(N(C)C)cc1	[*:1]c1ccc(O)c(O)c1
O=C(Cc1ccc(Br)c2ccccc12)N/N=C/c1ccc(O)c(I)c1	O=C(Cc1ccc(Br)c2ccccc12)N/N=C/c1ccc(O)c(O)c1	62753	62755	[*:1]c1ccc(O)c(I)c1>>[*:1]c1ccc(O)c(O)c1	[*:1]/C=N/NC(=O)Cc1ccc(Br)c2ccccc12	10.17	73.19	63.02	[*:1]c1ccc(O)c(I)c1	[*:1]c1ccc(O)c(O)c1
COc1ccc(Br)cc1/C=N/NC(=O)Cc1ccc(Br)c2ccccc12	O=C(Cc1ccc(Br)c2ccccc12)N/N=C/c1ccc(O)c(O)c1	62759	62755	[*:1]c1cc(Br)ccc1OC>>[*:1]c1ccc(O)c(O)c1	[*:1]/C=N/NC(=O)Cc1ccc(Br)c2ccccc12	-1.41	73.19	74.6	[*:1]c1cc(Br)ccc1OC	[*:1]c1ccc(O)c(O)c1
Cc1ccc(O)c(/C=N/NC(=O)Cc2ccc(Br)c3ccccc23)c1	O=C(Cc1ccc(Br)c2ccccc12)N/N=C/c1ccc(O)c(O)c1	62760	62755	[*:1]c1cc(C)ccc1O>>[*:1]c1ccc(O)c(O)c1	[*:1]/C=N/NC(=O)Cc1ccc(Br)c2ccccc12	16	73.19	57.19	[*:1]c1cc(C)ccc1O	[*:1]c1ccc(O)c(O)c1
O=C(Cc1ccc(Br)c2ccccc12)N/N=C/c1cc(Cl)ccc1O	O=C(Cc1ccc(Br)c2ccccc12)N/N=C/c1ccc(O)c(O)c1	62761	62755	[*:1]c1cc(Cl)ccc1O>>[*:1]c1ccc(O)c(O)c1	[*:1]/C=N/NC(=O)Cc1ccc(Br)c2ccccc12	12.63	73.19	60.56	[*:1]c1cc(Cl)ccc1O	[*:1]c1ccc(O)c(O)c1
O=C(Cc1ccc(Br)c2ccccc12)N/N=C/c1cc(I)ccc1O	O=C(Cc1ccc(Br)c2ccccc12)N/N=C/c1ccc(O)c(O)c1	62762	62755	[*:1]c1cc(I)ccc1O>>[*:1]c1ccc(O)c(O)c1	[*:1]/C=N/NC(=O)Cc1ccc(Br)c2ccccc12	9.2	73.19	63.99	[*:1]c1cc(I)ccc1O	[*:1]c1ccc(O)c(O)c1
COc1ccc(O)c(/C=N/NC(=O)Cc2ccc(Br)c3ccccc23)c1	O=C(Cc1ccc(Br)c2ccccc12)N/N=C/c1ccc(O)c(O)c1	62763	62755	[*:1]c1cc(OC)ccc1O>>[*:1]c1ccc(O)c(O)c1	[*:1]/C=N/NC(=O)Cc1ccc(Br)c2ccccc12	3.88	73.19	69.31	[*:1]c1cc(OC)ccc1O	[*:1]c1ccc(O)c(O)c1
CCOc1ccc(O)c(/C=N/NC(=O)Cc2ccc(Br)c3ccccc23)c1	O=C(Cc1ccc(Br)c2ccccc12)N/N=C/c1ccc(O)c(O)c1	62764	62755	[*:1]c1cc(OCC)ccc1O>>[*:1]c1ccc(O)c(O)c1	[*:1]/C=N/NC(=O)Cc1ccc(Br)c2ccccc12	6.88	73.19	66.31	[*:1]c1cc(OCC)ccc1O	[*:1]c1ccc(O)c(O)c1
O=C(Cc1ccc(Br)c2ccccc12)N/N=C/c1ccc(O)cc1	O=C(Cc1ccc(Br)c2ccccc12)N/N=C/c1ccc(O)c(O)c1	62747	62755	[*:1]c1ccc([*:2])cc1>>[*:1]c1ccc(O)c([*:2])c1	[*:1]/C=N/NC(=O)Cc1ccc(Br)c2ccccc12.[*:2]O	19.47	73.19	53.72	[*:1]c1ccc([*:2])cc1	[*:1]c1ccc(O)c([*:2])c1
O=C(Cc1ccc(Br)c2ccccc12)N/N=C/c1ccc(O)c(I)c1	O=C(Cc1ccc(Br)c2ccccc12)N/N=C/c1ccc(O)c(O)c1	62753	62755	[*:1]c1ccc([*:2])c(I)c1>>[*:1]c1ccc([*:2])c(O)c1	[*:1]/C=N/NC(=O)Cc1ccc(Br)c2ccccc12.[*:2]O	10.17	73.19	63.02	[*:1]c1ccc([*:2])c(I)c1	[*:1]c1ccc([*:2])c(O)c1
O=C(Cc1ccc(Br)c2ccccc12)N/N=C/c1ccc(O)c(I)c1	O=C(Cc1ccc(Br)c2ccccc12)N/N=C/c1ccc(O)c(O)c1	62753	62755	[*:1]c1ccc([*:2])c(I)c1>>[*:1]c1ccc(O)c([*:2])c1	[*:1]/C=N/NC(=O)Cc1ccc(Br)c2ccccc12.[*:2]O	10.17	73.19	63.02	[*:1]c1ccc([*:2])c(I)c1	[*:1]c1ccc(O)c([*:2])c1
COc1cc(/C=N/NC(=O)Cc2ccc(Br)c3ccccc23)ccc1O	O=C(Cc1ccc(Br)c2ccccc12)N/N=C/c1ccc(O)c(O)c1	62756	62755	[*:1]c1ccc([*:2])c(OC)c1>>[*:1]c1ccc(O)c([*:2])c1	[*:1]/C=N/NC(=O)Cc1ccc(Br)c2ccccc12.[*:2]O	5.05	73.19	68.14	[*:1]c1ccc([*:2])c(OC)c1	[*:1]c1ccc(O)c([*:2])c1
CCOc1cc(/C=N/NC(=O)Cc2ccc(Br)c3ccccc23)ccc1O	O=C(Cc1ccc(Br)c2ccccc12)N/N=C/c1ccc(O)c(O)c1	62758	62755	[*:1]c1ccc([*:2])c(OCC)c1>>[*:1]c1ccc(O)c([*:2])c1	[*:1]/C=N/NC(=O)Cc1ccc(Br)c2ccccc12.[*:2]O	10.21	73.19	62.98	[*:1]c1ccc([*:2])c(OCC)c1	[*:1]c1ccc(O)c([*:2])c1
Cc1ccc(O)c(/C=N/NC(=O)Cc2ccc(Br)c3ccccc23)c1	O=C(Cc1ccc(Br)c2ccccc12)N/N=C/c1ccc(O)c(O)c1	62760	62755	[*:1]c1ccc(C)cc1[*:2]>>[*:2]c1ccc(O)c([*:1])c1	[*:2]/C=N/NC(=O)Cc1ccc(Br)c2ccccc12.[*:1]O	16	73.19	57.19	[*:1]c1ccc(C)cc1[*:2]	[*:2]c1ccc(O)c([*:1])c1
O=C(Cc1ccc(Br)c2ccccc12)N/N=C/c1cc(Cl)ccc1O	O=C(Cc1ccc(Br)c2ccccc12)N/N=C/c1ccc(O)c(O)c1	62761	62755	[*:1]c1ccc(Cl)cc1[*:2]>>[*:2]c1ccc(O)c([*:1])c1	[*:2]/C=N/NC(=O)Cc1ccc(Br)c2ccccc12.[*:1]O	12.63	73.19	60.56	[*:1]c1ccc(Cl)cc1[*:2]	[*:2]c1ccc(O)c([*:1])c1
O=C(Cc1ccc(Br)c2ccccc12)N/N=C/c1cc(I)ccc1O	O=C(Cc1ccc(Br)c2ccccc12)N/N=C/c1ccc(O)c(O)c1	62762	62755	[*:1]c1ccc(I)cc1[*:2]>>[*:2]c1ccc(O)c([*:1])c1	[*:2]/C=N/NC(=O)Cc1ccc(Br)c2ccccc12.[*:1]O	9.2	73.19	63.99	[*:1]c1ccc(I)cc1[*:2]	[*:2]c1ccc(O)c([*:1])c1
COc1ccc(Br)cc1/C=N/NC(=O)Cc1cccc2ccccc12	O=C(Cc1cccc2ccccc12)N/N=C/c1ccc(O)c(Br)c1	36453	63160	[*:1]c1cc(Br)ccc1OC>>[*:1]c1ccc(O)c(Br)c1	[*:1]/C=N/NC(=O)Cc1cccc2ccccc12	-22.4	73.11	95.51	[*:1]c1cc(Br)ccc1OC	[*:1]c1ccc(O)c(Br)c1
O=C(Cc1cccc2ccccc12)N/N=C/c1c[nH]c2ccccc12	O=C(Cc1cccc2ccccc12)N/N=C/c1ccc(O)c(Br)c1	43382	63160	[*:1]c1c[nH]c2ccccc12>>[*:1]c1ccc(O)c(Br)c1	[*:1]/C=N/NC(=O)Cc1cccc2ccccc12	-21.03	73.11	94.14	[*:1]c1c[nH]c2ccccc12	[*:1]c1ccc(O)c(Br)c1
CC(/C=N/NC(=O)Cc1cccc2ccccc12)=C\c1ccccc1	O=C(Cc1cccc2ccccc12)N/N=C/c1ccc(O)c(Br)c1	63148	63160	[*:1]C(C)=Cc1ccccc1>>[*:1]c1ccc(O)c(Br)c1	[*:1]/C=N/NC(=O)Cc1cccc2ccccc12	-11.19	73.11	84.3	[*:1]C(C)=Cc1ccccc1	[*:1]c1ccc(O)c(Br)c1
O=C(Cc1cccc2ccccc12)N/N=C/C=C/c1ccco1	O=C(Cc1cccc2ccccc12)N/N=C/c1ccc(O)c(Br)c1	63149	63160	[*:1]/C=C\c1ccco1>>[*:1]c1ccc(O)c(Br)c1	[*:1]/C=N/NC(=O)Cc1cccc2ccccc12	3.8	73.11	69.31	[*:1]/C=C\c1ccco1	[*:1]c1ccc(O)c(Br)c1
O=C(Cc1cccc2ccccc12)N/N=C/c1ccc(Br)cc1	O=C(Cc1cccc2ccccc12)N/N=C/c1ccc(O)c(Br)c1	63151	63160	[*:1]c1ccc(Br)cc1>>[*:1]c1ccc(O)c(Br)c1	[*:1]/C=N/NC(=O)Cc1cccc2ccccc12	5.97	73.11	67.14	[*:1]c1ccc(Br)cc1	[*:1]c1ccc(O)c(Br)c1
CC(C)(C)c1ccc(/C=N/NC(=O)Cc2cccc3ccccc23)cc1	O=C(Cc1cccc2ccccc12)N/N=C/c1ccc(O)c(Br)c1	63152	63160	[*:1]c1ccc(C(C)(C)C)cc1>>[*:1]c1ccc(O)c(Br)c1	[*:1]/C=N/NC(=O)Cc1cccc2ccccc12	-17.81	73.11	90.92	[*:1]c1ccc(C(C)(C)C)cc1	[*:1]c1ccc(O)c(Br)c1
O=C(Cc1cccc2ccccc12)N/N=C/c1ccc(Cl)cc1	O=C(Cc1cccc2ccccc12)N/N=C/c1ccc(O)c(Br)c1	63153	63160	[*:1]c1ccc(Cl)cc1>>[*:1]c1ccc(O)c(Br)c1	[*:1]/C=N/NC(=O)Cc1cccc2ccccc12	3.51	73.11	69.6	[*:1]c1ccc(Cl)cc1	[*:1]c1ccc(O)c(Br)c1
O=C(Cc1cccc2ccccc12)N/N=C/c1ccc(Cl)cc1Cl	O=C(Cc1cccc2ccccc12)N/N=C/c1ccc(O)c(Br)c1	63170	63160	[*:1]c1ccc(Cl)cc1Cl>>[*:1]c1ccc(O)c(Br)c1	[*:1]/C=N/NC(=O)Cc1cccc2ccccc12	-2.53	73.11	75.64	[*:1]c1ccc(Cl)cc1Cl	[*:1]c1ccc(O)c(Br)c1
O=C(Cc1cccc2ccccc12)N/N=C/c1ccc(Br)cc1	O=C(Cc1cccc2ccccc12)N/N=C/c1ccc(O)c(Br)c1	63151	63160	[*:1]c1ccc([*:2])cc1>>[*:1]c1ccc(O)c([*:2])c1	[*:1]/C=N/NC(=O)Cc1cccc2ccccc12.[*:2]Br	5.97	73.11	67.14	[*:1]c1ccc([*:2])cc1	[*:1]c1ccc(O)c([*:2])c1
COc1ccc(C(=O)N/N=C/C=C(\O)c2ccc(C)cc2)cc1	COc1ccc(C(=O)N/N=C\c2cc(Br)c(O)c(O)c2Br)cc1	4249	56091	[*:1]/C=C(/O)c1ccc(C)cc1>>[*:1]c1cc(Br)c(O)c(O)c1Br	[*:1]/C=N/NC(=O)c1ccc(OC)cc1	28.05	67.52	39.47	[*:1]/C=C(/O)c1ccc(C)cc1	[*:1]c1cc(Br)c(O)c(O)c1Br
COc1ccc(C(=O)N/N=C/C=C(\O)c2ccc(Cl)cc2)cc1	COc1ccc(C(=O)N/N=C\c2cc(Br)c(O)c(O)c2Br)cc1	37228	56091	[*:1]/C=C(/O)c1ccc(Cl)cc1>>[*:1]c1cc(Br)c(O)c(O)c1Br	[*:1]/C=N/NC(=O)c1ccc(OC)cc1	5	67.52	62.52	[*:1]/C=C(/O)c1ccc(Cl)cc1	[*:1]c1cc(Br)c(O)c(O)c1Br
COc1ccc(C(=O)N/N=C/C=C(\O)c2ccc(C)cc2)cc1	COc1ccc(C(=O)N/N=C\c2cc(Br)c(O)c(O)c2Br)cc1	4249	56091	[*:1]/C=C(/[*:2])c1ccc(C)cc1>>[*:1]c1cc(Br)c([*:2])c(O)c1Br	[*:1]/C=N/NC(=O)c1ccc(OC)cc1.[*:2]O	28.05	67.52	39.47	[*:1]/C=C(/[*:2])c1ccc(C)cc1	[*:1]c1cc(Br)c([*:2])c(O)c1Br
COc1ccc(C(=O)N/N=C/C=C(\O)c2ccc(C)cc2)cc1	COc1ccc(C(=O)N/N=C\c2cc(Br)c(O)c(O)c2Br)cc1	4249	56091	[*:1]/C=C(/[*:2])c1ccc(C)cc1>>[*:1]c1cc(Br)c(O)c([*:2])c1Br	[*:1]/C=N/NC(=O)c1ccc(OC)cc1.[*:2]O	28.05	67.52	39.47	[*:1]/C=C(/[*:2])c1ccc(C)cc1	[*:1]c1cc(Br)c(O)c([*:2])c1Br
COc1ccc(C(=O)N/N=C/C=C(\O)c2ccc(Cl)cc2)cc1	COc1ccc(C(=O)N/N=C\c2cc(Br)c(O)c(O)c2Br)cc1	37228	56091	[*:1]/C=C(/[*:2])c1ccc(Cl)cc1>>[*:1]c1cc(Br)c([*:2])c(O)c1Br	[*:1]/C=N/NC(=O)c1ccc(OC)cc1.[*:2]O	5	67.52	62.52	[*:1]/C=C(/[*:2])c1ccc(Cl)cc1	[*:1]c1cc(Br)c([*:2])c(O)c1Br
COc1ccc(C(=O)N/N=C/C=C(\O)c2ccc(Cl)cc2)cc1	COc1ccc(C(=O)N/N=C\c2cc(Br)c(O)c(O)c2Br)cc1	37228	56091	[*:1]/C=C(/[*:2])c1ccc(Cl)cc1>>[*:1]c1cc(Br)c(O)c([*:2])c1Br	[*:1]/C=N/NC(=O)c1ccc(OC)cc1.[*:2]O	5	67.52	62.52	[*:1]/C=C(/[*:2])c1ccc(Cl)cc1	[*:1]c1cc(Br)c(O)c([*:2])c1Br
Cc1ccc(S(=O)(=O)N(Cc2ccccc2)c2ccccc2C(=O)N/N=C/c2ccc(Cl)cc2)cc1	Cc1ccc(S(=O)(=O)N(Cc2ccccc2)c2ccccc2C(=O)N/N=C/c2ccccn2)cc1	40917	40919	[*:1]c1ccc(Cl)cc1>>[*:1]c1ccccn1	[*:1]/C=N/NC(=O)c1ccccc1N(Cc1ccccc1)S(=O)(=O)c1ccc(C)cc1	13.38	91.18	77.8	[*:1]c1ccc(Cl)cc1	[*:1]c1ccccn1
Cc1ccc(S(=O)(=O)N(Cc2ccccc2)c2ccccc2C(=O)N/N=C/c2ccc3c(c2)OCO3)cc1	Cc1ccc(S(=O)(=O)N(Cc2ccccc2)c2ccccc2C(=O)N/N=C/c2ccccn2)cc1	40918	40919	[*:1]c1ccc2c(c1)OCO2>>[*:1]c1ccccn1	[*:1]/C=N/NC(=O)c1ccccc1N(Cc1ccccc1)S(=O)(=O)c1ccc(C)cc1	3.67	91.18	87.51	[*:1]c1ccc2c(c1)OCO2	[*:1]c1ccccn1
CC(/C=N/NC(=O)c1nc(-c2ccccc2)n(-c2ccccc2)n1)=C\c1ccccc1	O=C(N/N=C/c1cc(Br)c(O)c(O)c1Br)c1nc(-c2ccccc2)n(-c2ccccc2)n1	51990	52002	[*:1]C(C)=Cc1ccccc1>>[*:1]c1cc(Br)c(O)c(O)c1Br	[*:1]/C=N/NC(=O)c1nc(-c2ccccc2)n(-c2ccccc2)n1	-0.68	39.39	40.07	[*:1]C(C)=Cc1ccccc1	[*:1]c1cc(Br)c(O)c(O)c1Br
CC(/C=N/NC(=O)c1nc(-c2ccccc2)n(-c2ccccc2)n1)=C\c1ccco1	O=C(N/N=C/c1cc(Br)c(O)c(O)c1Br)c1nc(-c2ccccc2)n(-c2ccccc2)n1	51991	52002	[*:1]C(C)=Cc1ccco1>>[*:1]c1cc(Br)c(O)c(O)c1Br	[*:1]/C=N/NC(=O)c1nc(-c2ccccc2)n(-c2ccccc2)n1	21.27	39.39	18.12	[*:1]C(C)=Cc1ccco1	[*:1]c1cc(Br)c(O)c(O)c1Br
O=C(N/N=C/C=C/c1ccccc1)c1nc(-c2ccccc2)n(-c2ccccc2)n1	O=C(N/N=C/c1cc(Br)c(O)c(O)c1Br)c1nc(-c2ccccc2)n(-c2ccccc2)n1	51993	52002	[*:1]/C=C\c1ccccc1>>[*:1]c1cc(Br)c(O)c(O)c1Br	[*:1]/C=N/NC(=O)c1nc(-c2ccccc2)n(-c2ccccc2)n1	31.61	39.39	7.78	[*:1]/C=C\c1ccccc1	[*:1]c1cc(Br)c(O)c(O)c1Br
O=C(N/N=C/c1c[nH]c2ccccc12)c1nc(-c2ccccc2)n(-c2ccccc2)n1	O=C(N/N=C/c1cc(Br)c(O)c(O)c1Br)c1nc(-c2ccccc2)n(-c2ccccc2)n1	52000	52002	[*:1]c1c[nH]c2ccccc12>>[*:1]c1cc(Br)c(O)c(O)c1Br	[*:1]/C=N/NC(=O)c1nc(-c2ccccc2)n(-c2ccccc2)n1	-11.32	39.39	50.71	[*:1]c1c[nH]c2ccccc12	[*:1]c1cc(Br)c(O)c(O)c1Br
O=C(N/N=C/c1cc(Br)c(O)c(Br)c1O)c1nc(-c2ccccc2)n(-c2ccccc2)n1	O=C(N/N=C/c1cc(Br)c(O)c(O)c1Br)c1nc(-c2ccccc2)n(-c2ccccc2)n1	52001	52002	[*:1]c1cc(Br)c(O)c(Br)c1O>>[*:1]c1cc(Br)c(O)c(O)c1Br	[*:1]/C=N/NC(=O)c1nc(-c2ccccc2)n(-c2ccccc2)n1	47.85	39.39	-8.46	[*:1]c1cc(Br)c(O)c(Br)c1O	[*:1]c1cc(Br)c(O)c(O)c1Br
O=C(N/N=C/c1cc(Br)c(O)c(Br)c1)c1nc(-c2ccccc2)n(-c2ccccc2)n1	O=C(N/N=C/c1cc(Br)c(O)c(O)c1Br)c1nc(-c2ccccc2)n(-c2ccccc2)n1	52031	52002	[*:1]c1cc(Br)c(O)c(Br)c1>>[*:1]c1cc(Br)c(O)c(O)c1Br	[*:1]/C=N/NC(=O)c1nc(-c2ccccc2)n(-c2ccccc2)n1	45.44	39.39	-6.05	[*:1]c1cc(Br)c(O)c(Br)c1	[*:1]c1cc(Br)c(O)c(O)c1Br
O=C(N/N=C/c1c(Br)cc(Br)c(O)c1Br)c1nc(-c2ccccc2)n(-c2ccccc2)n1	O=C(N/N=C/c1cc(Br)c(O)c(O)c1Br)c1nc(-c2ccccc2)n(-c2ccccc2)n1	52057	52002	[*:1]c1c(Br)cc(Br)c(O)c1Br>>[*:1]c1cc(Br)c(O)c(O)c1Br	[*:1]/C=N/NC(=O)c1nc(-c2ccccc2)n(-c2ccccc2)n1	34.19	39.39	5.2	[*:1]c1c(Br)cc(Br)c(O)c1Br	[*:1]c1cc(Br)c(O)c(O)c1Br
Cc1[nH]c2ccccc2c1/C=N/NC(=O)c1nc(-c2ccccc2)n(-c2ccccc2)n1	O=C(N/N=C/c1cc(Br)c(O)c(O)c1Br)c1nc(-c2ccccc2)n(-c2ccccc2)n1	52059	52002	[*:1]c1c(C)[nH]c2ccccc12>>[*:1]c1cc(Br)c(O)c(O)c1Br	[*:1]/C=N/NC(=O)c1nc(-c2ccccc2)n(-c2ccccc2)n1	1.87	39.39	37.52	[*:1]c1c(C)[nH]c2ccccc12	[*:1]c1cc(Br)c(O)c(O)c1Br
O=C(N/N=C/c1cc(Br)c(O)c(Br)c1O)c1nc(-c2ccccc2)n(-c2ccccc2)n1	O=C(N/N=C/c1cc(Br)c(O)c(O)c1Br)c1nc(-c2ccccc2)n(-c2ccccc2)n1	52001	52002	[*:1]c1cc([*:2])c(O)c(Br)c1O>>[*:1]c1cc(Br)c(O)c(O)c1[*:2]	[*:1]/C=N/NC(=O)c1nc(-c2ccccc2)n(-c2ccccc2)n1.[*:2]Br	47.85	39.39	-8.46	[*:1]c1cc([*:2])c(O)c(Br)c1O	[*:1]c1cc(Br)c(O)c(O)c1[*:2]
O=C(N/N=C/c1cc(Br)c(O)c(Br)c1O)c1nc(-c2ccccc2)n(-c2ccccc2)n1	O=C(N/N=C/c1cc(Br)c(O)c(O)c1Br)c1nc(-c2ccccc2)n(-c2ccccc2)n1	52001	52002	[*:1]c1cc(Br)c(O)c([*:2])c1O>>[*:1]c1cc(Br)c(O)c(O)c1[*:2]	[*:1]/C=N/NC(=O)c1nc(-c2ccccc2)n(-c2ccccc2)n1.[*:2]Br	47.85	39.39	-8.46	[*:1]c1cc(Br)c(O)c([*:2])c1O	[*:1]c1cc(Br)c(O)c(O)c1[*:2]
O=C(N/N=C/c1c(Br)cc(Br)c(O)c1Br)c1nc(-c2ccccc2)n(-c2ccccc2)n1	O=C(N/N=C/c1cc(Br)c(O)c(O)c1Br)c1nc(-c2ccccc2)n(-c2ccccc2)n1	52057	52002	[*:1]c1c(Br)cc(Br)c(O)c1[*:2]>>[*:2]c1cc([*:1])c(Br)c(O)c1O	[*:1]/C=N/NC(=O)c1nc(-c2ccccc2)n(-c2ccccc2)n1.[*:2]Br	34.19	39.39	5.2	[*:1]c1c(Br)cc(Br)c(O)c1[*:2]	[*:2]c1cc([*:1])c(Br)c(O)c1O
O=C(N/N=C/c1cc(Br)c(O)c(O)c1O)c1nc(-c2ccccc2)n(-c2ccccc2)n1	O=C(N/N=C/c1cc(Br)c(O)c(O)c1Br)c1nc(-c2ccccc2)n(-c2ccccc2)n1	52003	52002	[*:1]c1cc([*:2])c(O)c(O)c1O>>[*:1]c1cc(Br)c(O)c(O)c1[*:2]	[*:1]/C=N/NC(=O)c1nc(-c2ccccc2)n(-c2ccccc2)n1.[*:2]Br	8.03	39.39	31.36	[*:1]c1cc([*:2])c(O)c(O)c1O	[*:1]c1cc(Br)c(O)c(O)c1[*:2]
O=C(N/N=C/c1cc(Br)cc(Br)c1O)c1nc(-c2ccccc2)n(-c2ccccc2)n1	O=C(N/N=C/c1cc(Br)c(O)c(O)c1Br)c1nc(-c2ccccc2)n(-c2ccccc2)n1	52004	52002	[*:1]c1cc([*:2])c(O)c(Br)c1>>[*:2]c1cc(Br)c(O)c(O)c1[*:1]	[*:2]/C=N/NC(=O)c1nc(-c2ccccc2)n(-c2ccccc2)n1.[*:1]Br	4.15	39.39	35.24	[*:1]c1cc([*:2])c(O)c(Br)c1	[*:2]c1cc(Br)c(O)c(O)c1[*:1]
O=C(N/N=C/c1cc(Br)c(O)c(Br)c1)c1nc(-c2ccccc2)n(-c2ccccc2)n1	O=C(N/N=C/c1cc(Br)c(O)c(O)c1Br)c1nc(-c2ccccc2)n(-c2ccccc2)n1	52031	52002	[*:1]c1cc([*:2])c(O)c(Br)c1>>[*:1]c1cc(Br)c(O)c(O)c1[*:2]	[*:1]/C=N/NC(=O)c1nc(-c2ccccc2)n(-c2ccccc2)n1.[*:2]Br	45.44	39.39	-6.05	[*:1]c1cc([*:2])c(O)c(Br)c1	[*:1]c1cc(Br)c(O)c(O)c1[*:2]
O=C(N/N=C/c1c(Br)cc(Br)c(O)c1Br)c1nc(-c2ccccc2)n(-c2ccccc2)n1	O=C(N/N=C/c1cc(Br)c(O)c(O)c1Br)c1nc(-c2ccccc2)n(-c2ccccc2)n1	52057	52002	[*:1]c1c(Br)cc(Br)c(O)c1[*:2]>>[*:1]c1cc(Br)c(O)c(O)c1[*:2]	[*:1]/C=N/NC(=O)c1nc(-c2ccccc2)n(-c2ccccc2)n1.[*:2]Br	34.19	39.39	5.2	[*:1]c1c(Br)cc(Br)c(O)c1[*:2]	[*:1]c1cc(Br)c(O)c(O)c1[*:2]
O=C(N/N=C/c1c(Br)cc(Br)c(O)c1Br)c1nc(-c2ccccc2)n(-c2ccccc2)n1	O=C(N/N=C/c1cc(Br)c(O)c(O)c1Br)c1nc(-c2ccccc2)n(-c2ccccc2)n1	52057	52002	[*:1]c1cc(Br)c([*:2])c(Br)c1O>>[*:2]c1cc(Br)c(O)c(O)c1[*:1]	[*:2]/C=N/NC(=O)c1nc(-c2ccccc2)n(-c2ccccc2)n1.[*:1]Br	34.19	39.39	5.2	[*:1]c1cc(Br)c([*:2])c(Br)c1O	[*:2]c1cc(Br)c(O)c(O)c1[*:1]
O=C(N/N=C/c1c(Br)cc(Br)c(O)c1Br)c1nc(-c2ccccc2)n(-c2ccccc2)n1	O=C(N/N=C/c1cc(Br)c(O)c(O)c1Br)c1nc(-c2ccccc2)n(-c2ccccc2)n1	52057	52002	[*:1]c1cc(Br)c(O)c(Br)c1[*:2]>>[*:2]c1cc(Br)c(O)c(O)c1[*:1]	[*:2]/C=N/NC(=O)c1nc(-c2ccccc2)n(-c2ccccc2)n1.[*:1]Br	34.19	39.39	5.2	[*:1]c1cc(Br)c(O)c(Br)c1[*:2]	[*:2]c1cc(Br)c(O)c(O)c1[*:1]
O=C(N/N=C/c1cc(Br)c(O)c(Br)c1O)c1nc(-c2ccccc2)n(-c2ccccc2)n1	O=C(N/N=C/c1cc(Br)c(O)c(O)c1Br)c1nc(-c2ccccc2)n(-c2ccccc2)n1	52001	52002	[*:1]c1cc([*:2])c(O)c([*:3])c1O>>[*:1]c1cc([*:2])c(O)c(O)c1[*:3]	[*:1]/C=N/NC(=O)c1nc(-c2ccccc2)n(-c2ccccc2)n1.[*:2]Br.[*:3]Br	47.85	39.39	-8.46	[*:1]c1cc([*:2])c(O)c([*:3])c1O	[*:1]c1cc([*:2])c(O)c(O)c1[*:3]
O=C(N/N=C/c1cc(Br)cc(Br)c1O)c1nc(-c2ccccc2)n(-c2ccccc2)n1	O=C(N/N=C/c1cc(Br)c(O)c(O)c1Br)c1nc(-c2ccccc2)n(-c2ccccc2)n1	52004	52002	[*:1]c1cc([*:2])c(O)c([*:3])c1>>[*:2]c1cc([*:1])c(O)c(O)c1[*:3]	[*:2]/C=N/NC(=O)c1nc(-c2ccccc2)n(-c2ccccc2)n1.[*:1]Br.[*:3]Br	4.15	39.39	35.24	[*:1]c1cc([*:2])c(O)c([*:3])c1	[*:2]c1cc([*:1])c(O)c(O)c1[*:3]
O=C(N/N=C/c1cc(Br)c(O)c(Br)c1)c1nc(-c2ccccc2)n(-c2ccccc2)n1	O=C(N/N=C/c1cc(Br)c(O)c(O)c1Br)c1nc(-c2ccccc2)n(-c2ccccc2)n1	52031	52002	[*:1]c1cc([*:2])c(O)c([*:3])c1>>[*:1]c1cc([*:2])c(O)c(O)c1[*:3]	[*:1]/C=N/NC(=O)c1nc(-c2ccccc2)n(-c2ccccc2)n1.[*:2]Br.[*:3]Br	45.44	39.39	-6.05	[*:1]c1cc([*:2])c(O)c([*:3])c1	[*:1]c1cc([*:2])c(O)c(O)c1[*:3]
O=C(N/N=C/c1c(Br)cc(Br)c(O)c1Br)c1nc(-c2ccccc2)n(-c2ccccc2)n1	O=C(N/N=C/c1cc(Br)c(O)c(O)c1Br)c1nc(-c2ccccc2)n(-c2ccccc2)n1	52057	52002	[*:1]c1cc([*:2])c(O)c(Br)c1[*:3]>>[*:3]c1cc([*:1])c(O)c(O)c1[*:2]	[*:3]/C=N/NC(=O)c1nc(-c2ccccc2)n(-c2ccccc2)n1.[*:1]Br.[*:2]Br	34.19	39.39	5.2	[*:1]c1cc([*:2])c(O)c(Br)c1[*:3]	[*:3]c1cc([*:1])c(O)c(O)c1[*:2]
O=C(N/N=C/c1cc(Br)c(O)c(Br)c1O)c1nc(-c2ccccc2)n(-c2ccccc2)n1	O=C(N/N=C/c1cc(Br)c(O)c(O)c1Br)c1nc(-c2ccccc2)n(-c2ccccc2)n1	52001	52002	[*:1]c1cc([*:2])c(O)c(Br)c1[*:3]>>[*:1]c1cc(Br)c([*:3])c(O)c1[*:2]	[*:1]/C=N/NC(=O)c1nc(-c2ccccc2)n(-c2ccccc2)n1.[*:2]Br.[*:3]O	47.85	39.39	-8.46	[*:1]c1cc([*:2])c(O)c(Br)c1[*:3]	[*:1]c1cc(Br)c([*:3])c(O)c1[*:2]
O=C(N/N=C/c1cc(Br)c(O)c(Br)c1O)c1nc(-c2ccccc2)n(-c2ccccc2)n1	O=C(N/N=C/c1cc(Br)c(O)c(O)c1Br)c1nc(-c2ccccc2)n(-c2ccccc2)n1	52001	52002	[*:1]c1cc([*:2])c(O)c(Br)c1[*:3]>>[*:1]c1cc(Br)c(O)c([*:3])c1[*:2]	[*:1]/C=N/NC(=O)c1nc(-c2ccccc2)n(-c2ccccc2)n1.[*:2]Br.[*:3]O	47.85	39.39	-8.46	[*:1]c1cc([*:2])c(O)c(Br)c1[*:3]	[*:1]c1cc(Br)c(O)c([*:3])c1[*:2]
O=C(N/N=C/c1cc(Br)c(O)c(Br)c1O)c1nc(-c2ccccc2)n(-c2ccccc2)n1	O=C(N/N=C/c1cc(Br)c(O)c(O)c1Br)c1nc(-c2ccccc2)n(-c2ccccc2)n1	52001	52002	[*:1]c1cc([*:2])c(O)c(Br)c1[*:3]>>[*:2]c1cc(Br)c([*:3])c(O)c1[*:1]	[*:2]/C=N/NC(=O)c1nc(-c2ccccc2)n(-c2ccccc2)n1.[*:1]Br.[*:3]O	47.85	39.39	-8.46	[*:1]c1cc([*:2])c(O)c(Br)c1[*:3]	[*:2]c1cc(Br)c([*:3])c(O)c1[*:1]
O=C(N/N=C/c1cc(Br)c(O)c(Br)c1O)c1nc(-c2ccccc2)n(-c2ccccc2)n1	O=C(N/N=C/c1cc(Br)c(O)c(O)c1Br)c1nc(-c2ccccc2)n(-c2ccccc2)n1	52001	52002	[*:1]c1cc([*:2])c(O)c(Br)c1[*:3]>>[*:2]c1cc(Br)c(O)c([*:3])c1[*:1]	[*:2]/C=N/NC(=O)c1nc(-c2ccccc2)n(-c2ccccc2)n1.[*:1]Br.[*:3]O	47.85	39.39	-8.46	[*:1]c1cc([*:2])c(O)c(Br)c1[*:3]	[*:2]c1cc(Br)c(O)c([*:3])c1[*:1]
O=C(N/N=C/c1cc(Br)c(O)c(Br)c1O)c1nc(-c2ccccc2)n(-c2ccccc2)n1	O=C(N/N=C/c1cc(Br)c(O)c(O)c1Br)c1nc(-c2ccccc2)n(-c2ccccc2)n1	52001	52002	[*:1]c1cc(Br)c([*:2])c([*:3])c1O>>[*:1]c1cc(Br)c([*:2])c(O)c1[*:3]	[*:1]/C=N/NC(=O)c1nc(-c2ccccc2)n(-c2ccccc2)n1.[*:3]Br.[*:2]O	47.85	39.39	-8.46	[*:1]c1cc(Br)c([*:2])c([*:3])c1O	[*:1]c1cc(Br)c([*:2])c(O)c1[*:3]
O=C(N/N=C/c1cc(Br)c(O)c(Br)c1O)c1nc(-c2ccccc2)n(-c2ccccc2)n1	O=C(N/N=C/c1cc(Br)c(O)c(O)c1Br)c1nc(-c2ccccc2)n(-c2ccccc2)n1	52001	52002	[*:1]c1cc(Br)c([*:2])c([*:3])c1O>>[*:1]c1cc(Br)c(O)c([*:2])c1[*:3]	[*:1]/C=N/NC(=O)c1nc(-c2ccccc2)n(-c2ccccc2)n1.[*:3]Br.[*:2]O	47.85	39.39	-8.46	[*:1]c1cc(Br)c([*:2])c([*:3])c1O	[*:1]c1cc(Br)c(O)c([*:2])c1[*:3]
O=C(N/N=C/c1cc(Br)c(O)c(Br)c1O)c1nc(-c2ccccc2)n(-c2ccccc2)n1	O=C(N/N=C/c1cc(Br)c(O)c(O)c1Br)c1nc(-c2ccccc2)n(-c2ccccc2)n1	52001	52002	[*:1]c1cc(Br)c(O)c([*:2])c1[*:3]>>[*:1]c1cc(Br)c(O)c([*:3])c1[*:2]	[*:1]/C=N/NC(=O)c1nc(-c2ccccc2)n(-c2ccccc2)n1.[*:2]Br.[*:3]O	47.85	39.39	-8.46	[*:1]c1cc(Br)c(O)c([*:2])c1[*:3]	[*:1]c1cc(Br)c(O)c([*:3])c1[*:2]
O=C(N/N=C/c1cc(Br)cc(Br)c1O)c1nc(-c2ccccc2)n(-c2ccccc2)n1	O=C(N/N=C/c1cc(Br)c(O)c(O)c1Br)c1nc(-c2ccccc2)n(-c2ccccc2)n1	52004	52002	[*:1]c1cc([*:2])c([*:3])c(Br)c1>>[*:1]c1cc([*:2])c(Br)c([*:3])c1O	[*:2]/C=N/NC(=O)c1nc(-c2ccccc2)n(-c2ccccc2)n1.[*:1]Br.[*:3]O	4.15	39.39	35.24	[*:1]c1cc([*:2])c([*:3])c(Br)c1	[*:1]c1cc([*:2])c(Br)c([*:3])c1O
O=C(N/N=C/c1cc(Br)c(O)c(Br)c1)c1nc(-c2ccccc2)n(-c2ccccc2)n1	O=C(N/N=C/c1cc(Br)c(O)c(O)c1Br)c1nc(-c2ccccc2)n(-c2ccccc2)n1	52031	52002	[*:1]c1cc([*:2])c([*:3])c(Br)c1>>[*:2]c1cc([*:1])c(Br)c([*:3])c1O	[*:1]/C=N/NC(=O)c1nc(-c2ccccc2)n(-c2ccccc2)n1.[*:2]Br.[*:3]O	45.44	39.39	-6.05	[*:1]c1cc([*:2])c([*:3])c(Br)c1	[*:2]c1cc([*:1])c(Br)c([*:3])c1O
O=C(N/N=C/c1c(Br)cc(Br)c(O)c1Br)c1nc(-c2ccccc2)n(-c2ccccc2)n1	O=C(N/N=C/c1cc(Br)c(O)c(O)c1Br)c1nc(-c2ccccc2)n(-c2ccccc2)n1	52057	52002	[*:1]c1c(Br)cc(Br)c([*:2])c1[*:3]>>[*:3]c1cc([*:1])c(Br)c([*:2])c1O	[*:1]/C=N/NC(=O)c1nc(-c2ccccc2)n(-c2ccccc2)n1.[*:3]Br.[*:2]O	34.19	39.39	5.2	[*:1]c1c(Br)cc(Br)c([*:2])c1[*:3]	[*:3]c1cc([*:1])c(Br)c([*:2])c1O
O=C(N/N=C/c1cc(Br)cc(Br)c1O)c1nc(-c2ccccc2)n(-c2ccccc2)n1	O=C(N/N=C/c1cc(Br)c(O)c(O)c1Br)c1nc(-c2ccccc2)n(-c2ccccc2)n1	52004	52002	[*:1]c1cc([*:2])c([*:3])c(Br)c1>>[*:1]c1cc([*:2])c(Br)c(O)c1[*:3]	[*:2]/C=N/NC(=O)c1nc(-c2ccccc2)n(-c2ccccc2)n1.[*:1]Br.[*:3]O	4.15	39.39	35.24	[*:1]c1cc([*:2])c([*:3])c(Br)c1	[*:1]c1cc([*:2])c(Br)c(O)c1[*:3]
O=C(N/N=C/c1cc(Br)c(O)c(Br)c1)c1nc(-c2ccccc2)n(-c2ccccc2)n1	O=C(N/N=C/c1cc(Br)c(O)c(O)c1Br)c1nc(-c2ccccc2)n(-c2ccccc2)n1	52031	52002	[*:1]c1cc([*:2])c([*:3])c(Br)c1>>[*:2]c1cc([*:1])c(Br)c(O)c1[*:3]	[*:1]/C=N/NC(=O)c1nc(-c2ccccc2)n(-c2ccccc2)n1.[*:2]Br.[*:3]O	45.44	39.39	-6.05	[*:1]c1cc([*:2])c([*:3])c(Br)c1	[*:2]c1cc([*:1])c(Br)c(O)c1[*:3]
O=C(N/N=C/c1c(Br)cc(Br)c(O)c1Br)c1nc(-c2ccccc2)n(-c2ccccc2)n1	O=C(N/N=C/c1cc(Br)c(O)c(O)c1Br)c1nc(-c2ccccc2)n(-c2ccccc2)n1	52057	52002	[*:1]c1c(Br)cc(Br)c([*:2])c1[*:3]>>[*:3]c1cc([*:1])c(Br)c(O)c1[*:2]	[*:1]/C=N/NC(=O)c1nc(-c2ccccc2)n(-c2ccccc2)n1.[*:3]Br.[*:2]O	34.19	39.39	5.2	[*:1]c1c(Br)cc(Br)c([*:2])c1[*:3]	[*:3]c1cc([*:1])c(Br)c(O)c1[*:2]
O=C(N/N=C/c1cc(Br)c(O)c(O)c1O)c1nc(-c2ccccc2)n(-c2ccccc2)n1	O=C(N/N=C/c1cc(Br)c(O)c(O)c1Br)c1nc(-c2ccccc2)n(-c2ccccc2)n1	52003	52002	[*:1]c1cc([*:2])c(O)c([*:3])c1O>>[*:1]c1cc(Br)c([*:3])c(O)c1[*:2]	[*:1]/C=N/NC(=O)c1nc(-c2ccccc2)n(-c2ccccc2)n1.[*:2]Br.[*:3]O	8.03	39.39	31.36	[*:1]c1cc([*:2])c(O)c([*:3])c1O	[*:1]c1cc(Br)c([*:3])c(O)c1[*:2]
O=C(N/N=C/c1cc(Br)c(O)c(O)c1O)c1nc(-c2ccccc2)n(-c2ccccc2)n1	O=C(N/N=C/c1cc(Br)c(O)c(O)c1Br)c1nc(-c2ccccc2)n(-c2ccccc2)n1	52003	52002	[*:1]c1cc([*:2])c(O)c(O)c1[*:3]>>[*:1]c1cc(Br)c([*:3])c(O)c1[*:2]	[*:1]/C=N/NC(=O)c1nc(-c2ccccc2)n(-c2ccccc2)n1.[*:2]Br.[*:3]O	8.03	39.39	31.36	[*:1]c1cc([*:2])c(O)c(O)c1[*:3]	[*:1]c1cc(Br)c([*:3])c(O)c1[*:2]
O=C(N/N=C/c1cc(Br)c(O)c(O)c1O)c1nc(-c2ccccc2)n(-c2ccccc2)n1	O=C(N/N=C/c1cc(Br)c(O)c(O)c1Br)c1nc(-c2ccccc2)n(-c2ccccc2)n1	52003	52002	[*:1]c1cc([*:2])c(O)c(O)c1[*:3]>>[*:2]c1cc(Br)c([*:3])c(O)c1[*:1]	[*:2]/C=N/NC(=O)c1nc(-c2ccccc2)n(-c2ccccc2)n1.[*:1]Br.[*:3]O	8.03	39.39	31.36	[*:1]c1cc([*:2])c(O)c(O)c1[*:3]	[*:2]c1cc(Br)c([*:3])c(O)c1[*:1]
O=C(N/N=C/c1cc(Br)cc(Br)c1O)c1nc(-c2ccccc2)n(-c2ccccc2)n1	O=C(N/N=C/c1cc(Br)c(O)c(O)c1Br)c1nc(-c2ccccc2)n(-c2ccccc2)n1	52004	52002	[*:1]c1cc([*:2])c([*:3])c(Br)c1>>[*:2]c1cc(Br)c([*:3])c(O)c1[*:1]	[*:2]/C=N/NC(=O)c1nc(-c2ccccc2)n(-c2ccccc2)n1.[*:1]Br.[*:3]O	4.15	39.39	35.24	[*:1]c1cc([*:2])c([*:3])c(Br)c1	[*:2]c1cc(Br)c([*:3])c(O)c1[*:1]
O=C(N/N=C/c1cc(Br)c(O)c(Br)c1)c1nc(-c2ccccc2)n(-c2ccccc2)n1	O=C(N/N=C/c1cc(Br)c(O)c(O)c1Br)c1nc(-c2ccccc2)n(-c2ccccc2)n1	52031	52002	[*:1]c1cc([*:2])c([*:3])c(Br)c1>>[*:1]c1cc(Br)c([*:3])c(O)c1[*:2]	[*:1]/C=N/NC(=O)c1nc(-c2ccccc2)n(-c2ccccc2)n1.[*:2]Br.[*:3]O	45.44	39.39	-6.05	[*:1]c1cc([*:2])c([*:3])c(Br)c1	[*:1]c1cc(Br)c([*:3])c(O)c1[*:2]
O=C(N/N=C/c1c(Br)cc(Br)c(O)c1Br)c1nc(-c2ccccc2)n(-c2ccccc2)n1	O=C(N/N=C/c1cc(Br)c(O)c(O)c1Br)c1nc(-c2ccccc2)n(-c2ccccc2)n1	52057	52002	[*:1]c1c(Br)cc(Br)c([*:2])c1[*:3]>>[*:1]c1cc(Br)c([*:2])c(O)c1[*:3]	[*:1]/C=N/NC(=O)c1nc(-c2ccccc2)n(-c2ccccc2)n1.[*:3]Br.[*:2]O	34.19	39.39	5.2	[*:1]c1c(Br)cc(Br)c([*:2])c1[*:3]	[*:1]c1cc(Br)c([*:2])c(O)c1[*:3]
O=C(N/N=C/c1c(Br)cc(Br)c(O)c1Br)c1nc(-c2ccccc2)n(-c2ccccc2)n1	O=C(N/N=C/c1cc(Br)c(O)c(O)c1Br)c1nc(-c2ccccc2)n(-c2ccccc2)n1	52057	52002	[*:1]c1cc(Br)c([*:2])c(Br)c1[*:3]>>[*:2]c1cc(Br)c([*:3])c(O)c1[*:1]	[*:2]/C=N/NC(=O)c1nc(-c2ccccc2)n(-c2ccccc2)n1.[*:1]Br.[*:3]O	34.19	39.39	5.2	[*:1]c1cc(Br)c([*:2])c(Br)c1[*:3]	[*:2]c1cc(Br)c([*:3])c(O)c1[*:1]
O=C(N/N=C/c1c(Br)cc(Br)c(O)c1Br)c1nc(-c2ccccc2)n(-c2ccccc2)n1	O=C(N/N=C/c1cc(Br)c(O)c(O)c1Br)c1nc(-c2ccccc2)n(-c2ccccc2)n1	52057	52002	[*:1]c1cc(Br)c([*:2])c(Br)c1[*:3]>>[*:3]c1cc(Br)c([*:2])c(O)c1[*:1]	[*:3]/C=N/NC(=O)c1nc(-c2ccccc2)n(-c2ccccc2)n1.[*:1]Br.[*:2]O	34.19	39.39	5.2	[*:1]c1cc(Br)c([*:2])c(Br)c1[*:3]	[*:3]c1cc(Br)c([*:2])c(O)c1[*:1]
O=C(N/N=C/c1cc(Br)c(O)c(O)c1O)c1nc(-c2ccccc2)n(-c2ccccc2)n1	O=C(N/N=C/c1cc(Br)c(O)c(O)c1Br)c1nc(-c2ccccc2)n(-c2ccccc2)n1	52003	52002	[*:1]c1cc([*:2])c(O)c([*:3])c1O>>[*:1]c1cc(Br)c(O)c([*:3])c1[*:2]	[*:1]/C=N/NC(=O)c1nc(-c2ccccc2)n(-c2ccccc2)n1.[*:2]Br.[*:3]O	8.03	39.39	31.36	[*:1]c1cc([*:2])c(O)c([*:3])c1O	[*:1]c1cc(Br)c(O)c([*:3])c1[*:2]
O=C(N/N=C/c1cc(Br)c(O)c(O)c1O)c1nc(-c2ccccc2)n(-c2ccccc2)n1	O=C(N/N=C/c1cc(Br)c(O)c(O)c1Br)c1nc(-c2ccccc2)n(-c2ccccc2)n1	52003	52002	[*:1]c1cc([*:2])c(O)c(O)c1[*:3]>>[*:1]c1cc(Br)c(O)c([*:3])c1[*:2]	[*:1]/C=N/NC(=O)c1nc(-c2ccccc2)n(-c2ccccc2)n1.[*:2]Br.[*:3]O	8.03	39.39	31.36	[*:1]c1cc([*:2])c(O)c(O)c1[*:3]	[*:1]c1cc(Br)c(O)c([*:3])c1[*:2]
O=C(N/N=C/c1cc(Br)c(O)c(O)c1O)c1nc(-c2ccccc2)n(-c2ccccc2)n1	O=C(N/N=C/c1cc(Br)c(O)c(O)c1Br)c1nc(-c2ccccc2)n(-c2ccccc2)n1	52003	52002	[*:1]c1cc([*:2])c(O)c(O)c1[*:3]>>[*:2]c1cc(Br)c(O)c([*:3])c1[*:1]	[*:2]/C=N/NC(=O)c1nc(-c2ccccc2)n(-c2ccccc2)n1.[*:1]Br.[*:3]O	8.03	39.39	31.36	[*:1]c1cc([*:2])c(O)c(O)c1[*:3]	[*:2]c1cc(Br)c(O)c([*:3])c1[*:1]
O=C(N/N=C/c1cc(Br)cc(Br)c1O)c1nc(-c2ccccc2)n(-c2ccccc2)n1	O=C(N/N=C/c1cc(Br)c(O)c(O)c1Br)c1nc(-c2ccccc2)n(-c2ccccc2)n1	52004	52002	[*:1]c1cc([*:2])c([*:3])c(Br)c1>>[*:2]c1cc(Br)c(O)c([*:3])c1[*:1]	[*:2]/C=N/NC(=O)c1nc(-c2ccccc2)n(-c2ccccc2)n1.[*:1]Br.[*:3]O	4.15	39.39	35.24	[*:1]c1cc([*:2])c([*:3])c(Br)c1	[*:2]c1cc(Br)c(O)c([*:3])c1[*:1]
O=C(N/N=C/c1cc(Br)c(O)c(Br)c1)c1nc(-c2ccccc2)n(-c2ccccc2)n1	O=C(N/N=C/c1cc(Br)c(O)c(O)c1Br)c1nc(-c2ccccc2)n(-c2ccccc2)n1	52031	52002	[*:1]c1cc([*:2])c([*:3])c(Br)c1>>[*:1]c1cc(Br)c(O)c([*:3])c1[*:2]	[*:1]/C=N/NC(=O)c1nc(-c2ccccc2)n(-c2ccccc2)n1.[*:2]Br.[*:3]O	45.44	39.39	-6.05	[*:1]c1cc([*:2])c([*:3])c(Br)c1	[*:1]c1cc(Br)c(O)c([*:3])c1[*:2]
O=C(N/N=C/c1c(Br)cc(Br)c(O)c1Br)c1nc(-c2ccccc2)n(-c2ccccc2)n1	O=C(N/N=C/c1cc(Br)c(O)c(O)c1Br)c1nc(-c2ccccc2)n(-c2ccccc2)n1	52057	52002	[*:1]c1c(Br)cc(Br)c([*:2])c1[*:3]>>[*:1]c1cc(Br)c(O)c([*:2])c1[*:3]	[*:1]/C=N/NC(=O)c1nc(-c2ccccc2)n(-c2ccccc2)n1.[*:3]Br.[*:2]O	34.19	39.39	5.2	[*:1]c1c(Br)cc(Br)c([*:2])c1[*:3]	[*:1]c1cc(Br)c(O)c([*:2])c1[*:3]
O=C(N/N=C/c1c(Br)cc(Br)c(O)c1Br)c1nc(-c2ccccc2)n(-c2ccccc2)n1	O=C(N/N=C/c1cc(Br)c(O)c(O)c1Br)c1nc(-c2ccccc2)n(-c2ccccc2)n1	52057	52002	[*:1]c1cc(Br)c([*:2])c(Br)c1[*:3]>>[*:2]c1cc(Br)c(O)c([*:3])c1[*:1]	[*:2]/C=N/NC(=O)c1nc(-c2ccccc2)n(-c2ccccc2)n1.[*:1]Br.[*:3]O	34.19	39.39	5.2	[*:1]c1cc(Br)c([*:2])c(Br)c1[*:3]	[*:2]c1cc(Br)c(O)c([*:3])c1[*:1]
O=C(N/N=C/c1c(Br)cc(Br)c(O)c1Br)c1nc(-c2ccccc2)n(-c2ccccc2)n1	O=C(N/N=C/c1cc(Br)c(O)c(O)c1Br)c1nc(-c2ccccc2)n(-c2ccccc2)n1	52057	52002	[*:1]c1cc(Br)c([*:2])c(Br)c1[*:3]>>[*:3]c1cc(Br)c(O)c([*:2])c1[*:1]	[*:3]/C=N/NC(=O)c1nc(-c2ccccc2)n(-c2ccccc2)n1.[*:1]Br.[*:2]O	34.19	39.39	5.2	[*:1]c1cc(Br)c([*:2])c(Br)c1[*:3]	[*:3]c1cc(Br)c(O)c([*:2])c1[*:1]
O=C(N/N=C/c1cc(Br)c(O)c(Br)c1O)c1nc(-c2ccccc2)n(-c2ccccc2)n1	O=C(N/N=C/c1cc(Br)c(O)c(O)c1Br)c1nc(-c2ccccc2)n(-c2ccccc2)n1	52001	52002	[*:1]c1cc(Br)c([*:2])c(Br)c1O>>[*:1]c1cc(Br)c([*:2])c(O)c1Br	[*:1]/C=N/NC(=O)c1nc(-c2ccccc2)n(-c2ccccc2)n1.[*:2]O	47.85	39.39	-8.46	[*:1]c1cc(Br)c([*:2])c(Br)c1O	[*:1]c1cc(Br)c([*:2])c(O)c1Br
O=C(N/N=C/c1cc(Br)c(O)c(Br)c1O)c1nc(-c2ccccc2)n(-c2ccccc2)n1	O=C(N/N=C/c1cc(Br)c(O)c(O)c1Br)c1nc(-c2ccccc2)n(-c2ccccc2)n1	52001	52002	[*:1]c1cc(Br)c([*:2])c(Br)c1O>>[*:1]c1cc(Br)c(O)c([*:2])c1Br	[*:1]/C=N/NC(=O)c1nc(-c2ccccc2)n(-c2ccccc2)n1.[*:2]O	47.85	39.39	-8.46	[*:1]c1cc(Br)c([*:2])c(Br)c1O	[*:1]c1cc(Br)c(O)c([*:2])c1Br
O=C(N/N=C/c1cc(Br)c(O)c(Br)c1)c1nc(-c2ccccc2)n(-c2ccccc2)n1	O=C(N/N=C/c1cc(Br)c(O)c(O)c1Br)c1nc(-c2ccccc2)n(-c2ccccc2)n1	52031	52002	[*:1]c1cc(Br)c([*:2])c(Br)c1>>[*:1]c1cc(Br)c([*:2])c(O)c1Br	[*:1]/C=N/NC(=O)c1nc(-c2ccccc2)n(-c2ccccc2)n1.[*:2]O	45.44	39.39	-6.05	[*:1]c1cc(Br)c([*:2])c(Br)c1	[*:1]c1cc(Br)c([*:2])c(O)c1Br
O=C(N/N=C/c1c(Br)cc(Br)c(O)c1Br)c1nc(-c2ccccc2)n(-c2ccccc2)n1	O=C(N/N=C/c1cc(Br)c(O)c(O)c1Br)c1nc(-c2ccccc2)n(-c2ccccc2)n1	52057	52002	[*:1]c1c(Br)cc(Br)c([*:2])c1Br>>[*:1]c1cc(Br)c([*:2])c(O)c1Br	[*:1]/C=N/NC(=O)c1nc(-c2ccccc2)n(-c2ccccc2)n1.[*:2]O	34.19	39.39	5.2	[*:1]c1c(Br)cc(Br)c([*:2])c1Br	[*:1]c1cc(Br)c([*:2])c(O)c1Br
O=C(N/N=C/c1cc(Br)c(O)c(O)c1O)c1nc(-c2ccccc2)n(-c2ccccc2)n1	O=C(N/N=C/c1cc(Br)c(O)c(O)c1Br)c1nc(-c2ccccc2)n(-c2ccccc2)n1	52003	52002	[*:1]c1cc(Br)c([*:2])c(O)c1O>>[*:1]c1cc(Br)c(O)c([*:2])c1Br	[*:1]/C=N/NC(=O)c1nc(-c2ccccc2)n(-c2ccccc2)n1.[*:2]O	8.03	39.39	31.36	[*:1]c1cc(Br)c([*:2])c(O)c1O	[*:1]c1cc(Br)c(O)c([*:2])c1Br
O=C(N/N=C/c1cc(Br)c(O)c(Br)c1)c1nc(-c2ccccc2)n(-c2ccccc2)n1	O=C(N/N=C/c1cc(Br)c(O)c(O)c1Br)c1nc(-c2ccccc2)n(-c2ccccc2)n1	52031	52002	[*:1]c1cc(Br)c([*:2])c(Br)c1>>[*:1]c1cc(Br)c(O)c([*:2])c1Br	[*:1]/C=N/NC(=O)c1nc(-c2ccccc2)n(-c2ccccc2)n1.[*:2]O	45.44	39.39	-6.05	[*:1]c1cc(Br)c([*:2])c(Br)c1	[*:1]c1cc(Br)c(O)c([*:2])c1Br
O=C(N/N=C/c1c(Br)cc(Br)c(O)c1Br)c1nc(-c2ccccc2)n(-c2ccccc2)n1	O=C(N/N=C/c1cc(Br)c(O)c(O)c1Br)c1nc(-c2ccccc2)n(-c2ccccc2)n1	52057	52002	[*:1]c1c(Br)cc(Br)c([*:2])c1Br>>[*:1]c1cc(Br)c(O)c([*:2])c1Br	[*:1]/C=N/NC(=O)c1nc(-c2ccccc2)n(-c2ccccc2)n1.[*:2]O	34.19	39.39	5.2	[*:1]c1c(Br)cc(Br)c([*:2])c1Br	[*:1]c1cc(Br)c(O)c([*:2])c1Br
Nc1nonc1-n1nnc(C(=O)N/N=C/c2c[nH]c3ccccc23)c1-c1ccccc1	COc1ccc(O)c(/C=N/NC(=O)c2nnn(-c3nonc3N)c2-c2ccccc2)c1	69399	69413	[*:1]c1c[nH]c2ccccc12>>[*:1]c1cc(OC)ccc1O	[*:1]/C=N/NC(=O)c1nnn(-c2nonc2N)c1-c1ccccc1	16.3	66.74	50.44	[*:1]c1c[nH]c2ccccc12	[*:1]c1cc(OC)ccc1O
Nc1nonc1-n1nnc(C(=O)N/N=C/c2c[nH]c3ccccc23)c1-c1ccccc1	COc1cccc(/C=N/NC(=O)c2nnn(-c3nonc3N)c2-c2ccccc2)c1O	69399	69418	[*:1]c1c[nH]c2ccccc12>>[*:1]c1cccc(OC)c1O	[*:1]/C=N/NC(=O)c1nnn(-c2nonc2N)c1-c1ccccc1	16.3	73.17	56.87	[*:1]c1c[nH]c2ccccc12	[*:1]c1cccc(OC)c1O
Nc1nonc1-n1nnc(C(=O)N/N=C/c2ccc(F)cc2)c1-c1ccccc1	COc1cccc(/C=N/NC(=O)c2nnn(-c3nonc3N)c2-c2ccccc2)c1O	69400	69418	[*:1]c1ccc(F)cc1>>[*:1]c1cccc(OC)c1O	[*:1]/C=N/NC(=O)c1nnn(-c2nonc2N)c1-c1ccccc1	0.97	73.17	72.2	[*:1]c1ccc(F)cc1	[*:1]c1cccc(OC)c1O
CN(C)c1ccc(/C=N/NC(=O)c2nnn(-c3nonc3N)c2-c2ccccc2)cc1	COc1cccc(/C=N/NC(=O)c2nnn(-c3nonc3N)c2-c2ccccc2)c1O	69401	69418	[*:1]c1ccc(N(C)C)cc1>>[*:1]c1cccc(OC)c1O	[*:1]/C=N/NC(=O)c1nnn(-c2nonc2N)c1-c1ccccc1	-7.84	73.17	81.01	[*:1]c1ccc(N(C)C)cc1	[*:1]c1cccc(OC)c1O
COc1ccc(/C=N/NC(=O)c2nnn(-c3nonc3N)c2-c2ccccc2)cc1	COc1cccc(/C=N/NC(=O)c2nnn(-c3nonc3N)c2-c2ccccc2)c1O	69403	69418	[*:1]c1ccc(OC)cc1>>[*:1]c1cccc(OC)c1O	[*:1]/C=N/NC(=O)c1nnn(-c2nonc2N)c1-c1ccccc1	-2.31	73.17	75.48	[*:1]c1ccc(OC)cc1	[*:1]c1cccc(OC)c1O
Nc1nonc1-n1nnc(C(=O)N/N=C/c2ccc([N+](=O)[O-])cc2)c1-c1ccccc1	COc1cccc(/C=N/NC(=O)c2nnn(-c3nonc3N)c2-c2ccccc2)c1O	69404	69418	[*:1]c1ccc([N+](=O)[O-])cc1>>[*:1]c1cccc(OC)c1O	[*:1]/C=N/NC(=O)c1nnn(-c2nonc2N)c1-c1ccccc1	10.05	73.17	63.12	[*:1]c1ccc([N+](=O)[O-])cc1	[*:1]c1cccc(OC)c1O
Nc1nonc1-n1nnc(C(=O)N/N=C/c2ccc3c(c2)OCO3)c1-c1ccccc1	COc1cccc(/C=N/NC(=O)c2nnn(-c3nonc3N)c2-c2ccccc2)c1O	69405	69418	[*:1]c1ccc2c(c1)OCO2>>[*:1]c1cccc(OC)c1O	[*:1]/C=N/NC(=O)c1nnn(-c2nonc2N)c1-c1ccccc1	0.47	73.17	72.7	[*:1]c1ccc2c(c1)OCO2	[*:1]c1cccc(OC)c1O
COc1ccc(/C=N/NC(=O)c2nnn(-c3nonc3N)c2-c2ccccc2)cc1OC	COc1cccc(/C=N/NC(=O)c2nnn(-c3nonc3N)c2-c2ccccc2)c1O	69406	69418	[*:1]c1ccc(OC)c(OC)c1>>[*:1]c1cccc(OC)c1O	[*:1]/C=N/NC(=O)c1nnn(-c2nonc2N)c1-c1ccccc1	-7.6	73.17	80.77	[*:1]c1ccc(OC)c(OC)c1	[*:1]c1cccc(OC)c1O
Nc1nonc1-n1nnc(C(=O)N/N=C/c2ccc([N+](=O)[O-])o2)c1-c1ccccc1	COc1cccc(/C=N/NC(=O)c2nnn(-c3nonc3N)c2-c2ccccc2)c1O	69408	69418	[*:1]c1ccc([N+](=O)[O-])o1>>[*:1]c1cccc(OC)c1O	[*:1]/C=N/NC(=O)c1nnn(-c2nonc2N)c1-c1ccccc1	61.64	73.17	11.53	[*:1]c1ccc([N+](=O)[O-])o1	[*:1]c1cccc(OC)c1O
Nc1nonc1-n1nnc(C(=O)N/N=C/c2c(F)cccc2Cl)c1-c1ccccc1	COc1ccc(O)c(/C=N/NC(=O)c2nnn(-c3nonc3N)c2-c2ccccc2)c1	69411	69413	[*:1]c1c(F)cccc1Cl>>[*:1]c1cc(OC)ccc1O	[*:1]/C=N/NC(=O)c1nnn(-c2nonc2N)c1-c1ccccc1	-5.6	66.74	72.34	[*:1]c1c(F)cccc1Cl	[*:1]c1cc(OC)ccc1O
Nc1nonc1-n1nnc(C(=O)N/N=C/c2c(F)cccc2Cl)c1-c1ccccc1	COc1cccc(/C=N/NC(=O)c2nnn(-c3nonc3N)c2-c2ccccc2)c1O	69411	69418	[*:1]c1c(F)cccc1Cl>>[*:1]c1cccc(OC)c1O	[*:1]/C=N/NC(=O)c1nnn(-c2nonc2N)c1-c1ccccc1	-5.6	73.17	78.77	[*:1]c1c(F)cccc1Cl	[*:1]c1cccc(OC)c1O
Nc1nonc1-n1nnc(C(=O)N/N=C/c2cc(Br)ccc2F)c1-c1ccccc1	COc1ccc(O)c(/C=N/NC(=O)c2nnn(-c3nonc3N)c2-c2ccccc2)c1	69412	69413	[*:1]c1cc(Br)ccc1F>>[*:1]c1cc(OC)ccc1O	[*:1]/C=N/NC(=O)c1nnn(-c2nonc2N)c1-c1ccccc1	-3.93	66.74	70.67	[*:1]c1cc(Br)ccc1F	[*:1]c1cc(OC)ccc1O
Nc1nonc1-n1nnc(C(=O)N/N=C/c2cc(Br)ccc2F)c1-c1ccccc1	COc1cccc(/C=N/NC(=O)c2nnn(-c3nonc3N)c2-c2ccccc2)c1O	69412	69418	[*:1]c1cc(Br)ccc1F>>[*:1]c1cccc(OC)c1O	[*:1]/C=N/NC(=O)c1nnn(-c2nonc2N)c1-c1ccccc1	-3.93	73.17	77.1	[*:1]c1cc(Br)ccc1F	[*:1]c1cccc(OC)c1O
Nc1nonc1-n1nnc(C(=O)N/N=C/c2cccc(Cl)c2Cl)c1-c1ccccc1	COc1cccc(/C=N/NC(=O)c2nnn(-c3nonc3N)c2-c2ccccc2)c1O	69415	69418	[*:1]c1cccc(Cl)c1Cl>>[*:1]c1cccc(OC)c1O	[*:1]/C=N/NC(=O)c1nnn(-c2nonc2N)c1-c1ccccc1	-10.85	73.17	84.02	[*:1]c1cccc(Cl)c1Cl	[*:1]c1cccc(OC)c1O
Nc1nonc1-n1nnc(C(=O)N/N=C/c2cccc(F)c2)c1-c1ccccc1	COc1cccc(/C=N/NC(=O)c2nnn(-c3nonc3N)c2-c2ccccc2)c1O	69416	69418	[*:1]c1cccc(F)c1>>[*:1]c1cccc(OC)c1O	[*:1]/C=N/NC(=O)c1nnn(-c2nonc2N)c1-c1ccccc1	8.47	73.17	64.7	[*:1]c1cccc(F)c1	[*:1]c1cccc(OC)c1O
Nc1nonc1-n1nnc(C(=O)N/N=C/c2cccc(O)c2)c1-c1ccccc1	COc1cccc(/C=N/NC(=O)c2nnn(-c3nonc3N)c2-c2ccccc2)c1O	69417	69418	[*:1]c1cccc(O)c1>>[*:1]c1cccc(OC)c1O	[*:1]/C=N/NC(=O)c1nnn(-c2nonc2N)c1-c1ccccc1	3.17	73.17	70	[*:1]c1cccc(O)c1	[*:1]c1cccc(OC)c1O
COc1ccc(/C=N/NC(=O)c2nnn(-c3nonc3N)c2-c2ccccc2)cc1	COc1ccc(O)c(/C=N/NC(=O)c2nnn(-c3nonc3N)c2-c2ccccc2)c1	69403	69413	[*:1]Oc1ccc([*:2])cc1>>[*:1]Oc1ccc(O)c([*:2])c1	[*:2]/C=N/NC(=O)c1nnn(-c2nonc2N)c1-c1ccccc1.[*:1]C	-2.31	66.74	69.05	[*:1]Oc1ccc([*:2])cc1	[*:1]Oc1ccc(O)c([*:2])c1
COc1ccc(/C=N/NC(=O)c2nnn(-c3nonc3N)c2-c2ccccc2)cc1	COc1cccc(/C=N/NC(=O)c2nnn(-c3nonc3N)c2-c2ccccc2)c1O	69403	69418	[*:1]Oc1ccc([*:2])cc1>>[*:1]Oc1cccc([*:2])c1O	[*:2]/C=N/NC(=O)c1nnn(-c2nonc2N)c1-c1ccccc1.[*:1]C	-2.31	73.17	75.48	[*:1]Oc1ccc([*:2])cc1	[*:1]Oc1cccc([*:2])c1O
COc1ccc(/C=N/NC(=O)c2nnn(-c3nonc3N)c2-c2ccccc2)cc1OC	COc1ccc(O)c(/C=N/NC(=O)c2nnn(-c3nonc3N)c2-c2ccccc2)c1	69406	69413	[*:1]Oc1cc([*:2])ccc1OC>>[*:1]Oc1ccc(O)c([*:2])c1	[*:2]/C=N/NC(=O)c1nnn(-c2nonc2N)c1-c1ccccc1.[*:1]C	-7.6	66.74	74.34	[*:1]Oc1cc([*:2])ccc1OC	[*:1]Oc1ccc(O)c([*:2])c1
COc1ccc(/C=N/NC(=O)c2nnn(-c3nonc3N)c2-c2ccccc2)cc1OC	COc1cccc(/C=N/NC(=O)c2nnn(-c3nonc3N)c2-c2ccccc2)c1O	69406	69418	[*:1]Oc1cc([*:2])ccc1OC>>[*:1]Oc1cccc([*:2])c1O	[*:2]/C=N/NC(=O)c1nnn(-c2nonc2N)c1-c1ccccc1.[*:1]C	-7.6	73.17	80.77	[*:1]Oc1cc([*:2])ccc1OC	[*:1]Oc1cccc([*:2])c1O
COc1ccc(/C=N/NC(=O)c2nnn(-c3nonc3N)c2-c2ccccc2)cc1OC	COc1ccc(O)c(/C=N/NC(=O)c2nnn(-c3nonc3N)c2-c2ccccc2)c1	69406	69413	[*:1]Oc1ccc([*:2])cc1OC>>[*:1]Oc1ccc(O)c([*:2])c1	[*:2]/C=N/NC(=O)c1nnn(-c2nonc2N)c1-c1ccccc1.[*:1]C	-7.6	66.74	74.34	[*:1]Oc1ccc([*:2])cc1OC	[*:1]Oc1ccc(O)c([*:2])c1
COc1ccc(/C=N/NC(=O)c2nnn(-c3nonc3N)c2-c2ccccc2)cc1OC	COc1cccc(/C=N/NC(=O)c2nnn(-c3nonc3N)c2-c2ccccc2)c1O	69406	69418	[*:1]Oc1ccc([*:2])cc1OC>>[*:1]Oc1cccc([*:2])c1O	[*:2]/C=N/NC(=O)c1nnn(-c2nonc2N)c1-c1ccccc1.[*:1]C	-7.6	73.17	80.77	[*:1]Oc1ccc([*:2])cc1OC	[*:1]Oc1cccc([*:2])c1O
CCOc1cc(/C=N/NC(=O)c2nnn(-c3nonc3N)c2-c2ccccc2)ccc1OC	COc1ccc(O)c(/C=N/NC(=O)c2nnn(-c3nonc3N)c2-c2ccccc2)c1	69407	69413	[*:1]Oc1ccc([*:2])cc1OCC>>[*:1]Oc1ccc(O)c([*:2])c1	[*:2]/C=N/NC(=O)c1nnn(-c2nonc2N)c1-c1ccccc1.[*:1]C	-6.42	66.74	73.16	[*:1]Oc1ccc([*:2])cc1OCC	[*:1]Oc1ccc(O)c([*:2])c1
CCOc1cc(/C=N/NC(=O)c2nnn(-c3nonc3N)c2-c2ccccc2)ccc1OC	COc1cccc(/C=N/NC(=O)c2nnn(-c3nonc3N)c2-c2ccccc2)c1O	69407	69418	[*:1]Oc1ccc([*:2])cc1OCC>>[*:1]Oc1cccc([*:2])c1O	[*:2]/C=N/NC(=O)c1nnn(-c2nonc2N)c1-c1ccccc1.[*:1]C	-6.42	73.17	79.59	[*:1]Oc1ccc([*:2])cc1OCC	[*:1]Oc1cccc([*:2])c1O
Nc1nonc1-n1nnc(C(=O)N/N=C/c2c(O)ccc3ccccc23)c1-c1ccccc1	COc1cccc(/C=N/NC(=O)c2nnn(-c3nonc3N)c2-c2ccccc2)c1O	69410	69418	[*:1]c1ccc2ccccc2c1[*:2]>>[*:2]c1cccc(OC)c1[*:1]	[*:2]/C=N/NC(=O)c1nnn(-c2nonc2N)c1-c1ccccc1.[*:1]O	3.84	73.17	69.33	[*:1]c1ccc2ccccc2c1[*:2]	[*:2]c1cccc(OC)c1[*:1]
Nc1nonc1-n1nnc(C(=O)N/N=C/c2cccc(O)c2)c1-c1ccccc1	COc1cccc(/C=N/NC(=O)c2nnn(-c3nonc3N)c2-c2ccccc2)c1O	69417	69418	[*:1]c1cccc([*:2])c1>>[*:1]c1cccc(OC)c1[*:2]	[*:1]/C=N/NC(=O)c1nnn(-c2nonc2N)c1-c1ccccc1.[*:2]O	3.17	73.17	70	[*:1]c1cccc([*:2])c1	[*:1]c1cccc(OC)c1[*:2]
COc1ccc(/C=N/NC(=O)c2nnn(-c3nonc3N)c2-c2ccccc2)cc1	COc1ccc(O)c(/C=N/NC(=O)c2nnn(-c3nonc3N)c2-c2ccccc2)c1	69403	69413	[*:1]c1ccc([*:2])cc1>>[*:1]c1ccc(O)c([*:2])c1	[*:2]/C=N/NC(=O)c1nnn(-c2nonc2N)c1-c1ccccc1.[*:1]OC	-2.31	66.74	69.05	[*:1]c1ccc([*:2])cc1	[*:1]c1ccc(O)c([*:2])c1
COc1ccc(/C=N/NC(=O)c2nnn(-c3nonc3N)c2-c2ccccc2)cc1	COc1cccc(/C=N/NC(=O)c2nnn(-c3nonc3N)c2-c2ccccc2)c1O	69403	69418	[*:1]c1ccc([*:2])cc1>>[*:1]c1cccc([*:2])c1O	[*:1]/C=N/NC(=O)c1nnn(-c2nonc2N)c1-c1ccccc1.[*:2]OC	-2.31	73.17	75.48	[*:1]c1ccc([*:2])cc1	[*:1]c1cccc([*:2])c1O
COc1ccc(/C=N/NC(=O)c2nnn(-c3nonc3N)c2-c2ccccc2)cc1OC	COc1ccc(O)c(/C=N/NC(=O)c2nnn(-c3nonc3N)c2-c2ccccc2)c1	69406	69413	[*:1]c1ccc([*:2])c(OC)c1>>[*:2]c1ccc(O)c([*:1])c1	[*:1]/C=N/NC(=O)c1nnn(-c2nonc2N)c1-c1ccccc1.[*:2]OC	-7.6	66.74	74.34	[*:1]c1ccc([*:2])c(OC)c1	[*:2]c1ccc(O)c([*:1])c1
COc1ccc(/C=N/NC(=O)c2nnn(-c3nonc3N)c2-c2ccccc2)cc1OC	COc1cccc(/C=N/NC(=O)c2nnn(-c3nonc3N)c2-c2ccccc2)c1O	69406	69418	[*:1]c1ccc([*:2])c(OC)c1>>[*:1]c1cccc([*:2])c1O	[*:1]/C=N/NC(=O)c1nnn(-c2nonc2N)c1-c1ccccc1.[*:2]OC	-7.6	73.17	80.77	[*:1]c1ccc([*:2])c(OC)c1	[*:1]c1cccc([*:2])c1O
COc1ccc(/C=N/NC(=O)c2nnn(-c3nonc3N)c2-c2ccccc2)cc1OC	COc1cccc(/C=N/NC(=O)c2nnn(-c3nonc3N)c2-c2ccccc2)c1O	69406	69418	[*:1]c1ccc(OC)c([*:2])c1>>[*:1]c1cccc([*:2])c1O	[*:1]/C=N/NC(=O)c1nnn(-c2nonc2N)c1-c1ccccc1.[*:2]OC	-7.6	73.17	80.77	[*:1]c1ccc(OC)c([*:2])c1	[*:1]c1cccc([*:2])c1O
CCOc1cc(/C=N/NC(=O)c2nnn(-c3nonc3N)c2-c2ccccc2)ccc1OC	COc1ccc(O)c(/C=N/NC(=O)c2nnn(-c3nonc3N)c2-c2ccccc2)c1	69407	69413	[*:1]c1ccc([*:2])c(OCC)c1>>[*:2]c1ccc(O)c([*:1])c1	[*:1]/C=N/NC(=O)c1nnn(-c2nonc2N)c1-c1ccccc1.[*:2]OC	-6.42	66.74	73.16	[*:1]c1ccc([*:2])c(OCC)c1	[*:2]c1ccc(O)c([*:1])c1
CCOc1cc(/C=N/NC(=O)c2nnn(-c3nonc3N)c2-c2ccccc2)ccc1OC	COc1cccc(/C=N/NC(=O)c2nnn(-c3nonc3N)c2-c2ccccc2)c1O	69407	69418	[*:1]c1ccc([*:2])c(OCC)c1>>[*:1]c1cccc([*:2])c1O	[*:1]/C=N/NC(=O)c1nnn(-c2nonc2N)c1-c1ccccc1.[*:2]OC	-6.42	73.17	79.59	[*:1]c1ccc([*:2])c(OCC)c1	[*:1]c1cccc([*:2])c1O
Oc1c(Br)cc(/C=N/Nc2nc3ccccc3s2)c(O)c1Br	O=C(O)c1ccc(/C=N/Nc2nc3ccccc3s2)cc1	55857	55863	[*:1]c1cc(Br)c(O)c(Br)c1O>>[*:1]c1ccc(C(=O)O)cc1	[*:1]/C=N/Nc1nc2ccccc2s1	44.05	74.52	30.47	[*:1]c1cc(Br)c(O)c(Br)c1O	[*:1]c1ccc(C(=O)O)cc1
Oc1c(Br)cc(/C=N/Nc2nc3ccccc3s2)c(O)c1Br	Oc1ccc(/C=N/Nc2nc3ccccc3s2)cc1O	55857	55874	[*:1]c1cc(Br)c(O)c(Br)c1O>>[*:1]c1ccc(O)c(O)c1	[*:1]/C=N/Nc1nc2ccccc2s1	44.05	84.73	40.68	[*:1]c1cc(Br)c(O)c(Br)c1O	[*:1]c1ccc(O)c(O)c1
Oc1c(Cl)cc(Cl)cc1/C=N/Nc1nc2ccccc2s1	O=C(O)c1ccc(/C=N/Nc2nc3ccccc3s2)cc1	55859	55863	[*:1]c1cc(Cl)cc(Cl)c1O>>[*:1]c1ccc(C(=O)O)cc1	[*:1]/C=N/Nc1nc2ccccc2s1	0.97	74.52	73.55	[*:1]c1cc(Cl)cc(Cl)c1O	[*:1]c1ccc(C(=O)O)cc1
Oc1c(Cl)cc(Cl)cc1/C=N/Nc1nc2ccccc2s1	Oc1ccc(/C=N/Nc2nc3ccccc3s2)cc1O	55859	55874	[*:1]c1cc(Cl)cc(Cl)c1O>>[*:1]c1ccc(O)c(O)c1	[*:1]/C=N/Nc1nc2ccccc2s1	0.97	84.73	83.76	[*:1]c1cc(Cl)cc(Cl)c1O	[*:1]c1ccc(O)c(O)c1
COc1cc(/C=N/Nc2nc3ccccc3s2)cc(OC)c1	O=C(O)c1ccc(/C=N/Nc2nc3ccccc3s2)cc1	55871	55863	[*:1]c1cc(OC)cc(OC)c1>>[*:1]c1ccc(C(=O)O)cc1	[*:1]/C=N/Nc1nc2ccccc2s1	-3.3	74.52	77.82	[*:1]c1cc(OC)cc(OC)c1	[*:1]c1ccc(C(=O)O)cc1
Oc1ccc(Br)cc1/C=N/Nc1nc2ccccc2s1	O=C(O)c1ccc(/C=N/Nc2nc3ccccc3s2)cc1	55893	55863	[*:1]c1cc(Br)ccc1O>>[*:1]c1ccc(C(=O)O)cc1	[*:1]/C=N/Nc1nc2ccccc2s1	-4.43	74.52	78.95	[*:1]c1cc(Br)ccc1O	[*:1]c1ccc(C(=O)O)cc1
COc1cc(/C=N/Nc2nc3ccccc3s2)cc(OC)c1	Oc1ccc(/C=N/Nc2nc3ccccc3s2)cc1O	55871	55874	[*:1]c1cc(OC)cc(OC)c1>>[*:1]c1ccc(O)c(O)c1	[*:1]/C=N/Nc1nc2ccccc2s1	-3.3	84.73	88.03	[*:1]c1cc(OC)cc(OC)c1	[*:1]c1ccc(O)c(O)c1
Oc1ccc(Br)cc1/C=N/Nc1nc2ccccc2s1	Oc1ccc(/C=N/Nc2nc3ccccc3s2)cc1O	55893	55874	[*:1]c1cc(Br)ccc1O>>[*:1]c1ccc(O)c(O)c1	[*:1]/C=N/Nc1nc2ccccc2s1	-4.43	84.73	89.16	[*:1]c1cc(Br)ccc1O	[*:1]c1ccc(O)c(O)c1
Oc1c(Br)cc(/C=N/Nc2nc3ccccc3s2)c(O)c1Br	Oc1ccc(/C=N/Nc2nc3ccccc3s2)cc1O	55857	55874	[*:1]c1cc(Br)c([*:2])c(Br)c1O>>[*:1]c1ccc([*:2])c(O)c1	[*:1]/C=N/Nc1nc2ccccc2s1.[*:2]O	44.05	84.73	40.68	[*:1]c1cc(Br)c([*:2])c(Br)c1O	[*:1]c1ccc([*:2])c(O)c1
Oc1c(Br)cc(/C=N/Nc2nc3ccccc3s2)c(O)c1Br	Oc1ccc(/C=N/Nc2nc3ccccc3s2)cc1O	55857	55874	[*:1]c1cc(Br)c([*:2])c(Br)c1O>>[*:1]c1ccc(O)c([*:2])c1	[*:1]/C=N/Nc1nc2ccccc2s1.[*:2]O	44.05	84.73	40.68	[*:1]c1cc(Br)c([*:2])c(Br)c1O	[*:1]c1ccc(O)c([*:2])c1
Oc1c(Br)cc(/C=N/Nc2nc3ccccc3s2)c(O)c1Br	Oc1ccc(/C=N/Nc2nc3ccccc3s2)cc1O	55857	55874	[*:1]c1cc(Br)c(O)c(Br)c1[*:2]>>[*:1]c1ccc([*:2])c(O)c1	[*:1]/C=N/Nc1nc2ccccc2s1.[*:2]O	44.05	84.73	40.68	[*:1]c1cc(Br)c(O)c(Br)c1[*:2]	[*:1]c1ccc([*:2])c(O)c1
Oc1c(Br)cc(/C=N/Nc2nc3ccccc3s2)c(O)c1Br	Oc1ccc(/C=N/Nc2nc3ccccc3s2)cc1O	55857	55874	[*:1]c1cc(Br)c(O)c(Br)c1[*:2]>>[*:1]c1ccc(O)c([*:2])c1	[*:1]/C=N/Nc1nc2ccccc2s1.[*:2]O	44.05	84.73	40.68	[*:1]c1cc(Br)c(O)c(Br)c1[*:2]	[*:1]c1ccc(O)c([*:2])c1
Oc1c(Cl)cc(Cl)cc1/C=N/Nc1nc2ccccc2s1	Oc1ccc(/C=N/Nc2nc3ccccc3s2)cc1O	55859	55874	[*:1]c1cc(Cl)cc(Cl)c1[*:2]>>[*:1]c1ccc([*:2])c(O)c1	[*:1]/C=N/Nc1nc2ccccc2s1.[*:2]O	0.97	84.73	83.76	[*:1]c1cc(Cl)cc(Cl)c1[*:2]	[*:1]c1ccc([*:2])c(O)c1
Oc1c(Cl)cc(Cl)cc1/C=N/Nc1nc2ccccc2s1	Oc1ccc(/C=N/Nc2nc3ccccc3s2)cc1O	55859	55874	[*:1]c1cc(Cl)cc(Cl)c1[*:2]>>[*:1]c1ccc(O)c([*:2])c1	[*:1]/C=N/Nc1nc2ccccc2s1.[*:2]O	0.97	84.73	83.76	[*:1]c1cc(Cl)cc(Cl)c1[*:2]	[*:1]c1ccc(O)c([*:2])c1
Oc1ccc(Br)cc1/C=N/Nc1nc2ccccc2s1	Oc1ccc(/C=N/Nc2nc3ccccc3s2)cc1O	55893	55874	[*:1]c1ccc(Br)cc1[*:2]>>[*:2]c1ccc(O)c([*:1])c1	[*:2]/C=N/Nc1nc2ccccc2s1.[*:1]O	-4.43	84.73	89.16	[*:1]c1ccc(Br)cc1[*:2]	[*:2]c1ccc(O)c([*:1])c1
Oc1c(Br)cc(/C=N/Nc2nc3ccccc3s2)c(O)c1Br	Oc1ccc(/C=N/Nc2nc3ccccc3s2)cc1O	55857	55874	[*:1]c1cc(Br)c([*:2])c(Br)c1[*:3]>>[*:1]c1ccc([*:2])c([*:3])c1	[*:1]/C=N/Nc1nc2ccccc2s1.[*:2]O.[*:3]O	44.05	84.73	40.68	[*:1]c1cc(Br)c([*:2])c(Br)c1[*:3]	[*:1]c1ccc([*:2])c([*:3])c1
O=[N+]([O-])c1ccc(/N=C/c2cc(Cl)cc(Cl)c2O)cc1	O=[N+]([O-])c1ccc(/N=C/c2cc(I)cc(I)c2O)cc1	45889	45890	[*:1]c1cc(Cl)cc(Cl)c1O>>[*:1]c1cc(I)cc(I)c1O	[*:1]/C=N/c1ccc([N+](=O)[O-])cc1	2.6	56	53.4	[*:1]c1cc(Cl)cc(Cl)c1O	[*:1]c1cc(I)cc(I)c1O
O=[N+]([O-])c1ccc(/N=C/c2cc(Cl)cc(Cl)c2O)cc1	O=[N+]([O-])c1ccc(/N=C/c2cc(I)cc(I)c2O)cc1	45889	45890	[*:1]c1cc(Cl)cc(Cl)c1[*:2]>>[*:1]c1cc(I)cc(I)c1[*:2]	[*:1]/C=N/c1ccc([N+](=O)[O-])cc1.[*:2]O	2.6	56	53.4	[*:1]c1cc(Cl)cc(Cl)c1[*:2]	[*:1]c1cc(I)cc(I)c1[*:2]
Oc1c(Br)cc(Br)cc1/C=N/c1ccccc1OCC(F)(F)C(F)(F)C(F)(F)C(F)F	Oc1c(Cl)cc(Cl)cc1/C=N/c1ccccc1OCC(F)(F)C(F)(F)C(F)(F)C(F)F	22851	12239	[*:1]c1cc(Br)cc(Br)c1O>>[*:1]c1cc(Cl)cc(Cl)c1O	[*:1]/C=N/c1ccccc1OCC(F)(F)C(F)(F)C(F)(F)C(F)F	-16.16	58.39	74.55	[*:1]c1cc(Br)cc(Br)c1O	[*:1]c1cc(Cl)cc(Cl)c1O
Oc1c(Br)cc(Br)cc1/C=N/c1ccccc1OCC(F)(F)C(F)(F)C(F)(F)C(F)F	O=[N+]([O-])c1cc(Br)c(O)c(/C=N/c2ccccc2OCC(F)(F)C(F)(F)C(F)(F)C(F)F)c1	22851	12237	[*:1]c1cc(Br)cc([*:2])c1O>>[*:1]c1cc([N+](=O)[O-])cc([*:2])c1O	[*:1]/C=N/c1ccccc1OCC(F)(F)C(F)(F)C(F)(F)C(F)F.[*:2]Br	-16.16	47.87	64.03	[*:1]c1cc(Br)cc([*:2])c1O	[*:1]c1cc([N+](=O)[O-])cc([*:2])c1O
Oc1c(Br)cc(Br)cc1/C=N/c1ccccc1OCC(F)(F)C(F)(F)C(F)(F)C(F)F	O=[N+]([O-])c1cc(Br)c(O)c(/C=N/c2ccccc2OCC(F)(F)C(F)(F)C(F)(F)C(F)F)c1	22851	12237	[*:1]c1cc([*:2])c(O)c(Br)c1>>[*:1]c1cc([N+](=O)[O-])cc([*:2])c1O	[*:2]/C=N/c1ccccc1OCC(F)(F)C(F)(F)C(F)(F)C(F)F.[*:1]Br	-16.16	47.87	64.03	[*:1]c1cc([*:2])c(O)c(Br)c1	[*:1]c1cc([N+](=O)[O-])cc([*:2])c1O
Oc1c(Br)cc(Br)cc1/C=N/c1ccccc1OCC(F)(F)C(F)(F)C(F)(F)C(F)F	O=[N+]([O-])c1cc(Br)cc(/C=N/c2ccccc2OCC(F)(F)C(F)(F)C(F)(F)C(F)F)c1O	22851	12238	[*:1]c1cc([*:2])c(O)c(Br)c1>>[*:1]c1cc([*:2])c(O)c([N+](=O)[O-])c1	[*:2]/C=N/c1ccccc1OCC(F)(F)C(F)(F)C(F)(F)C(F)F.[*:1]Br	-16.16	50.11	66.27	[*:1]c1cc([*:2])c(O)c(Br)c1	[*:1]c1cc([*:2])c(O)c([N+](=O)[O-])c1
Oc1c(Br)cc(Br)cc1/C=N/c1ccccc1OCC(F)(F)C(F)(F)C(F)(F)C(F)F	O=[N+]([O-])c1cc(Br)c(O)c(/C=N/c2ccccc2OCC(F)(F)C(F)(F)C(F)(F)C(F)F)c1	22851	12237	[*:1]c1cc(Br)cc([*:2])c1[*:3]>>[*:1]c1cc([N+](=O)[O-])cc([*:2])c1[*:3]	[*:1]/C=N/c1ccccc1OCC(F)(F)C(F)(F)C(F)(F)C(F)F.[*:2]Br.[*:3]O	-16.16	47.87	64.03	[*:1]c1cc(Br)cc([*:2])c1[*:3]	[*:1]c1cc([N+](=O)[O-])cc([*:2])c1[*:3]
Oc1c(Br)cc(Br)cc1/C=N/c1ccccc1OCC(F)(F)C(F)(F)C(F)(F)C(F)F	O=[N+]([O-])c1cc(Br)c(O)c(/C=N/c2ccccc2OCC(F)(F)C(F)(F)C(F)(F)C(F)F)c1	22851	12237	[*:1]c1cc([*:2])c([*:3])c(Br)c1>>[*:1]c1cc([N+](=O)[O-])cc([*:2])c1[*:3]	[*:2]/C=N/c1ccccc1OCC(F)(F)C(F)(F)C(F)(F)C(F)F.[*:1]Br.[*:3]O	-16.16	47.87	64.03	[*:1]c1cc([*:2])c([*:3])c(Br)c1	[*:1]c1cc([N+](=O)[O-])cc([*:2])c1[*:3]
Oc1c(Br)cc(Br)cc1/C=N/c1ccccc1OCC(F)(F)C(F)(F)C(F)(F)C(F)F	O=[N+]([O-])c1cc(Br)cc(/C=N/c2ccccc2OCC(F)(F)C(F)(F)C(F)(F)C(F)F)c1O	22851	12238	[*:1]c1cc([*:2])c([*:3])c(Br)c1>>[*:1]c1cc([*:2])c([*:3])c([N+](=O)[O-])c1	[*:2]/C=N/c1ccccc1OCC(F)(F)C(F)(F)C(F)(F)C(F)F.[*:1]Br.[*:3]O	-16.16	50.11	66.27	[*:1]c1cc([*:2])c([*:3])c(Br)c1	[*:1]c1cc([*:2])c([*:3])c([N+](=O)[O-])c1
Oc1c(Br)cc(Br)cc1/C=N/c1ccccc1OCC(F)(F)C(F)(F)C(F)(F)C(F)F	O=[N+]([O-])c1cc(Br)c(O)c(/C=N/c2ccccc2OCC(F)(F)C(F)(F)C(F)(F)C(F)F)c1	22851	12237	[*:1]c1cc(Br)cc(Br)c1[*:2]>>[*:1]c1cc([N+](=O)[O-])cc(Br)c1[*:2]	[*:1]/C=N/c1ccccc1OCC(F)(F)C(F)(F)C(F)(F)C(F)F.[*:2]O	-16.16	47.87	64.03	[*:1]c1cc(Br)cc(Br)c1[*:2]	[*:1]c1cc([N+](=O)[O-])cc(Br)c1[*:2]
Oc1c(Br)cc(Br)cc1/C=N/c1ccccc1OCC(F)(F)C(F)(F)C(F)(F)C(F)F	O=[N+]([O-])c1cc(Br)cc(/C=N/c2ccccc2OCC(F)(F)C(F)(F)C(F)(F)C(F)F)c1O	22851	12238	[*:1]c1cc(Br)cc(Br)c1[*:2]>>[*:1]c1cc(Br)cc([N+](=O)[O-])c1[*:2]	[*:1]/C=N/c1ccccc1OCC(F)(F)C(F)(F)C(F)(F)C(F)F.[*:2]O	-16.16	50.11	66.27	[*:1]c1cc(Br)cc(Br)c1[*:2]	[*:1]c1cc(Br)cc([N+](=O)[O-])c1[*:2]
Oc1c(Br)cc(Br)cc1/C=N/c1ccccc1OCC(F)(F)C(F)(F)C(F)(F)C(F)F	Oc1c(Cl)cc(Cl)cc1/C=N/c1ccccc1OCC(F)(F)C(F)(F)C(F)(F)C(F)F	22851	12239	[*:1]c1cc(Br)cc(Br)c1[*:2]>>[*:1]c1cc(Cl)cc(Cl)c1[*:2]	[*:1]/C=N/c1ccccc1OCC(F)(F)C(F)(F)C(F)(F)C(F)F.[*:2]O	-16.16	58.39	74.55	[*:1]c1cc(Br)cc(Br)c1[*:2]	[*:1]c1cc(Cl)cc(Cl)c1[*:2]
N#Cc1c(/N=C/c2c[nH]c3ccccc23)oc(-c2ccccc2)c1-c1ccccc1	N#Cc1c(/N=C/c2cc(I)cc(I)c2O)oc(-c2ccccc2)c1-c1ccccc1	48190	48191	[*:1]c1c[nH]c2ccccc12>>[*:1]c1cc(I)cc(I)c1O	[*:1]/C=N/c1oc(-c2ccccc2)c(-c2ccccc2)c1C#N	1.92	61.39	59.47	[*:1]c1c[nH]c2ccccc12	[*:1]c1cc(I)cc(I)c1O
N#Cc1c(/N=C/c2c(F)cccc2Cl)oc(-c2ccccc2)c1-c1ccccc1	N#Cc1c(/N=C/c2cc(I)cc(I)c2O)oc(-c2ccccc2)c1-c1ccccc1	48200	48191	[*:1]c1c(F)cccc1Cl>>[*:1]c1cc(I)cc(I)c1O	[*:1]/C=N/c1oc(-c2ccccc2)c(-c2ccccc2)c1C#N	19.12	61.39	42.27	[*:1]c1c(F)cccc1Cl	[*:1]c1cc(I)cc(I)c1O
N#Cc1c(/N=C/c2cc(Br)ccc2O)oc(-c2ccccc2)c1-c1ccccc1	N#Cc1c(/N=C/c2cc(I)cc(I)c2O)oc(-c2ccccc2)c1-c1ccccc1	48202	48191	[*:1]c1cc(Br)ccc1O>>[*:1]c1cc(I)cc(I)c1O	[*:1]/C=N/c1oc(-c2ccccc2)c(-c2ccccc2)c1C#N	12.31	61.39	49.08	[*:1]c1cc(Br)ccc1O	[*:1]c1cc(I)cc(I)c1O
O=C(CNC(=O)C(c1ccccc1)c1ccccc1)N/N=C\c1ccc2ccccc2c1	O=C(CNC(=O)C(c1ccccc1)c1ccccc1)N/N=C/c1cccc([N+](=O)[O-])c1O	3327	46284	[*:1]c1ccc2ccccc2c1>>[*:1]c1cccc([N+](=O)[O-])c1O	[*:1]/C=N\NC(=O)CNC(=O)C(c1ccccc1)c1ccccc1	-5.91	66.53	72.44	[*:1]c1ccc2ccccc2c1	[*:1]c1cccc([N+](=O)[O-])c1O
COc1ccc(/C=N\NC(=O)CNC(=O)C(c2ccccc2)c2ccccc2)cc1Cl	O=C(CNC(=O)C(c1ccccc1)c1ccccc1)N/N=C/c1cccc([N+](=O)[O-])c1O	3328	46284	[*:1]c1ccc(OC)c(Cl)c1>>[*:1]c1cccc([N+](=O)[O-])c1O	[*:1]/C=N\NC(=O)CNC(=O)C(c1ccccc1)c1ccccc1	-2.26	66.53	68.79	[*:1]c1ccc(OC)c(Cl)c1	[*:1]c1cccc([N+](=O)[O-])c1O
COc1ccc(/C=N\NC(=O)CNC(=O)C(c2ccccc2)c2ccccc2)cc1I	O=C(CNC(=O)C(c1ccccc1)c1ccccc1)N/N=C/c1cccc([N+](=O)[O-])c1O	3329	46284	[*:1]c1ccc(OC)c(I)c1>>[*:1]c1cccc([N+](=O)[O-])c1O	[*:1]/C=N\NC(=O)CNC(=O)C(c1ccccc1)c1ccccc1	-1.27	66.53	67.8	[*:1]c1ccc(OC)c(I)c1	[*:1]c1cccc([N+](=O)[O-])c1O
CCOc1cc(/C=N\NC(=O)CNC(=O)C(c2ccccc2)c2ccccc2)ccc1O	O=C(CNC(=O)C(c1ccccc1)c1ccccc1)N/N=C/c1cccc([N+](=O)[O-])c1O	3330	46284	[*:1]c1ccc(O)c(OCC)c1>>[*:1]c1cccc([N+](=O)[O-])c1O	[*:1]/C=N\NC(=O)CNC(=O)C(c1ccccc1)c1ccccc1	23.91	66.53	42.62	[*:1]c1ccc(O)c(OCC)c1	[*:1]c1cccc([N+](=O)[O-])c1O
O=C(CNC(=O)C(c1ccccc1)c1ccccc1)N/N=C\c1cc(I)ccc1O	O=C(CNC(=O)C(c1ccccc1)c1ccccc1)N/N=C/c1cccc([N+](=O)[O-])c1O	3331	46284	[*:1]c1cc(I)ccc1O>>[*:1]c1cccc([N+](=O)[O-])c1O	[*:1]/C=N\NC(=O)CNC(=O)C(c1ccccc1)c1ccccc1	28.88	66.53	37.65	[*:1]c1cc(I)ccc1O	[*:1]c1cccc([N+](=O)[O-])c1O
Cc1ccc(/C=N\NC(=O)CNC(=O)C(c2ccccc2)c2ccccc2)o1	O=C(CNC(=O)C(c1ccccc1)c1ccccc1)N/N=C/c1cccc([N+](=O)[O-])c1O	3332	46284	[*:1]c1ccc(C)o1>>[*:1]c1cccc([N+](=O)[O-])c1O	[*:1]/C=N\NC(=O)CNC(=O)C(c1ccccc1)c1ccccc1	-4.12	66.53	70.65	[*:1]c1ccc(C)o1	[*:1]c1cccc([N+](=O)[O-])c1O
Cc1ccc(/C=N\NC(=O)CNC(=O)C(c2ccccc2)c2ccccc2)c(O)c1	O=C(CNC(=O)C(c1ccccc1)c1ccccc1)N/N=C/c1cccc([N+](=O)[O-])c1O	3333	46284	[*:1]c1ccc(C)cc1O>>[*:1]c1cccc([N+](=O)[O-])c1O	[*:1]/C=N\NC(=O)CNC(=O)C(c1ccccc1)c1ccccc1	-0.28	66.53	66.81	[*:1]c1ccc(C)cc1O	[*:1]c1cccc([N+](=O)[O-])c1O
O=C(CNC(=O)C(c1ccccc1)c1ccccc1)N/N=C\c1ccc(O)c(I)c1	O=C(CNC(=O)C(c1ccccc1)c1ccccc1)N/N=C/c1cccc([N+](=O)[O-])c1O	35658	46284	[*:1]c1ccc(O)c(I)c1>>[*:1]c1cccc([N+](=O)[O-])c1O	[*:1]/C=N\NC(=O)CNC(=O)C(c1ccccc1)c1ccccc1	-20.83	66.53	87.36	[*:1]c1ccc(O)c(I)c1	[*:1]c1cccc([N+](=O)[O-])c1O
CN(C)c1ccc(/C=N\NC(=O)CNC(=O)C(c2ccccc2)c2ccccc2)o1	O=C(CNC(=O)C(c1ccccc1)c1ccccc1)N/N=C/c1cccc([N+](=O)[O-])c1O	35659	46284	[*:1]c1ccc(N(C)C)o1>>[*:1]c1cccc([N+](=O)[O-])c1O	[*:1]/C=N\NC(=O)CNC(=O)C(c1ccccc1)c1ccccc1	-17.34	66.53	83.87	[*:1]c1ccc(N(C)C)o1	[*:1]c1cccc([N+](=O)[O-])c1O
O=C(CNC(=O)C(c1ccccc1)c1ccccc1)N/N=C/c1cc([N+](=O)[O-])ccc1O	O=C(CNC(=O)C(c1ccccc1)c1ccccc1)N/N=C/c1cccc([N+](=O)[O-])c1O	44497	46284	[*:1]c1cc([N+](=O)[O-])ccc1O>>[*:1]c1cccc([N+](=O)[O-])c1O	[*:1]/C=N\NC(=O)CNC(=O)C(c1ccccc1)c1ccccc1	76.77	66.53	-10.24	[*:1]c1cc([N+](=O)[O-])ccc1O	[*:1]c1cccc([N+](=O)[O-])c1O
O=C(CNC(=O)C(c1ccccc1)c1ccccc1)N/N=C/c1ccc(O)c([N+](=O)[O-])c1	O=C(CNC(=O)C(c1ccccc1)c1ccccc1)N/N=C/c1cccc([N+](=O)[O-])c1O	45263	46284	[*:1]c1ccc(O)c([N+](=O)[O-])c1>>[*:1]c1cccc([N+](=O)[O-])c1O	[*:1]/C=N\NC(=O)CNC(=O)C(c1ccccc1)c1ccccc1	37.27	66.53	29.26	[*:1]c1ccc(O)c([N+](=O)[O-])c1	[*:1]c1cccc([N+](=O)[O-])c1O
O=C(CNC(=O)C(c1ccccc1)c1ccccc1)N/N=C/c1ccc([N+](=O)[O-])cc1	O=C(CNC(=O)C(c1ccccc1)c1ccccc1)N/N=C/c1cccc([N+](=O)[O-])c1O	45827	46284	[*:1]c1ccc([N+](=O)[O-])cc1>>[*:1]c1cccc([N+](=O)[O-])c1O	[*:1]/C=N\NC(=O)CNC(=O)C(c1ccccc1)c1ccccc1	-5.88	66.53	72.41	[*:1]c1ccc([N+](=O)[O-])cc1	[*:1]c1cccc([N+](=O)[O-])c1O
O=C(CNC(=O)C(c1ccccc1)c1ccccc1)N/N=C/c1cccc([N+](=O)[O-])c1	O=C(CNC(=O)C(c1ccccc1)c1ccccc1)N/N=C/c1cccc([N+](=O)[O-])c1O	46437	46284	[*:1]c1cccc([N+](=O)[O-])c1>>[*:1]c1cccc([N+](=O)[O-])c1O	[*:1]/C=N\NC(=O)CNC(=O)C(c1ccccc1)c1ccccc1	-6.12	66.53	72.65	[*:1]c1cccc([N+](=O)[O-])c1	[*:1]c1cccc([N+](=O)[O-])c1O
COc1c(Br)cc(Br)cc1/C=N/NC(=O)CNC(=O)C(c1ccccc1)c1ccccc1	O=C(CNC(=O)C(c1ccccc1)c1ccccc1)N/N=C/c1cccc([N+](=O)[O-])c1O	49649	46284	[*:1]c1cc(Br)cc(Br)c1OC>>[*:1]c1cccc([N+](=O)[O-])c1O	[*:1]/C=N\NC(=O)CNC(=O)C(c1ccccc1)c1ccccc1	-3.58	66.53	70.11	[*:1]c1cc(Br)cc(Br)c1OC	[*:1]c1cccc([N+](=O)[O-])c1O
O=C(CNC(=O)C(c1ccccc1)c1ccccc1)N/N=C/c1cc(I)cc(I)c1O	O=C(CNC(=O)C(c1ccccc1)c1ccccc1)N/N=C/c1cccc([N+](=O)[O-])c1O	49650	46284	[*:1]c1cc(I)cc(I)c1O>>[*:1]c1cccc([N+](=O)[O-])c1O	[*:1]/C=N\NC(=O)CNC(=O)C(c1ccccc1)c1ccccc1	-32.89	66.53	99.42	[*:1]c1cc(I)cc(I)c1O	[*:1]c1cccc([N+](=O)[O-])c1O
O=C(CNC(=O)C(c1ccccc1)c1ccccc1)N/N=C/c1cc(Br)c(O)c(Br)c1O	O=C(CNC(=O)C(c1ccccc1)c1ccccc1)N/N=C/c1cccc([N+](=O)[O-])c1O	51038	46284	[*:1]c1cc(Br)c(O)c(Br)c1O>>[*:1]c1cccc([N+](=O)[O-])c1O	[*:1]/C=N\NC(=O)CNC(=O)C(c1ccccc1)c1ccccc1	52.31	66.53	14.22	[*:1]c1cc(Br)c(O)c(Br)c1O	[*:1]c1cccc([N+](=O)[O-])c1O
O=C(CNC(=O)C(c1ccccc1)c1ccccc1)N/N=C/c1ccc(Br)o1	O=C(CNC(=O)C(c1ccccc1)c1ccccc1)N/N=C/c1cccc([N+](=O)[O-])c1O	51092	46284	[*:1]c1ccc(Br)o1>>[*:1]c1cccc([N+](=O)[O-])c1O	[*:1]/C=N\NC(=O)CNC(=O)C(c1ccccc1)c1ccccc1	-4.97	66.53	71.5	[*:1]c1ccc(Br)o1	[*:1]c1cccc([N+](=O)[O-])c1O
O=C(CNC(=O)C(c1ccccc1)c1ccccc1)N/N=C/c1cc(Br)c(Br)o1	O=C(CNC(=O)C(c1ccccc1)c1ccccc1)N/N=C/c1cccc([N+](=O)[O-])c1O	51108	46284	[*:1]c1cc(Br)c(Br)o1>>[*:1]c1cccc([N+](=O)[O-])c1O	[*:1]/C=N\NC(=O)CNC(=O)C(c1ccccc1)c1ccccc1	-0.63	66.53	67.16	[*:1]c1cc(Br)c(Br)o1	[*:1]c1cccc([N+](=O)[O-])c1O
O=C(CNC(=O)C(c1ccccc1)c1ccccc1)N/N=C/c1cc(Br)c(O)c(Br)c1	O=C(CNC(=O)C(c1ccccc1)c1ccccc1)N/N=C/c1cccc([N+](=O)[O-])c1O	56111	46284	[*:1]c1cc(Br)c(O)c(Br)c1>>[*:1]c1cccc([N+](=O)[O-])c1O	[*:1]/C=N\NC(=O)CNC(=O)C(c1ccccc1)c1ccccc1	70.39	66.53	-3.86	[*:1]c1cc(Br)c(O)c(Br)c1	[*:1]c1cccc([N+](=O)[O-])c1O
COc1cc(/C=N/NC(=O)CNC(=O)C(c2ccccc2)c2ccccc2)cc(Br)c1O	O=C(CNC(=O)C(c1ccccc1)c1ccccc1)N/N=C/c1cccc([N+](=O)[O-])c1O	56159	46284	[*:1]c1cc(Br)c(O)c(OC)c1>>[*:1]c1cccc([N+](=O)[O-])c1O	[*:1]/C=N\NC(=O)CNC(=O)C(c1ccccc1)c1ccccc1	32.58	66.53	33.95	[*:1]c1cc(Br)c(O)c(OC)c1	[*:1]c1cccc([N+](=O)[O-])c1O
Cc1cc(Br)cc(/C=N/NC(=O)CNC(=O)C(c2ccccc2)c2ccccc2)c1O	O=C(CNC(=O)C(c1ccccc1)c1ccccc1)N/N=C/c1cccc([N+](=O)[O-])c1O	58765	46284	[*:1]c1cc(Br)cc(C)c1O>>[*:1]c1cccc([N+](=O)[O-])c1O	[*:1]/C=N\NC(=O)CNC(=O)C(c1ccccc1)c1ccccc1	-12.74	66.53	79.27	[*:1]c1cc(Br)cc(C)c1O	[*:1]c1cccc([N+](=O)[O-])c1O
CCOc1cc(/C=N\NC(=O)CNC(=O)C(c2ccccc2)c2ccccc2)ccc1O	O=C(CNC(=O)C(c1ccccc1)c1ccccc1)N/N=C/c1cccc([N+](=O)[O-])c1O	3330	46284	[*:1]c1ccc([*:2])c(OCC)c1>>[*:1]c1cccc([N+](=O)[O-])c1[*:2]	[*:1]/C=N\NC(=O)CNC(=O)C(c1ccccc1)c1ccccc1.[*:2]O	23.91	66.53	42.62	[*:1]c1ccc([*:2])c(OCC)c1	[*:1]c1cccc([N+](=O)[O-])c1[*:2]
O=C(CNC(=O)C(c1ccccc1)c1ccccc1)N/N=C\c1cc(I)ccc1O	O=C(CNC(=O)C(c1ccccc1)c1ccccc1)N/N=C/c1cccc([N+](=O)[O-])c1O	3331	46284	[*:1]c1ccc(I)cc1[*:2]>>[*:2]c1cccc([N+](=O)[O-])c1[*:1]	[*:2]/C=N\NC(=O)CNC(=O)C(c1ccccc1)c1ccccc1.[*:1]O	28.88	66.53	37.65	[*:1]c1ccc(I)cc1[*:2]	[*:2]c1cccc([N+](=O)[O-])c1[*:1]
Cc1ccc(/C=N\NC(=O)CNC(=O)C(c2ccccc2)c2ccccc2)c(O)c1	O=C(CNC(=O)C(c1ccccc1)c1ccccc1)N/N=C/c1cccc([N+](=O)[O-])c1O	3333	46284	[*:1]c1ccc(C)cc1[*:2]>>[*:1]c1cccc([N+](=O)[O-])c1[*:2]	[*:1]/C=N\NC(=O)CNC(=O)C(c1ccccc1)c1ccccc1.[*:2]O	-0.28	66.53	66.81	[*:1]c1ccc(C)cc1[*:2]	[*:1]c1cccc([N+](=O)[O-])c1[*:2]
O=C(CNC(=O)C(c1ccccc1)c1ccccc1)N/N=C\c1ccc(O)c(I)c1	O=C(CNC(=O)C(c1ccccc1)c1ccccc1)N/N=C/c1cccc([N+](=O)[O-])c1O	35658	46284	[*:1]c1ccc([*:2])c(I)c1>>[*:1]c1cccc([N+](=O)[O-])c1[*:2]	[*:1]/C=N\NC(=O)CNC(=O)C(c1ccccc1)c1ccccc1.[*:2]O	-20.83	66.53	87.36	[*:1]c1ccc([*:2])c(I)c1	[*:1]c1cccc([N+](=O)[O-])c1[*:2]
O=C(CNC(=O)C(c1ccccc1)c1ccccc1)N/N=C/c1cc([N+](=O)[O-])ccc1O	O=C(CNC(=O)C(c1ccccc1)c1ccccc1)N/N=C/c1cccc([N+](=O)[O-])c1O	44497	46284	[*:1]c1ccc([N+](=O)[O-])cc1[*:2]>>[*:2]c1cccc([N+](=O)[O-])c1[*:1]	[*:2]/C=N\NC(=O)CNC(=O)C(c1ccccc1)c1ccccc1.[*:1]O	76.77	66.53	-10.24	[*:1]c1ccc([N+](=O)[O-])cc1[*:2]	[*:2]c1cccc([N+](=O)[O-])c1[*:1]
O=C(CNC(=O)C(c1ccccc1)c1ccccc1)N/N=C/c1ccc(O)c([N+](=O)[O-])c1	O=C(CNC(=O)C(c1ccccc1)c1ccccc1)N/N=C/c1cccc([N+](=O)[O-])c1O	45263	46284	[*:1]c1ccc([*:2])c([N+](=O)[O-])c1>>[*:1]c1cccc([N+](=O)[O-])c1[*:2]	[*:1]/C=N\NC(=O)CNC(=O)C(c1ccccc1)c1ccccc1.[*:2]O	37.27	66.53	29.26	[*:1]c1ccc([*:2])c([N+](=O)[O-])c1	[*:1]c1cccc([N+](=O)[O-])c1[*:2]
O=C(CNC(=O)C(c1ccccc1)c1ccccc1)N/N=C/c1cc(I)cc(I)c1O	O=C(CNC(=O)C(c1ccccc1)c1ccccc1)N/N=C/c1cccc([N+](=O)[O-])c1O	49650	46284	[*:1]c1cc(I)cc(I)c1[*:2]>>[*:1]c1cccc([N+](=O)[O-])c1[*:2]	[*:1]/C=N\NC(=O)CNC(=O)C(c1ccccc1)c1ccccc1.[*:2]O	-32.89	66.53	99.42	[*:1]c1cc(I)cc(I)c1[*:2]	[*:1]c1cccc([N+](=O)[O-])c1[*:2]
O=C(CNC(=O)C(c1ccccc1)c1ccccc1)N/N=C/c1cc(Br)c(O)c(Br)c1O	O=C(CNC(=O)C(c1ccccc1)c1ccccc1)N/N=C/c1cccc([N+](=O)[O-])c1O	51038	46284	[*:1]c1cc(Br)c([*:2])c(Br)c1O>>[*:1]c1cccc([N+](=O)[O-])c1[*:2]	[*:1]/C=N\NC(=O)CNC(=O)C(c1ccccc1)c1ccccc1.[*:2]O	52.31	66.53	14.22	[*:1]c1cc(Br)c([*:2])c(Br)c1O	[*:1]c1cccc([N+](=O)[O-])c1[*:2]
O=C(CNC(=O)C(c1ccccc1)c1ccccc1)N/N=C/c1cc(Br)c(O)c(Br)c1O	O=C(CNC(=O)C(c1ccccc1)c1ccccc1)N/N=C/c1cccc([N+](=O)[O-])c1O	51038	46284	[*:1]c1cc(Br)c(O)c(Br)c1[*:2]>>[*:1]c1cccc([N+](=O)[O-])c1[*:2]	[*:1]/C=N\NC(=O)CNC(=O)C(c1ccccc1)c1ccccc1.[*:2]O	52.31	66.53	14.22	[*:1]c1cc(Br)c(O)c(Br)c1[*:2]	[*:1]c1cccc([N+](=O)[O-])c1[*:2]
O=C(CNC(=O)C(c1ccccc1)c1ccccc1)N/N=C/c1cc(Br)c(O)c(Br)c1	O=C(CNC(=O)C(c1ccccc1)c1ccccc1)N/N=C/c1cccc([N+](=O)[O-])c1O	56111	46284	[*:1]c1cc(Br)c([*:2])c(Br)c1>>[*:1]c1cccc([N+](=O)[O-])c1[*:2]	[*:1]/C=N\NC(=O)CNC(=O)C(c1ccccc1)c1ccccc1.[*:2]O	70.39	66.53	-3.86	[*:1]c1cc(Br)c([*:2])c(Br)c1	[*:1]c1cccc([N+](=O)[O-])c1[*:2]
COc1cc(/C=N/NC(=O)CNC(=O)C(c2ccccc2)c2ccccc2)cc(Br)c1O	O=C(CNC(=O)C(c1ccccc1)c1ccccc1)N/N=C/c1cccc([N+](=O)[O-])c1O	56159	46284	[*:1]c1cc(Br)c([*:2])c(OC)c1>>[*:1]c1cccc([N+](=O)[O-])c1[*:2]	[*:1]/C=N\NC(=O)CNC(=O)C(c1ccccc1)c1ccccc1.[*:2]O	32.58	66.53	33.95	[*:1]c1cc(Br)c([*:2])c(OC)c1	[*:1]c1cccc([N+](=O)[O-])c1[*:2]
Cc1cc(Br)cc(/C=N/NC(=O)CNC(=O)C(c2ccccc2)c2ccccc2)c1O	O=C(CNC(=O)C(c1ccccc1)c1ccccc1)N/N=C/c1cccc([N+](=O)[O-])c1O	58765	46284	[*:1]c1cc(Br)cc(C)c1[*:2]>>[*:1]c1cccc([N+](=O)[O-])c1[*:2]	[*:1]/C=N\NC(=O)CNC(=O)C(c1ccccc1)c1ccccc1.[*:2]O	-12.74	66.53	79.27	[*:1]c1cc(Br)cc(C)c1[*:2]	[*:1]c1cccc([N+](=O)[O-])c1[*:2]
O=C(CNC(=O)C(c1ccccc1)c1ccccc1)N/N=C/c1cc([N+](=O)[O-])ccc1O	O=C(CNC(=O)C(c1ccccc1)c1ccccc1)N/N=C/c1cccc([N+](=O)[O-])c1O	44497	46284	[*:1]c1ccc([*:2])c([*:3])c1>>[*:1]c1cccc([*:3])c1[*:2]	[*:3]/C=N\NC(=O)CNC(=O)C(c1ccccc1)c1ccccc1.[*:2]O.[*:1][N+](=O)[O-]	76.77	66.53	-10.24	[*:1]c1ccc([*:2])c([*:3])c1	[*:1]c1cccc([*:3])c1[*:2]
O=C(CNC(=O)C(c1ccccc1)c1ccccc1)N/N=C/c1ccc(O)c([N+](=O)[O-])c1	O=C(CNC(=O)C(c1ccccc1)c1ccccc1)N/N=C/c1cccc([N+](=O)[O-])c1O	45263	46284	[*:1]c1ccc([*:2])c([*:3])c1>>[*:1]c1cccc([*:3])c1[*:2]	[*:1]/C=N\NC(=O)CNC(=O)C(c1ccccc1)c1ccccc1.[*:2]O.[*:3][N+](=O)[O-]	37.27	66.53	29.26	[*:1]c1ccc([*:2])c([*:3])c1	[*:1]c1cccc([*:3])c1[*:2]
O=C(CNC(=O)C(c1ccccc1)c1ccccc1)N/N=C/c1cc([N+](=O)[O-])cc([N+](=O)[O-])c1O	O=C(CNC(=O)C(c1ccccc1)c1ccccc1)N/N=C/c1cccc([N+](=O)[O-])c1O	59805	46284	[*:1]c1cc([N+](=O)[O-])cc([*:2])c1[*:3]>>[*:1]c1cccc([*:2])c1[*:3]	[*:1]/C=N\NC(=O)CNC(=O)C(c1ccccc1)c1ccccc1.[*:3]O.[*:2][N+](=O)[O-]	20.88	66.53	45.65	[*:1]c1cc([N+](=O)[O-])cc([*:2])c1[*:3]	[*:1]c1cccc([*:2])c1[*:3]
O=C(CNC(=O)C(c1ccccc1)c1ccccc1)N/N=C/c1cc([N+](=O)[O-])cc([N+](=O)[O-])c1O	O=C(CNC(=O)C(c1ccccc1)c1ccccc1)N/N=C/c1cccc([N+](=O)[O-])c1O	59805	46284	[*:1]c1cc([*:2])c([*:3])c([N+](=O)[O-])c1>>[*:1]c1cccc([*:2])c1[*:3]	[*:2]/C=N\NC(=O)CNC(=O)C(c1ccccc1)c1ccccc1.[*:3]O.[*:1][N+](=O)[O-]	20.88	66.53	45.65	[*:1]c1cc([*:2])c([*:3])c([N+](=O)[O-])c1	[*:1]c1cccc([*:2])c1[*:3]
O=C(CNC(=O)C(c1ccccc1)c1ccccc1)N/N=C/c1cc([N+](=O)[O-])ccc1O	O=C(CNC(=O)C(c1ccccc1)c1ccccc1)N/N=C/c1cccc([N+](=O)[O-])c1O	44497	46284	[*:1]c1ccc(O)c([*:2])c1>>[*:1]c1cccc([*:2])c1O	[*:2]/C=N\NC(=O)CNC(=O)C(c1ccccc1)c1ccccc1.[*:1][N+](=O)[O-]	76.77	66.53	-10.24	[*:1]c1ccc(O)c([*:2])c1	[*:1]c1cccc([*:2])c1O
COc1ccc([N+](=O)[O-])cc1/C=N/NC(=O)CNC(=O)C(c1ccccc1)c1ccccc1	O=C(CNC(=O)C(c1ccccc1)c1ccccc1)N/N=C/c1cccc([N+](=O)[O-])c1O	44498	46284	[*:1]c1ccc(OC)c([*:2])c1>>[*:1]c1cccc([*:2])c1O	[*:2]/C=N\NC(=O)CNC(=O)C(c1ccccc1)c1ccccc1.[*:1][N+](=O)[O-]	6.63	66.53	59.9	[*:1]c1ccc(OC)c([*:2])c1	[*:1]c1cccc([*:2])c1O
O=C(CNC(=O)C(c1ccccc1)c1ccccc1)N/N=C/c1ccc(O)c([N+](=O)[O-])c1	O=C(CNC(=O)C(c1ccccc1)c1ccccc1)N/N=C/c1cccc([N+](=O)[O-])c1O	45263	46284	[*:1]c1ccc(O)c([*:2])c1>>[*:1]c1cccc([*:2])c1O	[*:1]/C=N\NC(=O)CNC(=O)C(c1ccccc1)c1ccccc1.[*:2][N+](=O)[O-]	37.27	66.53	29.26	[*:1]c1ccc(O)c([*:2])c1	[*:1]c1cccc([*:2])c1O
COc1ccc(/C=N/NC(=O)CNC(=O)C(c2ccccc2)c2ccccc2)cc1[N+](=O)[O-]	O=C(CNC(=O)C(c1ccccc1)c1ccccc1)N/N=C/c1cccc([N+](=O)[O-])c1O	45400	46284	[*:1]c1ccc(OC)c([*:2])c1>>[*:1]c1cccc([*:2])c1O	[*:1]/C=N\NC(=O)CNC(=O)C(c1ccccc1)c1ccccc1.[*:2][N+](=O)[O-]	-5.07	66.53	71.6	[*:1]c1ccc(OC)c([*:2])c1	[*:1]c1cccc([*:2])c1O
O=C(CNC(=O)C(c1ccccc1)c1ccccc1)N/N=C/c1ccc([N+](=O)[O-])cc1	O=C(CNC(=O)C(c1ccccc1)c1ccccc1)N/N=C/c1cccc([N+](=O)[O-])c1O	45827	46284	[*:1]c1ccc([*:2])cc1>>[*:1]c1cccc([*:2])c1O	[*:1]/C=N\NC(=O)CNC(=O)C(c1ccccc1)c1ccccc1.[*:2][N+](=O)[O-]	-5.88	66.53	72.41	[*:1]c1ccc([*:2])cc1	[*:1]c1cccc([*:2])c1O
O=C(CNC(=O)C(c1ccccc1)c1ccccc1)N/N=C/c1cccc([N+](=O)[O-])c1	O=C(CNC(=O)C(c1ccccc1)c1ccccc1)N/N=C/c1cccc([N+](=O)[O-])c1O	46437	46284	[*:1]c1cccc([*:2])c1>>[*:1]c1cccc([*:2])c1O	[*:1]/C=N\NC(=O)CNC(=O)C(c1ccccc1)c1ccccc1.[*:2][N+](=O)[O-]	-6.12	66.53	72.65	[*:1]c1cccc([*:2])c1	[*:1]c1cccc([*:2])c1O
O=C(CNC(=O)C(c1ccccc1)c1ccccc1)N/N=C/c1cc([N+](=O)[O-])cc([N+](=O)[O-])c1O	O=C(CNC(=O)C(c1ccccc1)c1ccccc1)N/N=C/c1cccc([N+](=O)[O-])c1O	59805	46284	[*:1]c1cc([N+](=O)[O-])cc([*:2])c1O>>[*:1]c1cccc([*:2])c1O	[*:1]/C=N\NC(=O)CNC(=O)C(c1ccccc1)c1ccccc1.[*:2][N+](=O)[O-]	20.88	66.53	45.65	[*:1]c1cc([N+](=O)[O-])cc([*:2])c1O	[*:1]c1cccc([*:2])c1O
O=C(CNC(=O)C(c1ccccc1)c1ccccc1)N/N=C/c1cc([N+](=O)[O-])cc([N+](=O)[O-])c1O	O=C(CNC(=O)C(c1ccccc1)c1ccccc1)N/N=C/c1cccc([N+](=O)[O-])c1O	59805	46284	[*:1]c1cc([*:2])c(O)c([N+](=O)[O-])c1>>[*:1]c1cccc([*:2])c1O	[*:2]/C=N\NC(=O)CNC(=O)C(c1ccccc1)c1ccccc1.[*:1][N+](=O)[O-]	20.88	66.53	45.65	[*:1]c1cc([*:2])c(O)c([N+](=O)[O-])c1	[*:1]c1cccc([*:2])c1O
COc1cc(OC)c([N+](=O)[O-])cc1/C=N/NC(=O)CNC(=O)C(c1ccccc1)c1ccccc1	O=C(CNC(=O)C(c1ccccc1)c1ccccc1)N/N=C/c1cccc([N+](=O)[O-])c1O	59992	46284	[*:1]c1cc([*:2])c(OC)cc1OC>>[*:1]c1cccc([*:2])c1O	[*:1]/C=N\NC(=O)CNC(=O)C(c1ccccc1)c1ccccc1.[*:2][N+](=O)[O-]	-16.64	66.53	83.17	[*:1]c1cc([*:2])c(OC)cc1OC	[*:1]c1cccc([*:2])c1O
O=C(CNC(=O)c1ccc(Cl)cc1)N/N=C/c1cc(Br)cc(Br)c1O	O=C(CNC(=O)c1ccc(Cl)cc1)N/N=C/c1cc(I)cc(I)c1O	49654	49656	[*:1]c1cc(Br)cc(Br)c1O>>[*:1]c1cc(I)cc(I)c1O	[*:1]/C=N\NC(=O)CNC(=O)c1ccc(Cl)cc1	-13.85	82.07	95.92	[*:1]c1cc(Br)cc(Br)c1O	[*:1]c1cc(I)cc(I)c1O
COc1c(Br)cc(Br)cc1/C=N/NC(=O)CNC(=O)c1ccc(Cl)cc1	O=C(CNC(=O)c1ccc(Cl)cc1)N/N=C/c1cc(I)cc(I)c1O	49655	49656	[*:1]c1cc(Br)cc(Br)c1OC>>[*:1]c1cc(I)cc(I)c1O	[*:1]/C=N\NC(=O)CNC(=O)c1ccc(Cl)cc1	-3.25	82.07	85.32	[*:1]c1cc(Br)cc(Br)c1OC	[*:1]c1cc(I)cc(I)c1O
O=C(CNC(=O)c1ccc(Cl)cc1)N/N=C/c1cc(I)c(O)c(I)c1	O=C(CNC(=O)c1ccc(Cl)cc1)N/N=C/c1cc(I)cc(I)c1O	56143	49656	[*:1]c1cc(I)c(O)c(I)c1>>[*:1]c1cc(I)cc(I)c1O	[*:1]/C=N\NC(=O)CNC(=O)c1ccc(Cl)cc1	26.46	82.07	55.61	[*:1]c1cc(I)c(O)c(I)c1	[*:1]c1cc(I)cc(I)c1O
O=C(CNC(=O)c1ccc(Cl)cc1)N/N=C/c1cc(I)c(O)c(I)c1	O=C(CNC(=O)c1ccc(Cl)cc1)N/N=C/c1cc(I)cc(I)c1O	56143	49656	[*:1]c1cc([*:2])c(O)c(I)c1>>[*:1]c1cc(I)cc([*:2])c1O	[*:1]/C=N\NC(=O)CNC(=O)c1ccc(Cl)cc1.[*:2]I	26.46	82.07	55.61	[*:1]c1cc([*:2])c(O)c(I)c1	[*:1]c1cc(I)cc([*:2])c1O
CCOc1cc(/C=N/NC(=O)CNC(=O)c2ccc(Cl)cc2)cc(I)c1O	O=C(CNC(=O)c1ccc(Cl)cc1)N/N=C/c1cc(I)cc(I)c1O	56204	49656	[*:1]c1cc([*:2])c(O)c(OCC)c1>>[*:1]c1cc(I)cc([*:2])c1O	[*:1]/C=N\NC(=O)CNC(=O)c1ccc(Cl)cc1.[*:2]I	-0.02	82.07	82.09	[*:1]c1cc([*:2])c(O)c(OCC)c1	[*:1]c1cc(I)cc([*:2])c1O
O=C(CNC(=O)c1ccc(Cl)cc1)N/N=C/c1cc(I)c(O)c(I)c1	O=C(CNC(=O)c1ccc(Cl)cc1)N/N=C/c1cc(I)cc(I)c1O	56143	49656	[*:1]c1cc([*:2])c(O)c(I)c1>>[*:2]c1cc([*:1])c(O)c(I)c1	[*:1]/C=N\NC(=O)CNC(=O)c1ccc(Cl)cc1.[*:2]I	26.46	82.07	55.61	[*:1]c1cc([*:2])c(O)c(I)c1	[*:2]c1cc([*:1])c(O)c(I)c1
O=C(CNC(=O)c1ccc(Cl)cc1)N/N=C/c1cc(I)c(O)c(I)c1	O=C(CNC(=O)c1ccc(Cl)cc1)N/N=C/c1cc(I)cc(I)c1O	56143	49656	[*:1]c1cc([*:2])c(O)c([*:3])c1>>[*:2]c1cc([*:1])c(O)c([*:3])c1	[*:1]/C=N\NC(=O)CNC(=O)c1ccc(Cl)cc1.[*:2]I.[*:3]I	26.46	82.07	55.61	[*:1]c1cc([*:2])c(O)c([*:3])c1	[*:2]c1cc([*:1])c(O)c([*:3])c1
O=C(CNC(=O)c1ccc(Cl)cc1)N/N=C/c1cc(I)c(O)c(I)c1	O=C(CNC(=O)c1ccc(Cl)cc1)N/N=C/c1cc(I)cc(I)c1O	56143	49656	[*:1]c1cc([*:2])c([*:3])c(I)c1>>[*:1]c1cc(I)cc([*:2])c1[*:3]	[*:1]/C=N\NC(=O)CNC(=O)c1ccc(Cl)cc1.[*:2]I.[*:3]O	26.46	82.07	55.61	[*:1]c1cc([*:2])c([*:3])c(I)c1	[*:1]c1cc(I)cc([*:2])c1[*:3]
CCOc1cc(/C=N/NC(=O)CNC(=O)c2ccc(Cl)cc2)cc(I)c1O	O=C(CNC(=O)c1ccc(Cl)cc1)N/N=C/c1cc(I)cc(I)c1O	56204	49656	[*:1]c1cc([*:2])c([*:3])c(OCC)c1>>[*:1]c1cc(I)cc([*:2])c1[*:3]	[*:1]/C=N\NC(=O)CNC(=O)c1ccc(Cl)cc1.[*:2]I.[*:3]O	-0.02	82.07	82.09	[*:1]c1cc([*:2])c([*:3])c(OCC)c1	[*:1]c1cc(I)cc([*:2])c1[*:3]
O=C(CNC(=O)c1ccc(Cl)cc1)N/N=C/c1cc(I)c(O)c(I)c1	O=C(CNC(=O)c1ccc(Cl)cc1)N/N=C/c1cc(I)cc(I)c1O	56143	49656	[*:1]c1cc([*:2])c([*:3])c(I)c1>>[*:2]c1cc([*:1])c([*:3])c(I)c1	[*:1]/C=N\NC(=O)CNC(=O)c1ccc(Cl)cc1.[*:2]I.[*:3]O	26.46	82.07	55.61	[*:1]c1cc([*:2])c([*:3])c(I)c1	[*:2]c1cc([*:1])c([*:3])c(I)c1
Cc1c(O)c(Br)c(C)c(/C=N/NC(=O)CNC(=O)c2ccc(Cl)cc2)c1O	O=C(CNC(=O)c1ccc(Cl)cc1)N/N=C/c1cc(I)cc(I)c1O	49653	49656	[*:1]c1c([*:2])c(C)c(Br)c(O)c1C>>[*:2]c1cc(I)cc(I)c1[*:1]	[*:2]/C=N\NC(=O)CNC(=O)c1ccc(Cl)cc1.[*:1]O	11.51	82.07	70.56	[*:1]c1c([*:2])c(C)c(Br)c(O)c1C	[*:2]c1cc(I)cc(I)c1[*:1]
Cc1c(O)c(Br)c(C)c(/C=N/NC(=O)CNC(=O)c2ccc(Cl)cc2)c1O	O=C(CNC(=O)c1ccc(Cl)cc1)N/N=C/c1cc(I)cc(I)c1O	49653	49656	[*:1]c1c(C)c(Br)c([*:2])c(C)c1O>>[*:1]c1cc(I)cc(I)c1[*:2]	[*:1]/C=N\NC(=O)CNC(=O)c1ccc(Cl)cc1.[*:2]O	11.51	82.07	70.56	[*:1]c1c(C)c(Br)c([*:2])c(C)c1O	[*:1]c1cc(I)cc(I)c1[*:2]
O=C(CNC(=O)c1ccc(Cl)cc1)N/N=C/c1cc(Br)cc(Br)c1O	O=C(CNC(=O)c1ccc(Cl)cc1)N/N=C/c1cc(I)cc(I)c1O	49654	49656	[*:1]c1cc(Br)cc(Br)c1[*:2]>>[*:1]c1cc(I)cc(I)c1[*:2]	[*:1]/C=N\NC(=O)CNC(=O)c1ccc(Cl)cc1.[*:2]O	-13.85	82.07	95.92	[*:1]c1cc(Br)cc(Br)c1[*:2]	[*:1]c1cc(I)cc(I)c1[*:2]
Cc1c(Br)c(O)c(Br)c(O)c1/C=N/NC(=O)CNC(=O)c1ccc(Cl)cc1	O=C(CNC(=O)c1ccc(Cl)cc1)N/N=C/c1cc(I)cc(I)c1O	51039	49656	[*:1]c1c([*:2])c(Br)c(O)c(Br)c1C>>[*:1]c1cc(I)cc(I)c1[*:2]	[*:1]/C=N\NC(=O)CNC(=O)c1ccc(Cl)cc1.[*:2]O	43.59	82.07	38.48	[*:1]c1c([*:2])c(Br)c(O)c(Br)c1C	[*:1]c1cc(I)cc(I)c1[*:2]
Cc1c(Br)c(O)c(Br)c(O)c1/C=N/NC(=O)CNC(=O)c1ccc(Cl)cc1	O=C(CNC(=O)c1ccc(Cl)cc1)N/N=C/c1cc(I)cc(I)c1O	51039	49656	[*:1]c1c(C)c(Br)c([*:2])c(Br)c1O>>[*:1]c1cc(I)cc(I)c1[*:2]	[*:1]/C=N\NC(=O)CNC(=O)c1ccc(Cl)cc1.[*:2]O	43.59	82.07	38.48	[*:1]c1c(C)c(Br)c([*:2])c(Br)c1O	[*:1]c1cc(I)cc(I)c1[*:2]
O=C(CNC(=O)c1ccc(Cl)cc1)N/N=C/c1cc(I)c(O)c(I)c1	O=C(CNC(=O)c1ccc(Cl)cc1)N/N=C/c1cc(I)cc(I)c1O	56143	49656	[*:1]c1cc(I)c([*:2])c(I)c1>>[*:1]c1cc(I)cc(I)c1[*:2]	[*:1]/C=N\NC(=O)CNC(=O)c1ccc(Cl)cc1.[*:2]O	26.46	82.07	55.61	[*:1]c1cc(I)c([*:2])c(I)c1	[*:1]c1cc(I)cc(I)c1[*:2]
CCOc1cc(/C=N/NC(=O)CNC(=O)c2ccc(Cl)cc2)cc(I)c1O	O=C(CNC(=O)c1ccc(Cl)cc1)N/N=C/c1cc(I)cc(I)c1O	56204	49656	[*:1]c1cc(I)c([*:2])c(OCC)c1>>[*:1]c1cc(I)cc(I)c1[*:2]	[*:1]/C=N\NC(=O)CNC(=O)c1ccc(Cl)cc1.[*:2]O	-0.02	82.07	82.09	[*:1]c1cc(I)c([*:2])c(OCC)c1	[*:1]c1cc(I)cc(I)c1[*:2]
Cc1ccc(NCC(=O)N/N=C/c2c[nH]c3ccccc23)cc1	Cc1ccc(NCC(=O)N/N=C/c2cc(Br)c(O)c(O)c2Br)cc1	49664	56093	[*:1]c1c[nH]c2ccccc12>>[*:1]c1cc(Br)c(O)c(O)c1Br	[*:1]/C=N\NC(=O)CNc1ccc(C)cc1	-14.96	74.69	89.65	[*:1]c1c[nH]c2ccccc12	[*:1]c1cc(Br)c(O)c(O)c1Br
Cc1ccc(NCC(=O)N/N=C/c2c[nH]c3ccccc23)cc1	Cc1ccc(NCC(=O)N/N=C/c2cc(Cl)ccc2O)cc1	49664	58785	[*:1]c1c[nH]c2ccccc12>>[*:1]c1cc(Cl)ccc1O	[*:1]/C=N\NC(=O)CNc1ccc(C)cc1	-14.96	73.24	88.2	[*:1]c1c[nH]c2ccccc12	[*:1]c1cc(Cl)ccc1O
Cc1ccc(NCC(=O)N/N=C/c2cc(Br)cc(Br)c2O)cc1	Cc1ccc(NCC(=O)N/N=C/c2cc(Cl)ccc2O)cc1	49665	58785	[*:1]c1cc(Br)cc(Br)c1O>>[*:1]c1cc(Cl)ccc1O	[*:1]/C=N\NC(=O)CNc1ccc(C)cc1	62.2	73.24	11.04	[*:1]c1cc(Br)cc(Br)c1O	[*:1]c1cc(Cl)ccc1O
COc1c(Br)cc(Br)cc1/C=N/NC(=O)CNc1ccc(C)cc1	Cc1ccc(NCC(=O)N/N=C/c2cc(Cl)ccc2O)cc1	49666	58785	[*:1]c1cc(Br)cc(Br)c1OC>>[*:1]c1cc(Cl)ccc1O	[*:1]/C=N\NC(=O)CNc1ccc(C)cc1	-6.54	73.24	79.78	[*:1]c1cc(Br)cc(Br)c1OC	[*:1]c1cc(Cl)ccc1O
Cc1ccc(NCC(=O)N/N=C/c2cc(Br)c(O)c(Br)c2O)cc1	Cc1ccc(NCC(=O)N/N=C/c2cc(Br)c(O)c(O)c2Br)cc1	51044	56093	[*:1]c1cc(Br)c(O)c(Br)c1O>>[*:1]c1cc(Br)c(O)c(O)c1Br	[*:1]/C=N\NC(=O)CNc1ccc(C)cc1	37.31	74.69	37.38	[*:1]c1cc(Br)c(O)c(Br)c1O	[*:1]c1cc(Br)c(O)c(O)c1Br
Cc1ccc(NCC(=O)N/N=C/c2cc(Br)c(O)c(Br)c2O)cc1	Cc1ccc(NCC(=O)N/N=C/c2cc(Cl)ccc2O)cc1	51044	58785	[*:1]c1cc(Br)c(O)c(Br)c1O>>[*:1]c1cc(Cl)ccc1O	[*:1]/C=N\NC(=O)CNc1ccc(C)cc1	37.31	73.24	35.93	[*:1]c1cc(Br)c(O)c(Br)c1O	[*:1]c1cc(Cl)ccc1O
Cc1ccc(NCC(=O)N/N=C/c2cc(Br)c(O)c(Br)c2)cc1	Cc1ccc(NCC(=O)N/N=C/c2cc(Br)c(O)c(O)c2Br)cc1	56114	56093	[*:1]c1cc(Br)c(O)c(Br)c1>>[*:1]c1cc(Br)c(O)c(O)c1Br	[*:1]/C=N\NC(=O)CNc1ccc(C)cc1	12.63	74.69	62.06	[*:1]c1cc(Br)c(O)c(Br)c1	[*:1]c1cc(Br)c(O)c(O)c1Br
Cc1ccc(NCC(=O)N/N=C/c2cc(Br)c(O)c(Br)c2)cc1	Cc1ccc(NCC(=O)N/N=C/c2cc(Cl)ccc2O)cc1	56114	58785	[*:1]c1cc(Br)c(O)c(Br)c1>>[*:1]c1cc(Cl)ccc1O	[*:1]/C=N\NC(=O)CNc1ccc(C)cc1	12.63	73.24	60.61	[*:1]c1cc(Br)c(O)c(Br)c1	[*:1]c1cc(Cl)ccc1O
COc1cc(/C=N/NC(=O)CNc2ccc(C)cc2)cc(Br)c1O	Cc1ccc(NCC(=O)N/N=C/c2cc(Cl)ccc2O)cc1	56162	58785	[*:1]c1cc(Br)c(O)c(OC)c1>>[*:1]c1cc(Cl)ccc1O	[*:1]/C=N\NC(=O)CNc1ccc(C)cc1	17.83	73.24	55.41	[*:1]c1cc(Br)c(O)c(OC)c1	[*:1]c1cc(Cl)ccc1O
Cc1ccc(NCC(=O)N/N=C/c2cc(Br)cc(C)c2O)cc1	Cc1ccc(NCC(=O)N/N=C/c2cc(Cl)ccc2O)cc1	58783	58785	[*:1]c1cc(Br)cc(C)c1O>>[*:1]c1cc(Cl)ccc1O	[*:1]/C=N\NC(=O)CNc1ccc(C)cc1	-0.54	73.24	73.78	[*:1]c1cc(Br)cc(C)c1O	[*:1]c1cc(Cl)ccc1O
Cc1ccc(NCC(=O)N/N=C/c2cc(Br)ccc2O)cc1	Cc1ccc(NCC(=O)N/N=C/c2cc(Cl)ccc2O)cc1	58784	58785	[*:1]c1cc(Br)ccc1O>>[*:1]c1cc(Cl)ccc1O	[*:1]/C=N\NC(=O)CNc1ccc(C)cc1	-6.24	73.24	79.48	[*:1]c1cc(Br)ccc1O	[*:1]c1cc(Cl)ccc1O
Cc1ccc(NCC(=O)N/N=C/c2cc(Br)cc(Br)c2O)cc1	Cc1ccc(NCC(=O)N/N=C/c2cc(Br)c(O)c(O)c2Br)cc1	49665	56093	[*:1]c1cc([*:2])c(O)c(Br)c1>>[*:2]c1cc(Br)c(O)c(O)c1[*:1]	[*:2]/C=N\NC(=O)CNc1ccc(C)cc1.[*:1]Br	62.2	74.69	12.49	[*:1]c1cc([*:2])c(O)c(Br)c1	[*:2]c1cc(Br)c(O)c(O)c1[*:1]
COc1c(Br)cc(Br)cc1/C=N/NC(=O)CNc1ccc(C)cc1	Cc1ccc(NCC(=O)N/N=C/c2cc(Br)c(O)c(O)c2Br)cc1	49666	56093	[*:1]c1cc([*:2])c(OC)c(Br)c1>>[*:2]c1cc(Br)c(O)c(O)c1[*:1]	[*:2]/C=N\NC(=O)CNc1ccc(C)cc1.[*:1]Br	-6.54	74.69	81.23	[*:1]c1cc([*:2])c(OC)c(Br)c1	[*:2]c1cc(Br)c(O)c(O)c1[*:1]
Cc1ccc(NCC(=O)N/N=C/c2cc(Br)c(O)c(Br)c2O)cc1	Cc1ccc(NCC(=O)N/N=C/c2cc(Br)c(O)c(O)c2Br)cc1	51044	56093	[*:1]c1cc([*:2])c(O)c(Br)c1O>>[*:1]c1cc(Br)c(O)c(O)c1[*:2]	[*:1]/C=N\NC(=O)CNc1ccc(C)cc1.[*:2]Br	37.31	74.69	37.38	[*:1]c1cc([*:2])c(O)c(Br)c1O	[*:1]c1cc(Br)c(O)c(O)c1[*:2]
Cc1ccc(NCC(=O)N/N=C/c2cc(Br)c(O)c(Br)c2O)cc1	Cc1ccc(NCC(=O)N/N=C/c2cc(Br)c(O)c(O)c2Br)cc1	51044	56093	[*:1]c1cc(Br)c(O)c([*:2])c1O>>[*:1]c1cc(Br)c(O)c(O)c1[*:2]	[*:1]/C=N\NC(=O)CNc1ccc(C)cc1.[*:2]Br	37.31	74.69	37.38	[*:1]c1cc(Br)c(O)c([*:2])c1O	[*:1]c1cc(Br)c(O)c(O)c1[*:2]
Cc1ccc(NCC(=O)N/N=C/c2cc(Br)c(O)c(Br)c2)cc1	Cc1ccc(NCC(=O)N/N=C/c2cc(Br)c(O)c(O)c2Br)cc1	56114	56093	[*:1]c1cc([*:2])c(O)c(Br)c1>>[*:1]c1cc(Br)c(O)c(O)c1[*:2]	[*:1]/C=N\NC(=O)CNc1ccc(C)cc1.[*:2]Br	12.63	74.69	62.06	[*:1]c1cc([*:2])c(O)c(Br)c1	[*:1]c1cc(Br)c(O)c(O)c1[*:2]
COc1cc(/C=N/NC(=O)CNc2ccc(C)cc2)cc(Br)c1O	Cc1ccc(NCC(=O)N/N=C/c2cc(Br)c(O)c(O)c2Br)cc1	56162	56093	[*:1]c1cc([*:2])c(O)c(OC)c1>>[*:1]c1cc(Br)c(O)c(O)c1[*:2]	[*:1]/C=N\NC(=O)CNc1ccc(C)cc1.[*:2]Br	17.83	74.69	56.86	[*:1]c1cc([*:2])c(O)c(OC)c1	[*:1]c1cc(Br)c(O)c(O)c1[*:2]
CCOc1cc(/C=N/NC(=O)CNc2ccc(C)cc2)cc(Br)c1O	Cc1ccc(NCC(=O)N/N=C/c2cc(Br)c(O)c(O)c2Br)cc1	56187	56093	[*:1]c1cc([*:2])c(O)c(OCC)c1>>[*:1]c1cc(Br)c(O)c(O)c1[*:2]	[*:1]/C=N\NC(=O)CNc1ccc(C)cc1.[*:2]Br	19.22	74.69	55.47	[*:1]c1cc([*:2])c(O)c(OCC)c1	[*:1]c1cc(Br)c(O)c(O)c1[*:2]
Cc1ccc(NCC(=O)N/N=C/c2cc(Br)cc(C)c2O)cc1	Cc1ccc(NCC(=O)N/N=C/c2cc(Br)c(O)c(O)c2Br)cc1	58783	56093	[*:1]c1cc([*:2])c(O)c(C)c1>>[*:2]c1cc(Br)c(O)c(O)c1[*:1]	[*:2]/C=N\NC(=O)CNc1ccc(C)cc1.[*:1]Br	-0.54	74.69	75.23	[*:1]c1cc([*:2])c(O)c(C)c1	[*:2]c1cc(Br)c(O)c(O)c1[*:1]
Cc1ccc(NCC(=O)N/N=C/c2cc(Br)cc(Br)c2O)cc1	Cc1ccc(NCC(=O)N/N=C/c2cc(Br)c(O)c(O)c2Br)cc1	49665	56093	[*:1]c1cc([*:2])c(O)c([*:3])c1>>[*:2]c1cc([*:1])c(O)c(O)c1[*:3]	[*:2]/C=N\NC(=O)CNc1ccc(C)cc1.[*:1]Br.[*:3]Br	62.2	74.69	12.49	[*:1]c1cc([*:2])c(O)c([*:3])c1	[*:2]c1cc([*:1])c(O)c(O)c1[*:3]
Cc1ccc(NCC(=O)N/N=C/c2cc(Br)c(O)c(Br)c2O)cc1	Cc1ccc(NCC(=O)N/N=C/c2cc(Br)c(O)c(O)c2Br)cc1	51044	56093	[*:1]c1cc([*:2])c(O)c([*:3])c1O>>[*:1]c1cc([*:2])c(O)c(O)c1[*:3]	[*:1]/C=N\NC(=O)CNc1ccc(C)cc1.[*:2]Br.[*:3]Br	37.31	74.69	37.38	[*:1]c1cc([*:2])c(O)c([*:3])c1O	[*:1]c1cc([*:2])c(O)c(O)c1[*:3]
Cc1ccc(NCC(=O)N/N=C/c2cc(Br)c(O)c(Br)c2)cc1	Cc1ccc(NCC(=O)N/N=C/c2cc(Br)c(O)c(O)c2Br)cc1	56114	56093	[*:1]c1cc([*:2])c(O)c([*:3])c1>>[*:1]c1cc([*:2])c(O)c(O)c1[*:3]	[*:1]/C=N\NC(=O)CNc1ccc(C)cc1.[*:2]Br.[*:3]Br	12.63	74.69	62.06	[*:1]c1cc([*:2])c(O)c([*:3])c1	[*:1]c1cc([*:2])c(O)c(O)c1[*:3]
Cc1ccc(NCC(=O)N/N=C/c2cc(Br)cc(Br)c2O)cc1	Cc1ccc(NCC(=O)N/N=C/c2cc(Br)c(O)c(O)c2Br)cc1	49665	56093	[*:1]c1cc([*:2])c([*:3])c(Br)c1>>[*:1]c1cc([*:2])c(Br)c([*:3])c1O	[*:2]/C=N\NC(=O)CNc1ccc(C)cc1.[*:1]Br.[*:3]O	62.2	74.69	12.49	[*:1]c1cc([*:2])c([*:3])c(Br)c1	[*:1]c1cc([*:2])c(Br)c([*:3])c1O
Cc1ccc(NCC(=O)N/N=C/c2cc(Br)cc(Br)c2O)cc1	Cc1ccc(NCC(=O)N/N=C/c2cc(Br)c(O)c(O)c2Br)cc1	49665	56093	[*:1]c1cc([*:2])c([*:3])c(Br)c1>>[*:1]c1cc([*:2])c(Br)c(O)c1[*:3]	[*:2]/C=N\NC(=O)CNc1ccc(C)cc1.[*:1]Br.[*:3]O	62.2	74.69	12.49	[*:1]c1cc([*:2])c([*:3])c(Br)c1	[*:1]c1cc([*:2])c(Br)c(O)c1[*:3]
Cc1ccc(NCC(=O)N/N=C/c2cc(Br)cc(Br)c2O)cc1	Cc1ccc(NCC(=O)N/N=C/c2cc(Br)c(O)c(O)c2Br)cc1	49665	56093	[*:1]c1cc([*:2])c([*:3])c(Br)c1>>[*:2]c1cc(Br)c([*:3])c(O)c1[*:1]	[*:2]/C=N\NC(=O)CNc1ccc(C)cc1.[*:1]Br.[*:3]O	62.2	74.69	12.49	[*:1]c1cc([*:2])c([*:3])c(Br)c1	[*:2]c1cc(Br)c([*:3])c(O)c1[*:1]
Cc1ccc(NCC(=O)N/N=C/c2cc(Br)cc(Br)c2O)cc1	Cc1ccc(NCC(=O)N/N=C/c2cc(Br)c(O)c(O)c2Br)cc1	49665	56093	[*:1]c1cc([*:2])c([*:3])c(Br)c1>>[*:2]c1cc(Br)c(O)c([*:3])c1[*:1]	[*:2]/C=N\NC(=O)CNc1ccc(C)cc1.[*:1]Br.[*:3]O	62.2	74.69	12.49	[*:1]c1cc([*:2])c([*:3])c(Br)c1	[*:2]c1cc(Br)c(O)c([*:3])c1[*:1]
Cc1ccc(NCC(=O)N/N=C/c2cc(Br)c(O)c(Br)c2O)cc1	Cc1ccc(NCC(=O)N/N=C/c2cc(Br)c(O)c(O)c2Br)cc1	51044	56093	[*:1]c1cc([*:2])c(O)c(Br)c1[*:3]>>[*:1]c1cc(Br)c([*:3])c(O)c1[*:2]	[*:1]/C=N\NC(=O)CNc1ccc(C)cc1.[*:2]Br.[*:3]O	37.31	74.69	37.38	[*:1]c1cc([*:2])c(O)c(Br)c1[*:3]	[*:1]c1cc(Br)c([*:3])c(O)c1[*:2]
Cc1ccc(NCC(=O)N/N=C/c2cc(Br)c(O)c(Br)c2O)cc1	Cc1ccc(NCC(=O)N/N=C/c2cc(Br)c(O)c(O)c2Br)cc1	51044	56093	[*:1]c1cc([*:2])c(O)c(Br)c1[*:3]>>[*:1]c1cc(Br)c(O)c([*:3])c1[*:2]	[*:1]/C=N\NC(=O)CNc1ccc(C)cc1.[*:2]Br.[*:3]O	37.31	74.69	37.38	[*:1]c1cc([*:2])c(O)c(Br)c1[*:3]	[*:1]c1cc(Br)c(O)c([*:3])c1[*:2]
Cc1ccc(NCC(=O)N/N=C/c2cc(Br)c(O)c(Br)c2O)cc1	Cc1ccc(NCC(=O)N/N=C/c2cc(Br)c(O)c(O)c2Br)cc1	51044	56093	[*:1]c1cc([*:2])c(O)c(Br)c1[*:3]>>[*:2]c1cc(Br)c([*:3])c(O)c1[*:1]	[*:2]/C=N\NC(=O)CNc1ccc(C)cc1.[*:1]Br.[*:3]O	37.31	74.69	37.38	[*:1]c1cc([*:2])c(O)c(Br)c1[*:3]	[*:2]c1cc(Br)c([*:3])c(O)c1[*:1]
Cc1ccc(NCC(=O)N/N=C/c2cc(Br)c(O)c(Br)c2O)cc1	Cc1ccc(NCC(=O)N/N=C/c2cc(Br)c(O)c(O)c2Br)cc1	51044	56093	[*:1]c1cc([*:2])c(O)c(Br)c1[*:3]>>[*:2]c1cc(Br)c(O)c([*:3])c1[*:1]	[*:2]/C=N\NC(=O)CNc1ccc(C)cc1.[*:1]Br.[*:3]O	37.31	74.69	37.38	[*:1]c1cc([*:2])c(O)c(Br)c1[*:3]	[*:2]c1cc(Br)c(O)c([*:3])c1[*:1]
Cc1ccc(NCC(=O)N/N=C/c2cc(Br)c(O)c(Br)c2O)cc1	Cc1ccc(NCC(=O)N/N=C/c2cc(Br)c(O)c(O)c2Br)cc1	51044	56093	[*:1]c1cc(Br)c([*:2])c([*:3])c1O>>[*:1]c1cc(Br)c([*:2])c(O)c1[*:3]	[*:1]/C=N\NC(=O)CNc1ccc(C)cc1.[*:3]Br.[*:2]O	37.31	74.69	37.38	[*:1]c1cc(Br)c([*:2])c([*:3])c1O	[*:1]c1cc(Br)c([*:2])c(O)c1[*:3]
Cc1ccc(NCC(=O)N/N=C/c2cc(Br)c(O)c(Br)c2O)cc1	Cc1ccc(NCC(=O)N/N=C/c2cc(Br)c(O)c(O)c2Br)cc1	51044	56093	[*:1]c1cc(Br)c([*:2])c([*:3])c1O>>[*:1]c1cc(Br)c(O)c([*:2])c1[*:3]	[*:1]/C=N\NC(=O)CNc1ccc(C)cc1.[*:3]Br.[*:2]O	37.31	74.69	37.38	[*:1]c1cc(Br)c([*:2])c([*:3])c1O	[*:1]c1cc(Br)c(O)c([*:2])c1[*:3]
Cc1ccc(NCC(=O)N/N=C/c2cc(Br)c(O)c(Br)c2O)cc1	Cc1ccc(NCC(=O)N/N=C/c2cc(Br)c(O)c(O)c2Br)cc1	51044	56093	[*:1]c1cc(Br)c(O)c([*:2])c1[*:3]>>[*:1]c1cc(Br)c(O)c([*:3])c1[*:2]	[*:1]/C=N\NC(=O)CNc1ccc(C)cc1.[*:2]Br.[*:3]O	37.31	74.69	37.38	[*:1]c1cc(Br)c(O)c([*:2])c1[*:3]	[*:1]c1cc(Br)c(O)c([*:3])c1[*:2]
Cc1ccc(NCC(=O)N/N=C/c2cc(Br)c(O)c(Br)c2)cc1	Cc1ccc(NCC(=O)N/N=C/c2cc(Br)c(O)c(O)c2Br)cc1	56114	56093	[*:1]c1cc([*:2])c([*:3])c(Br)c1>>[*:2]c1cc([*:1])c(Br)c([*:3])c1O	[*:1]/C=N\NC(=O)CNc1ccc(C)cc1.[*:2]Br.[*:3]O	12.63	74.69	62.06	[*:1]c1cc([*:2])c([*:3])c(Br)c1	[*:2]c1cc([*:1])c(Br)c([*:3])c1O
COc1cc(/C=N/NC(=O)CNc2ccc(C)cc2)cc(Br)c1O	Cc1ccc(NCC(=O)N/N=C/c2cc(Br)c(O)c(O)c2Br)cc1	56162	56093	[*:1]c1cc([*:2])c([*:3])c(OC)c1>>[*:2]c1cc([*:1])c(Br)c([*:3])c1O	[*:1]/C=N\NC(=O)CNc1ccc(C)cc1.[*:2]Br.[*:3]O	17.83	74.69	56.86	[*:1]c1cc([*:2])c([*:3])c(OC)c1	[*:2]c1cc([*:1])c(Br)c([*:3])c1O
CCOc1cc(/C=N/NC(=O)CNc2ccc(C)cc2)cc(Br)c1O	Cc1ccc(NCC(=O)N/N=C/c2cc(Br)c(O)c(O)c2Br)cc1	56187	56093	[*:1]c1cc([*:2])c([*:3])c(OCC)c1>>[*:2]c1cc([*:1])c(Br)c([*:3])c1O	[*:1]/C=N\NC(=O)CNc1ccc(C)cc1.[*:2]Br.[*:3]O	19.22	74.69	55.47	[*:1]c1cc([*:2])c([*:3])c(OCC)c1	[*:2]c1cc([*:1])c(Br)c([*:3])c1O
Cc1ccc(NCC(=O)N/N=C/c2cc(Br)cc(C)c2O)cc1	Cc1ccc(NCC(=O)N/N=C/c2cc(Br)c(O)c(O)c2Br)cc1	58783	56093	[*:1]c1cc([*:2])c([*:3])c(C)c1>>[*:1]c1cc([*:2])c(Br)c([*:3])c1O	[*:2]/C=N\NC(=O)CNc1ccc(C)cc1.[*:1]Br.[*:3]O	-0.54	74.69	75.23	[*:1]c1cc([*:2])c([*:3])c(C)c1	[*:1]c1cc([*:2])c(Br)c([*:3])c1O
Cc1ccc(NCC(=O)N/N=C/c2cc(Br)c(O)c(Br)c2)cc1	Cc1ccc(NCC(=O)N/N=C/c2cc(Br)c(O)c(O)c2Br)cc1	56114	56093	[*:1]c1cc([*:2])c([*:3])c(Br)c1>>[*:2]c1cc([*:1])c(Br)c(O)c1[*:3]	[*:1]/C=N\NC(=O)CNc1ccc(C)cc1.[*:2]Br.[*:3]O	12.63	74.69	62.06	[*:1]c1cc([*:2])c([*:3])c(Br)c1	[*:2]c1cc([*:1])c(Br)c(O)c1[*:3]
COc1cc(/C=N/NC(=O)CNc2ccc(C)cc2)cc(Br)c1O	Cc1ccc(NCC(=O)N/N=C/c2cc(Br)c(O)c(O)c2Br)cc1	56162	56093	[*:1]c1cc([*:2])c([*:3])c(OC)c1>>[*:2]c1cc([*:1])c(Br)c(O)c1[*:3]	[*:1]/C=N\NC(=O)CNc1ccc(C)cc1.[*:2]Br.[*:3]O	17.83	74.69	56.86	[*:1]c1cc([*:2])c([*:3])c(OC)c1	[*:2]c1cc([*:1])c(Br)c(O)c1[*:3]
CCOc1cc(/C=N/NC(=O)CNc2ccc(C)cc2)cc(Br)c1O	Cc1ccc(NCC(=O)N/N=C/c2cc(Br)c(O)c(O)c2Br)cc1	56187	56093	[*:1]c1cc([*:2])c([*:3])c(OCC)c1>>[*:2]c1cc([*:1])c(Br)c(O)c1[*:3]	[*:1]/C=N\NC(=O)CNc1ccc(C)cc1.[*:2]Br.[*:3]O	19.22	74.69	55.47	[*:1]c1cc([*:2])c([*:3])c(OCC)c1	[*:2]c1cc([*:1])c(Br)c(O)c1[*:3]
Cc1ccc(NCC(=O)N/N=C/c2cc(Br)cc(C)c2O)cc1	Cc1ccc(NCC(=O)N/N=C/c2cc(Br)c(O)c(O)c2Br)cc1	58783	56093	[*:1]c1cc([*:2])c([*:3])c(C)c1>>[*:1]c1cc([*:2])c(Br)c(O)c1[*:3]	[*:2]/C=N\NC(=O)CNc1ccc(C)cc1.[*:1]Br.[*:3]O	-0.54	74.69	75.23	[*:1]c1cc([*:2])c([*:3])c(C)c1	[*:1]c1cc([*:2])c(Br)c(O)c1[*:3]
Cc1ccc(NCC(=O)N/N=C/c2cc(Br)c(O)c(Br)c2)cc1	Cc1ccc(NCC(=O)N/N=C/c2cc(Br)c(O)c(O)c2Br)cc1	56114	56093	[*:1]c1cc([*:2])c([*:3])c(Br)c1>>[*:1]c1cc(Br)c([*:3])c(O)c1[*:2]	[*:1]/C=N\NC(=O)CNc1ccc(C)cc1.[*:2]Br.[*:3]O	12.63	74.69	62.06	[*:1]c1cc([*:2])c([*:3])c(Br)c1	[*:1]c1cc(Br)c([*:3])c(O)c1[*:2]
COc1cc(/C=N/NC(=O)CNc2ccc(C)cc2)cc(Br)c1O	Cc1ccc(NCC(=O)N/N=C/c2cc(Br)c(O)c(O)c2Br)cc1	56162	56093	[*:1]c1cc([*:2])c([*:3])c(OC)c1>>[*:1]c1cc(Br)c([*:3])c(O)c1[*:2]	[*:1]/C=N\NC(=O)CNc1ccc(C)cc1.[*:2]Br.[*:3]O	17.83	74.69	56.86	[*:1]c1cc([*:2])c([*:3])c(OC)c1	[*:1]c1cc(Br)c([*:3])c(O)c1[*:2]
CCOc1cc(/C=N/NC(=O)CNc2ccc(C)cc2)cc(Br)c1O	Cc1ccc(NCC(=O)N/N=C/c2cc(Br)c(O)c(O)c2Br)cc1	56187	56093	[*:1]c1cc([*:2])c([*:3])c(OCC)c1>>[*:1]c1cc(Br)c([*:3])c(O)c1[*:2]	[*:1]/C=N\NC(=O)CNc1ccc(C)cc1.[*:2]Br.[*:3]O	19.22	74.69	55.47	[*:1]c1cc([*:2])c([*:3])c(OCC)c1	[*:1]c1cc(Br)c([*:3])c(O)c1[*:2]
Cc1ccc(NCC(=O)N/N=C/c2cc(Br)cc(C)c2O)cc1	Cc1ccc(NCC(=O)N/N=C/c2cc(Br)c(O)c(O)c2Br)cc1	58783	56093	[*:1]c1cc([*:2])c([*:3])c(C)c1>>[*:2]c1cc(Br)c([*:3])c(O)c1[*:1]	[*:2]/C=N\NC(=O)CNc1ccc(C)cc1.[*:1]Br.[*:3]O	-0.54	74.69	75.23	[*:1]c1cc([*:2])c([*:3])c(C)c1	[*:2]c1cc(Br)c([*:3])c(O)c1[*:1]
Cc1ccc(NCC(=O)N/N=C/c2cc(Br)c(O)c(Br)c2)cc1	Cc1ccc(NCC(=O)N/N=C/c2cc(Br)c(O)c(O)c2Br)cc1	56114	56093	[*:1]c1cc([*:2])c([*:3])c(Br)c1>>[*:1]c1cc(Br)c(O)c([*:3])c1[*:2]	[*:1]/C=N\NC(=O)CNc1ccc(C)cc1.[*:2]Br.[*:3]O	12.63	74.69	62.06	[*:1]c1cc([*:2])c([*:3])c(Br)c1	[*:1]c1cc(Br)c(O)c([*:3])c1[*:2]
COc1cc(/C=N/NC(=O)CNc2ccc(C)cc2)cc(Br)c1O	Cc1ccc(NCC(=O)N/N=C/c2cc(Br)c(O)c(O)c2Br)cc1	56162	56093	[*:1]c1cc([*:2])c([*:3])c(OC)c1>>[*:1]c1cc(Br)c(O)c([*:3])c1[*:2]	[*:1]/C=N\NC(=O)CNc1ccc(C)cc1.[*:2]Br.[*:3]O	17.83	74.69	56.86	[*:1]c1cc([*:2])c([*:3])c(OC)c1	[*:1]c1cc(Br)c(O)c([*:3])c1[*:2]
CCOc1cc(/C=N/NC(=O)CNc2ccc(C)cc2)cc(Br)c1O	Cc1ccc(NCC(=O)N/N=C/c2cc(Br)c(O)c(O)c2Br)cc1	56187	56093	[*:1]c1cc([*:2])c([*:3])c(OCC)c1>>[*:1]c1cc(Br)c(O)c([*:3])c1[*:2]	[*:1]/C=N\NC(=O)CNc1ccc(C)cc1.[*:2]Br.[*:3]O	19.22	74.69	55.47	[*:1]c1cc([*:2])c([*:3])c(OCC)c1	[*:1]c1cc(Br)c(O)c([*:3])c1[*:2]
Cc1ccc(NCC(=O)N/N=C/c2cc(Br)cc(C)c2O)cc1	Cc1ccc(NCC(=O)N/N=C/c2cc(Br)c(O)c(O)c2Br)cc1	58783	56093	[*:1]c1cc([*:2])c([*:3])c(C)c1>>[*:2]c1cc(Br)c(O)c([*:3])c1[*:1]	[*:2]/C=N\NC(=O)CNc1ccc(C)cc1.[*:1]Br.[*:3]O	-0.54	74.69	75.23	[*:1]c1cc([*:2])c([*:3])c(C)c1	[*:2]c1cc(Br)c(O)c([*:3])c1[*:1]
COc1c(Br)cc(Br)cc1/C=N/NC(=O)CNc1ccc(C)cc1	Cc1ccc(NCC(=O)N/N=C/c2c(C)cc(O)cc2O)cc1	49666	58780	[*:1]Oc1c([*:2])cc(Br)cc1Br>>[*:1]c1cc(O)cc(O)c1[*:2]	[*:2]/C=N\NC(=O)CNc1ccc(C)cc1.[*:1]C	-6.54	64.04	70.58	[*:1]Oc1c([*:2])cc(Br)cc1Br	[*:1]c1cc(O)cc(O)c1[*:2]
COc1c(I)cc(I)cc1/C=N/NC(=O)CNc1ccc(C)cc1	Cc1ccc(NCC(=O)N/N=C/c2c(C)cc(O)cc2O)cc1	49667	58780	[*:1]Oc1c([*:2])cc(I)cc1I>>[*:1]c1cc(O)cc(O)c1[*:2]	[*:2]/C=N\NC(=O)CNc1ccc(C)cc1.[*:1]C	1.62	64.04	62.42	[*:1]Oc1c([*:2])cc(I)cc1I	[*:1]c1cc(O)cc(O)c1[*:2]
COc1cc(/C=N/NC(=O)CNc2ccc(C)cc2)cc(Br)c1O	Cc1ccc(NCC(=O)N/N=C/c2c(C)cc(O)cc2O)cc1	56162	58780	[*:1]Oc1cc([*:2])cc(Br)c1O>>[*:1]c1cc(O)cc(O)c1[*:2]	[*:2]/C=N\NC(=O)CNc1ccc(C)cc1.[*:1]C	17.83	64.04	46.21	[*:1]Oc1cc([*:2])cc(Br)c1O	[*:1]c1cc(O)cc(O)c1[*:2]
COc1cc(/C=N/NC(=O)CNc2ccc(C)cc2)cc(OC)c1O	Cc1ccc(NCC(=O)N/N=C/c2c(C)cc(O)cc2O)cc1	56173	58780	[*:1]Oc1cc([*:2])cc(OC)c1O>>[*:1]c1cc(O)cc(O)c1[*:2]	[*:2]/C=N\NC(=O)CNc1ccc(C)cc1.[*:1]C	12.79	64.04	51.25	[*:1]Oc1cc([*:2])cc(OC)c1O	[*:1]c1cc(O)cc(O)c1[*:2]
Cc1ccc(NCC(=O)N/N=C/c2cc(Br)cc(C)c2O)cc1	Cc1ccc(NCC(=O)N/N=C/c2c(C)cc(O)cc2O)cc1	58783	58780	[*:1]c1cc(Br)cc([*:2])c1O>>[*:1]c1cc(O)cc(O)c1[*:2]	[*:2]/C=N\NC(=O)CNc1ccc(C)cc1.[*:1]C	-0.54	64.04	64.58	[*:1]c1cc(Br)cc([*:2])c1O	[*:1]c1cc(O)cc(O)c1[*:2]
COc1ccc(Cl)cc1/C=N/NC(=O)CNc1ccc(C)cc1	Cc1ccc(NCC(=O)N/N=C/c2c(C)cc(O)cc2O)cc1	58786	58780	[*:1]Oc1ccc(Cl)cc1[*:2]>>[*:1]c1cc(O)cc(O)c1[*:2]	[*:2]/C=N\NC(=O)CNc1ccc(C)cc1.[*:1]C	0.27	64.04	63.77	[*:1]Oc1ccc(Cl)cc1[*:2]	[*:1]c1cc(O)cc(O)c1[*:2]
COc1ccc(O)c(/C=N/NC(=O)CNc2ccc(C)cc2)c1	Cc1ccc(NCC(=O)N/N=C/c2c(C)cc(O)cc2O)cc1	58788	58780	[*:1]Oc1ccc(O)c([*:2])c1>>[*:1]c1cc(O)cc(O)c1[*:2]	[*:2]/C=N\NC(=O)CNc1ccc(C)cc1.[*:1]C	-18.19	64.04	82.23	[*:1]Oc1ccc(O)c([*:2])c1	[*:1]c1cc(O)cc(O)c1[*:2]
COc1cc(/C=N/NC(=O)CNc2ccc(C)cc2)cc(Br)c1O	Cc1ccc(NCC(=O)N/N=C/c2c(C)cc(O)cc2O)cc1	56162	58780	[*:1]Oc1cc([*:2])cc(Br)c1[*:3]>>[*:1]c1cc(O)cc([*:3])c1[*:2]	[*:2]/C=N\NC(=O)CNc1ccc(C)cc1.[*:1]C.[*:3]O	17.83	64.04	46.21	[*:1]Oc1cc([*:2])cc(Br)c1[*:3]	[*:1]c1cc(O)cc([*:3])c1[*:2]
COc1cc(/C=N/NC(=O)CNc2ccc(C)cc2)cc(Br)c1O	Cc1ccc(NCC(=O)N/N=C/c2c(C)cc(O)cc2O)cc1	56162	58780	[*:1]Oc1cc([*:2])cc(Br)c1[*:3]>>[*:3]c1cc([*:1])c([*:2])c(O)c1	[*:2]/C=N\NC(=O)CNc1ccc(C)cc1.[*:1]C.[*:3]O	17.83	64.04	46.21	[*:1]Oc1cc([*:2])cc(Br)c1[*:3]	[*:3]c1cc([*:1])c([*:2])c(O)c1
COc1cc(/C=N/NC(=O)CNc2ccc(C)cc2)cc(OC)c1O	Cc1ccc(NCC(=O)N/N=C/c2c(C)cc(O)cc2O)cc1	56173	58780	[*:1]Oc1cc([*:2])cc(OC)c1[*:3]>>[*:1]c1cc(O)cc([*:3])c1[*:2]	[*:2]/C=N\NC(=O)CNc1ccc(C)cc1.[*:1]C.[*:3]O	12.79	64.04	51.25	[*:1]Oc1cc([*:2])cc(OC)c1[*:3]	[*:1]c1cc(O)cc([*:3])c1[*:2]
COc1cc(/C=N/NC(=O)CNc2ccc(C)cc2)cc(OC)c1O	Cc1ccc(NCC(=O)N/N=C/c2c(C)cc(O)cc2O)cc1	56173	58780	[*:1]Oc1cc([*:2])cc(OC)c1[*:3]>>[*:3]c1cc([*:1])c([*:2])c(O)c1	[*:2]/C=N\NC(=O)CNc1ccc(C)cc1.[*:1]C.[*:3]O	12.79	64.04	51.25	[*:1]Oc1cc([*:2])cc(OC)c1[*:3]	[*:3]c1cc([*:1])c([*:2])c(O)c1
Cc1ccc(NCC(=O)N/N=C/c2cc(Br)cc(C)c2O)cc1	Cc1ccc(NCC(=O)N/N=C/c2c(C)cc(O)cc2O)cc1	58783	58780	[*:1]c1cc(Br)cc([*:2])c1[*:3]>>[*:1]c1cc(O)cc([*:3])c1[*:2]	[*:2]/C=N\NC(=O)CNc1ccc(C)cc1.[*:1]C.[*:3]O	-0.54	64.04	64.58	[*:1]c1cc(Br)cc([*:2])c1[*:3]	[*:1]c1cc(O)cc([*:3])c1[*:2]
COc1ccc(O)c(/C=N/NC(=O)CNc2ccc(C)cc2)c1	Cc1ccc(NCC(=O)N/N=C/c2c(C)cc(O)cc2O)cc1	58788	58780	[*:1]Oc1ccc([*:2])c([*:3])c1>>[*:1]c1cc(O)cc([*:2])c1[*:3]	[*:3]/C=N\NC(=O)CNc1ccc(C)cc1.[*:1]C.[*:2]O	-18.19	64.04	82.23	[*:1]Oc1ccc([*:2])c([*:3])c1	[*:1]c1cc(O)cc([*:2])c1[*:3]
COc1cc(/C=N/NC(=O)CNc2ccc(C)cc2)cc([N+](=O)[O-])c1O	Cc1ccc(NCC(=O)N/N=C/c2c(C)cc(O)cc2O)cc1	62050	58780	[*:1]Oc1cc([*:2])cc([N+](=O)[O-])c1[*:3]>>[*:1]c1cc(O)cc([*:3])c1[*:2]	[*:2]/C=N\NC(=O)CNc1ccc(C)cc1.[*:1]C.[*:3]O	10.91	64.04	53.13	[*:1]Oc1cc([*:2])cc([N+](=O)[O-])c1[*:3]	[*:1]c1cc(O)cc([*:3])c1[*:2]
COc1ccc(O)c(/C=N/NC(=O)CNc2ccc(C)cc2)c1	Cc1ccc(NCC(=O)N/N=C/c2c(C)cc(O)cc2O)cc1	58788	58780	[*:1]Oc1ccc([*:2])c([*:3])c1>>[*:2]c1cc([*:1])c([*:3])c(O)c1	[*:3]/C=N\NC(=O)CNc1ccc(C)cc1.[*:1]C.[*:2]O	-18.19	64.04	82.23	[*:1]Oc1ccc([*:2])c([*:3])c1	[*:2]c1cc([*:1])c([*:3])c(O)c1
COc1cc(/C=N/NC(=O)CNc2ccc(C)cc2)cc([N+](=O)[O-])c1O	Cc1ccc(NCC(=O)N/N=C/c2c(C)cc(O)cc2O)cc1	62050	58780	[*:1]Oc1cc([*:2])cc([N+](=O)[O-])c1[*:3]>>[*:3]c1cc([*:1])c([*:2])c(O)c1	[*:2]/C=N\NC(=O)CNc1ccc(C)cc1.[*:1]C.[*:3]O	10.91	64.04	53.13	[*:1]Oc1cc([*:2])cc([N+](=O)[O-])c1[*:3]	[*:3]c1cc([*:1])c([*:2])c(O)c1
Cc1ccc(NCC(=O)N/N=C/c2ccc(Cl)c([N+](=O)[O-])c2)cc1	Cc1ccc(NCC(=O)N/N=C/c2cc(Cl)ccc2O)cc1	45226	58785	[*:1]c1ccc([*:2])c([N+](=O)[O-])c1>>[*:2]c1ccc(O)c([*:1])c1	[*:1]/C=N\NC(=O)CNc1ccc(C)cc1.[*:2]Cl	0.72	73.24	72.52	[*:1]c1ccc([*:2])c([N+](=O)[O-])c1	[*:2]c1ccc(O)c([*:1])c1
Cc1ccc(NCC(=O)N/N=C/c2cc3c(cc2Cl)OCO3)cc1	Cc1ccc(NCC(=O)N/N=C/c2cc(Cl)ccc2O)cc1	49669	58785	[*:1]c1cc2c(cc1[*:2])OCO2>>[*:1]c1ccc(O)c([*:2])c1	[*:2]/C=N\NC(=O)CNc1ccc(C)cc1.[*:1]Cl	33.68	73.24	39.56	[*:1]c1cc2c(cc1[*:2])OCO2	[*:1]c1ccc(O)c([*:2])c1
Cc1ccc(NCC(=O)N/N=C/c2ccc(O)c([N+](=O)[O-])c2)cc1	Cc1ccc(NCC(=O)N/N=C/c2cc(Cl)ccc2O)cc1	45266	58785	[*:1]c1ccc([*:2])c([N+](=O)[O-])c1>>[*:2]c1ccc(Cl)cc1[*:1]	[*:1]/C=N\NC(=O)CNc1ccc(C)cc1.[*:2]O	-19.99	73.24	93.23	[*:1]c1ccc([*:2])c([N+](=O)[O-])c1	[*:2]c1ccc(Cl)cc1[*:1]
Cc1ccc(NCC(=O)N/N=C/c2cc(Br)cc(Br)c2O)cc1	Cc1ccc(NCC(=O)N/N=C/c2c(C)cc(O)cc2O)cc1	49665	58780	[*:1]c1cc(Br)cc(Br)c1[*:2]>>[*:2]c1cc(C)c([*:1])c(O)c1	[*:1]/C=N\NC(=O)CNc1ccc(C)cc1.[*:2]O	62.2	64.04	1.84	[*:1]c1cc(Br)cc(Br)c1[*:2]	[*:2]c1cc(C)c([*:1])c(O)c1
Cc1ccc(NCC(=O)N/N=C/c2cc(Br)cc(Br)c2O)cc1	Cc1ccc(NCC(=O)N/N=C/c2c(C)cc(O)cc2O)cc1	49665	58780	[*:1]c1cc(Br)cc(Br)c1[*:2]>>[*:2]c1cc(O)cc(C)c1[*:1]	[*:1]/C=N\NC(=O)CNc1ccc(C)cc1.[*:2]O	62.2	64.04	1.84	[*:1]c1cc(Br)cc(Br)c1[*:2]	[*:2]c1cc(O)cc(C)c1[*:1]
Cc1ccc(NCC(=O)N/N=C/c2cc(Br)cc(Br)c2O)cc1	Cc1ccc(NCC(=O)N/N=C/c2cc(Cl)ccc2O)cc1	49665	58785	[*:1]c1cc(Br)cc(Br)c1[*:2]>>[*:2]c1ccc(Cl)cc1[*:1]	[*:1]/C=N\NC(=O)CNc1ccc(C)cc1.[*:2]O	62.2	73.24	11.04	[*:1]c1cc(Br)cc(Br)c1[*:2]	[*:2]c1ccc(Cl)cc1[*:1]
Cc1ccc(NCC(=O)N/N=C/c2cc(Br)c(O)c(Br)c2O)cc1	Cc1ccc(NCC(=O)N/N=C/c2cc(Br)c(O)c(O)c2Br)cc1	51044	56093	[*:1]c1cc(Br)c([*:2])c(Br)c1O>>[*:1]c1cc(Br)c([*:2])c(O)c1Br	[*:1]/C=N\NC(=O)CNc1ccc(C)cc1.[*:2]O	37.31	74.69	37.38	[*:1]c1cc(Br)c([*:2])c(Br)c1O	[*:1]c1cc(Br)c([*:2])c(O)c1Br
Cc1ccc(NCC(=O)N/N=C/c2cc(Br)c(O)c(Br)c2O)cc1	Cc1ccc(NCC(=O)N/N=C/c2cc(Br)c(O)c(O)c2Br)cc1	51044	56093	[*:1]c1cc(Br)c([*:2])c(Br)c1O>>[*:1]c1cc(Br)c(O)c([*:2])c1Br	[*:1]/C=N\NC(=O)CNc1ccc(C)cc1.[*:2]O	37.31	74.69	37.38	[*:1]c1cc(Br)c([*:2])c(Br)c1O	[*:1]c1cc(Br)c(O)c([*:2])c1Br
Cc1ccc(NCC(=O)N/N=C/c2cc(Br)c(O)c(Br)c2O)cc1	Cc1ccc(NCC(=O)N/N=C/c2c(C)cc(O)cc2O)cc1	51044	58780	[*:1]c1cc(Br)c([*:2])c(Br)c1O>>[*:2]c1cc(C)c([*:1])c(O)c1	[*:1]/C=N\NC(=O)CNc1ccc(C)cc1.[*:2]O	37.31	64.04	26.73	[*:1]c1cc(Br)c([*:2])c(Br)c1O	[*:2]c1cc(C)c([*:1])c(O)c1
Cc1ccc(NCC(=O)N/N=C/c2cc(Br)c(O)c(Br)c2O)cc1	Cc1ccc(NCC(=O)N/N=C/c2c(C)cc(O)cc2O)cc1	51044	58780	[*:1]c1cc(Br)c([*:2])c(Br)c1O>>[*:2]c1cc(O)cc(C)c1[*:1]	[*:1]/C=N\NC(=O)CNc1ccc(C)cc1.[*:2]O	37.31	64.04	26.73	[*:1]c1cc(Br)c([*:2])c(Br)c1O	[*:2]c1cc(O)cc(C)c1[*:1]
Cc1ccc(NCC(=O)N/N=C/c2cc(Br)c(O)c(Br)c2O)cc1	Cc1ccc(NCC(=O)N/N=C/c2cc(Cl)ccc2O)cc1	51044	58785	[*:1]c1cc(Br)c([*:2])c(Br)c1O>>[*:2]c1ccc(Cl)cc1[*:1]	[*:1]/C=N\NC(=O)CNc1ccc(C)cc1.[*:2]O	37.31	73.24	35.93	[*:1]c1cc(Br)c([*:2])c(Br)c1O	[*:2]c1ccc(Cl)cc1[*:1]
Cc1ccc(NCC(=O)N/N=C/c2cc(Br)c(O)c(Br)c2O)cc1	Cc1ccc(NCC(=O)N/N=C/c2c(C)cc(O)cc2O)cc1	51044	58780	[*:1]c1cc(Br)c(O)c(Br)c1[*:2]>>[*:2]c1cc(C)c([*:1])c(O)c1	[*:1]/C=N\NC(=O)CNc1ccc(C)cc1.[*:2]O	37.31	64.04	26.73	[*:1]c1cc(Br)c(O)c(Br)c1[*:2]	[*:2]c1cc(C)c([*:1])c(O)c1
Cc1ccc(NCC(=O)N/N=C/c2cc(Br)c(O)c(Br)c2O)cc1	Cc1ccc(NCC(=O)N/N=C/c2c(C)cc(O)cc2O)cc1	51044	58780	[*:1]c1cc(Br)c(O)c(Br)c1[*:2]>>[*:2]c1cc(O)cc(C)c1[*:1]	[*:1]/C=N\NC(=O)CNc1ccc(C)cc1.[*:2]O	37.31	64.04	26.73	[*:1]c1cc(Br)c(O)c(Br)c1[*:2]	[*:2]c1cc(O)cc(C)c1[*:1]
Cc1ccc(NCC(=O)N/N=C/c2cc(Br)c(O)c(Br)c2O)cc1	Cc1ccc(NCC(=O)N/N=C/c2cc(Cl)ccc2O)cc1	51044	58785	[*:1]c1cc(Br)c(O)c(Br)c1[*:2]>>[*:2]c1ccc(Cl)cc1[*:1]	[*:1]/C=N\NC(=O)CNc1ccc(C)cc1.[*:2]O	37.31	73.24	35.93	[*:1]c1cc(Br)c(O)c(Br)c1[*:2]	[*:2]c1ccc(Cl)cc1[*:1]
Cc1ccc(NCC(=O)N/N=C/c2cc(Br)c(O)c(Br)c2)cc1	Cc1ccc(NCC(=O)N/N=C/c2cc(Br)c(O)c(O)c2Br)cc1	56114	56093	[*:1]c1cc(Br)c([*:2])c(Br)c1>>[*:1]c1cc(Br)c([*:2])c(O)c1Br	[*:1]/C=N\NC(=O)CNc1ccc(C)cc1.[*:2]O	12.63	74.69	62.06	[*:1]c1cc(Br)c([*:2])c(Br)c1	[*:1]c1cc(Br)c([*:2])c(O)c1Br
Cc1ccc(NCC(=O)N/N=C/c2cc(Br)c(O)c(Br)c2)cc1	Cc1ccc(NCC(=O)N/N=C/c2cc(Br)c(O)c(O)c2Br)cc1	56114	56093	[*:1]c1cc(Br)c([*:2])c(Br)c1>>[*:1]c1cc(Br)c(O)c([*:2])c1Br	[*:1]/C=N\NC(=O)CNc1ccc(C)cc1.[*:2]O	12.63	74.69	62.06	[*:1]c1cc(Br)c([*:2])c(Br)c1	[*:1]c1cc(Br)c(O)c([*:2])c1Br
COc1cc(/C=N/NC(=O)CNc2ccc(C)cc2)cc(Br)c1O	Cc1ccc(NCC(=O)N/N=C/c2cc(Br)c(O)c(O)c2Br)cc1	56162	56093	[*:1]c1cc(Br)c([*:2])c(OC)c1>>[*:1]c1cc(Br)c(O)c([*:2])c1Br	[*:1]/C=N\NC(=O)CNc1ccc(C)cc1.[*:2]O	17.83	74.69	56.86	[*:1]c1cc(Br)c([*:2])c(OC)c1	[*:1]c1cc(Br)c(O)c([*:2])c1Br
CCOc1cc(/C=N/NC(=O)CNc2ccc(C)cc2)cc(Br)c1O	Cc1ccc(NCC(=O)N/N=C/c2cc(Br)c(O)c(O)c2Br)cc1	56187	56093	[*:1]c1cc(Br)c([*:2])c(OCC)c1>>[*:1]c1cc(Br)c(O)c([*:2])c1Br	[*:1]/C=N\NC(=O)CNc1ccc(C)cc1.[*:2]O	19.22	74.69	55.47	[*:1]c1cc(Br)c([*:2])c(OCC)c1	[*:1]c1cc(Br)c(O)c([*:2])c1Br
Cc1ccc(NCC(=O)N/N=C/c2cc(Br)c(O)c(Br)c2)cc1	Cc1ccc(NCC(=O)N/N=C/c2c(C)cc(O)cc2O)cc1	56114	58780	[*:1]c1cc(Br)c([*:2])c(Br)c1>>[*:2]c1cc(C)c([*:1])c(O)c1	[*:1]/C=N\NC(=O)CNc1ccc(C)cc1.[*:2]O	12.63	64.04	51.41	[*:1]c1cc(Br)c([*:2])c(Br)c1	[*:2]c1cc(C)c([*:1])c(O)c1
Cc1ccc(NCC(=O)N/N=C/c2cc(Br)c(O)c(Br)c2)cc1	Cc1ccc(NCC(=O)N/N=C/c2c(C)cc(O)cc2O)cc1	56114	58780	[*:1]c1cc(Br)c([*:2])c(Br)c1>>[*:2]c1cc(O)cc(C)c1[*:1]	[*:1]/C=N\NC(=O)CNc1ccc(C)cc1.[*:2]O	12.63	64.04	51.41	[*:1]c1cc(Br)c([*:2])c(Br)c1	[*:2]c1cc(O)cc(C)c1[*:1]
Cc1ccc(NCC(=O)N/N=C/c2cc(Br)c(O)c(Br)c2)cc1	Cc1ccc(NCC(=O)N/N=C/c2cc(Cl)ccc2O)cc1	56114	58785	[*:1]c1cc(Br)c([*:2])c(Br)c1>>[*:2]c1ccc(Cl)cc1[*:1]	[*:1]/C=N\NC(=O)CNc1ccc(C)cc1.[*:2]O	12.63	73.24	60.61	[*:1]c1cc(Br)c([*:2])c(Br)c1	[*:2]c1ccc(Cl)cc1[*:1]
Cc1ccc(NCC(=O)N/N=C/c2cc(I)c(O)c(I)c2)cc1	Cc1ccc(NCC(=O)N/N=C/c2c(C)cc(O)cc2O)cc1	56146	58780	[*:1]c1cc(I)c([*:2])c(I)c1>>[*:2]c1cc(O)cc(C)c1[*:1]	[*:1]/C=N\NC(=O)CNc1ccc(C)cc1.[*:2]O	24.27	64.04	39.77	[*:1]c1cc(I)c([*:2])c(I)c1	[*:2]c1cc(O)cc(C)c1[*:1]
Cc1ccc(NCC(=O)N/N=C/c2cc(I)c(O)c(I)c2)cc1	Cc1ccc(NCC(=O)N/N=C/c2cc(Cl)ccc2O)cc1	56146	58785	[*:1]c1cc(I)c([*:2])c(I)c1>>[*:2]c1ccc(Cl)cc1[*:1]	[*:1]/C=N\NC(=O)CNc1ccc(C)cc1.[*:2]O	24.27	73.24	48.97	[*:1]c1cc(I)c([*:2])c(I)c1	[*:2]c1ccc(Cl)cc1[*:1]
COc1cc(/C=N/NC(=O)CNc2ccc(C)cc2)cc(Br)c1O	Cc1ccc(NCC(=O)N/N=C/c2c(C)cc(O)cc2O)cc1	56162	58780	[*:1]c1cc(Br)c([*:2])c(OC)c1>>[*:2]c1cc(C)c([*:1])c(O)c1	[*:1]/C=N\NC(=O)CNc1ccc(C)cc1.[*:2]O	17.83	64.04	46.21	[*:1]c1cc(Br)c([*:2])c(OC)c1	[*:2]c1cc(C)c([*:1])c(O)c1
COc1cc(/C=N/NC(=O)CNc2ccc(C)cc2)cc(Br)c1O	Cc1ccc(NCC(=O)N/N=C/c2c(C)cc(O)cc2O)cc1	56162	58780	[*:1]c1cc(Br)c([*:2])c(OC)c1>>[*:2]c1cc(O)cc(C)c1[*:1]	[*:1]/C=N\NC(=O)CNc1ccc(C)cc1.[*:2]O	17.83	64.04	46.21	[*:1]c1cc(Br)c([*:2])c(OC)c1	[*:2]c1cc(O)cc(C)c1[*:1]
COc1cc(/C=N/NC(=O)CNc2ccc(C)cc2)cc(Br)c1O	Cc1ccc(NCC(=O)N/N=C/c2cc(Cl)ccc2O)cc1	56162	58785	[*:1]c1cc(Br)c([*:2])c(OC)c1>>[*:2]c1ccc(Cl)cc1[*:1]	[*:1]/C=N\NC(=O)CNc1ccc(C)cc1.[*:2]O	17.83	73.24	55.41	[*:1]c1cc(Br)c([*:2])c(OC)c1	[*:2]c1ccc(Cl)cc1[*:1]
COc1cc(/C=N/NC(=O)CNc2ccc(C)cc2)cc(OC)c1O	Cc1ccc(NCC(=O)N/N=C/c2cc(Cl)ccc2O)cc1	56173	58785	[*:1]c1cc(OC)c([*:2])c(OC)c1>>[*:2]c1ccc(Cl)cc1[*:1]	[*:1]/C=N\NC(=O)CNc1ccc(C)cc1.[*:2]O	12.79	73.24	60.45	[*:1]c1cc(OC)c([*:2])c(OC)c1	[*:2]c1ccc(Cl)cc1[*:1]
CCOc1cc(/C=N/NC(=O)CNc2ccc(C)cc2)cc(Br)c1O	Cc1ccc(NCC(=O)N/N=C/c2c(C)cc(O)cc2O)cc1	56187	58780	[*:1]c1cc(Br)c([*:2])c(OCC)c1>>[*:2]c1cc(C)c([*:1])c(O)c1	[*:1]/C=N\NC(=O)CNc1ccc(C)cc1.[*:2]O	19.22	64.04	44.82	[*:1]c1cc(Br)c([*:2])c(OCC)c1	[*:2]c1cc(C)c([*:1])c(O)c1
CCOc1cc(/C=N/NC(=O)CNc2ccc(C)cc2)cc(Br)c1O	Cc1ccc(NCC(=O)N/N=C/c2c(C)cc(O)cc2O)cc1	56187	58780	[*:1]c1cc(Br)c([*:2])c(OCC)c1>>[*:2]c1cc(O)cc(C)c1[*:1]	[*:1]/C=N\NC(=O)CNc1ccc(C)cc1.[*:2]O	19.22	64.04	44.82	[*:1]c1cc(Br)c([*:2])c(OCC)c1	[*:2]c1cc(O)cc(C)c1[*:1]
CCOc1cc(/C=N/NC(=O)CNc2ccc(C)cc2)cc(Br)c1O	Cc1ccc(NCC(=O)N/N=C/c2cc(Cl)ccc2O)cc1	56187	58785	[*:1]c1cc(Br)c([*:2])c(OCC)c1>>[*:2]c1ccc(Cl)cc1[*:1]	[*:1]/C=N\NC(=O)CNc1ccc(C)cc1.[*:2]O	19.22	73.24	54.02	[*:1]c1cc(Br)c([*:2])c(OCC)c1	[*:2]c1ccc(Cl)cc1[*:1]
Cc1ccc(NCC(=O)N/N=C/c2cc(Br)cc(C)c2O)cc1	Cc1ccc(NCC(=O)N/N=C/c2c(C)cc(O)cc2O)cc1	58783	58780	[*:1]c1cc(Br)cc(C)c1[*:2]>>[*:2]c1cc(C)c([*:1])c(O)c1	[*:1]/C=N\NC(=O)CNc1ccc(C)cc1.[*:2]O	-0.54	64.04	64.58	[*:1]c1cc(Br)cc(C)c1[*:2]	[*:2]c1cc(C)c([*:1])c(O)c1
Cc1ccc(NCC(=O)N/N=C/c2cc(Br)cc(C)c2O)cc1	Cc1ccc(NCC(=O)N/N=C/c2c(C)cc(O)cc2O)cc1	58783	58780	[*:1]c1cc(Br)cc(C)c1[*:2]>>[*:2]c1cc(O)cc(C)c1[*:1]	[*:1]/C=N\NC(=O)CNc1ccc(C)cc1.[*:2]O	-0.54	64.04	64.58	[*:1]c1cc(Br)cc(C)c1[*:2]	[*:2]c1cc(O)cc(C)c1[*:1]
Cc1ccc(NCC(=O)N/N=C/c2cc(Br)cc(C)c2O)cc1	Cc1ccc(NCC(=O)N/N=C/c2cc(Cl)ccc2O)cc1	58783	58785	[*:1]c1cc(Br)cc(C)c1[*:2]>>[*:2]c1ccc(Cl)cc1[*:1]	[*:1]/C=N\NC(=O)CNc1ccc(C)cc1.[*:2]O	-0.54	73.24	73.78	[*:1]c1cc(Br)cc(C)c1[*:2]	[*:2]c1ccc(Cl)cc1[*:1]
Cc1ccc(NCC(=O)N/N=C/c2cc(Br)ccc2O)cc1	Cc1ccc(NCC(=O)N/N=C/c2cc(Cl)ccc2O)cc1	58784	58785	[*:1]c1ccc(Br)cc1[*:2]>>[*:1]c1ccc(Cl)cc1[*:2]	[*:2]/C=N\NC(=O)CNc1ccc(C)cc1.[*:1]O	-6.24	73.24	79.48	[*:1]c1ccc(Br)cc1[*:2]	[*:1]c1ccc(Cl)cc1[*:2]
COc1c(Br)cc(Br)cc1/C=N/NC(=O)CNc1ccc2ccccc2c1	COc1cc(/C=N/NC(=O)CNc2ccc3ccccc3c2)cc(OC)c1O	49673	56174	[*:1]Oc1c([*:2])cc(Br)cc1Br>>[*:1]Oc1cc([*:2])cc(OC)c1O	[*:2]/C=N\NC(=O)CNc1ccc2ccccc2c1.[*:1]C	-0.71	73.75	74.46	[*:1]Oc1c([*:2])cc(Br)cc1Br	[*:1]Oc1cc([*:2])cc(OC)c1O
COc1c(I)cc(I)cc1/C=N/NC(=O)CNc1ccc2ccccc2c1	COc1cc(/C=N/NC(=O)CNc2ccc3ccccc3c2)cc(OC)c1O	49675	56174	[*:1]Oc1c([*:2])cc(I)cc1I>>[*:1]Oc1cc([*:2])cc(OC)c1O	[*:2]/C=N\NC(=O)CNc1ccc2ccccc2c1.[*:1]C	-23.97	73.75	97.72	[*:1]Oc1c([*:2])cc(I)cc1I	[*:1]Oc1cc([*:2])cc(OC)c1O
COc1cc(/C=N/NC(=O)CNc2ccc3ccccc3c2)cc(Br)c1O.[Na+]	COc1cc(/C=N/NC(=O)CNc2ccc3ccccc3c2)cc(OC)c1O	56163	56174	[*:1]Oc1cc([*:2])cc(Br)c1O>>[*:1]Oc1cc([*:2])cc(OC)c1O	[*:2]/C=N\NC(=O)CNc1ccc2ccccc2c1.[*:1]C	6.55	73.75	67.2	[*:1]Oc1cc([*:2])cc(Br)c1O	[*:1]Oc1cc([*:2])cc(OC)c1O
COc1cc(/C=N/NC(=O)CNc2ccc3ccccc3c2)cc(Br)c1O.[Na+]	COc1cc(/C=N/NC(=O)CNc2ccc3ccccc3c2)cc(OC)c1O	56163	56174	[*:1]Oc1cc([*:2])cc(Br)c1[*:3]>>[*:1]Oc1cc([*:2])cc(OC)c1[*:3]	[*:2]/C=N\NC(=O)CNc1ccc2ccccc2c1.[*:1]C.[*:3]O	6.55	73.75	67.2	[*:1]Oc1cc([*:2])cc(Br)c1[*:3]	[*:1]Oc1cc([*:2])cc(OC)c1[*:3]
COc1cc(/C=N/NC(=O)CNc2ccc3ccccc3c2)cc(OC)c1OC	COc1cc(/C=N/NC(=O)CNc2ccc3ccccc3c2)cc(OC)c1O	56573	56174	[*:1]Oc1c([*:2])cc([*:3])cc1OC>>[*:1]Oc1cc([*:3])cc([*:2])c1O	[*:3]/C=N\NC(=O)CNc1ccc2ccccc2c1.[*:1]C.[*:2]OC	59.01	73.75	14.74	[*:1]Oc1c([*:2])cc([*:3])cc1OC	[*:1]Oc1cc([*:3])cc([*:2])c1O
O=C(CNc1ccc2ccccc2c1)N/N=C/c1cc(I)cc(I)c1O	COc1cc(/C=N/NC(=O)CNc2ccc3ccccc3c2)cc(OC)c1O	49674	56174	[*:1]c1cc(I)cc(I)c1[*:2]>>[*:1]c1cc(OC)c([*:2])c(OC)c1	[*:1]/C=N\NC(=O)CNc1ccc2ccccc2c1.[*:2]O	43.26	73.75	30.49	[*:1]c1cc(I)cc(I)c1[*:2]	[*:1]c1cc(OC)c([*:2])c(OC)c1
COc1cc(/C=N/NC(=O)CNc2ccc3ccccc3c2)cc(Br)c1O.[Na+]	COc1cc(/C=N/NC(=O)CNc2ccc3ccccc3c2)cc(OC)c1O	56163	56174	[*:1]c1cc(Br)c([*:2])c(OC)c1>>[*:1]c1cc(OC)c([*:2])c(OC)c1	[*:1]/C=N\NC(=O)CNc1ccc2ccccc2c1.[*:2]O	6.55	73.75	67.2	[*:1]c1cc(Br)c([*:2])c(OC)c1	[*:1]c1cc(OC)c([*:2])c(OC)c1
CCOc1cc(/C=N/NC(=O)CNc2ccc3ccccc3c2)cc(Br)c1O	COc1cc(/C=N/NC(=O)CNc2ccc3ccccc3c2)cc(OC)c1O	56188	56174	[*:1]c1cc(Br)c([*:2])c(OCC)c1>>[*:1]c1cc(OC)c([*:2])c(OC)c1	[*:1]/C=N\NC(=O)CNc1ccc2ccccc2c1.[*:2]O	-19.99	73.75	93.74	[*:1]c1cc(Br)c([*:2])c(OCC)c1	[*:1]c1cc(OC)c([*:2])c(OC)c1
CCOc1cc(/C=N/NC(=O)CNc2ccc3ccccc3c2)cc(I)c1O	COc1cc(/C=N/NC(=O)CNc2ccc3ccccc3c2)cc(OC)c1O	56205	56174	[*:1]c1cc(I)c([*:2])c(OCC)c1>>[*:1]c1cc(OC)c([*:2])c(OC)c1	[*:1]/C=N\NC(=O)CNc1ccc2ccccc2c1.[*:2]O	5.39	73.75	68.36	[*:1]c1cc(I)c([*:2])c(OCC)c1	[*:1]c1cc(OC)c([*:2])c(OC)c1
Cc1cc(O)cc(O)c1/C=N/NC(=O)CNc1ccc2ccccc2c1	COc1cc(/C=N/NC(=O)CNc2ccc3ccccc3c2)cc(OC)c1O	58790	56174	[*:1]c1cc(C)c([*:2])c(O)c1>>[*:2]c1cc(OC)c([*:1])c(OC)c1	[*:2]/C=N\NC(=O)CNc1ccc2ccccc2c1.[*:1]O	41.03	73.75	32.72	[*:1]c1cc(C)c([*:2])c(O)c1	[*:2]c1cc(OC)c([*:1])c(OC)c1
Cc1cc(O)cc(O)c1/C=N/NC(=O)CNc1ccc2ccccc2c1	COc1cc(/C=N/NC(=O)CNc2ccc3ccccc3c2)cc(OC)c1O	58790	56174	[*:1]c1cc(O)cc(C)c1[*:2]>>[*:2]c1cc(OC)c([*:1])c(OC)c1	[*:2]/C=N\NC(=O)CNc1ccc2ccccc2c1.[*:1]O	41.03	73.75	32.72	[*:1]c1cc(O)cc(C)c1[*:2]	[*:2]c1cc(OC)c([*:1])c(OC)c1
Cc1cc(Br)cc(/C=N/NC(=O)CNc2ccc3ccccc3c2)c1O	COc1cc(/C=N/NC(=O)CNc2ccc3ccccc3c2)cc(OC)c1O	58792	56174	[*:1]c1cc(Br)cc(C)c1[*:2]>>[*:1]c1cc(OC)c([*:2])c(OC)c1	[*:1]/C=N\NC(=O)CNc1ccc2ccccc2c1.[*:2]O	10.73	73.75	63.02	[*:1]c1cc(Br)cc(C)c1[*:2]	[*:1]c1cc(OC)c([*:2])c(OC)c1
COc1cc(/C=N/NC(=O)CNc2ccc3ccccc3c2)cc(Br)c1O.[Na+]	COc1cc(/C=N/NC(=O)CNc2ccc3ccccc3c2)cc(OC)c1O	56163	56174	[*:1]c1cc([*:2])c([*:3])c(Br)c1>>[*:1]c1cc([*:2])c([*:3])c(OC)c1	[*:1]/C=N\NC(=O)CNc1ccc2ccccc2c1.[*:3]O.[*:2]OC	6.55	73.75	67.2	[*:1]c1cc([*:2])c([*:3])c(Br)c1	[*:1]c1cc([*:2])c([*:3])c(OC)c1
COc1cc(/C=N/NC(=O)CNc2ccc3ccccc3c2)cc(Br)c1O.[Na+]	COc1cc(/C=N/NC(=O)CNc2ccc3ccccc3c2)cc(OC)c1O	56163	56174	[*:1]c1cc([*:2])c(O)c(Br)c1>>[*:1]c1cc([*:2])c(O)c(OC)c1	[*:1]/C=N\NC(=O)CNc1ccc2ccccc2c1.[*:2]OC	6.55	73.75	67.2	[*:1]c1cc([*:2])c(O)c(Br)c1	[*:1]c1cc([*:2])c(O)c(OC)c1
COc1cc(/C=N/NC(=O)CNc2ccc3ccccc3c2)cc(OC)c1OC	COc1cc(/C=N/NC(=O)CNc2ccc3ccccc3c2)cc(OC)c1O	56573	56174	[*:1]c1cc([*:2])c([*:3])c(OC)c1>>[*:1]c1cc([*:2])c(O)c([*:3])c1	[*:1]/C=N\NC(=O)CNc1ccc2ccccc2c1.[*:2]OC.[*:3]OC	59.01	73.75	14.74	[*:1]c1cc([*:2])c([*:3])c(OC)c1	[*:1]c1cc([*:2])c(O)c([*:3])c1
Cc1cccc(NCC(=O)N/N=C/c2ccc(O)c([N+](=O)[O-])c2)c1	Cc1cccc(NCC(=O)N/N=C/c2cccc([N+](=O)[O-])c2O)c1	45268	46286	[*:1]c1ccc(O)c([N+](=O)[O-])c1>>[*:1]c1cccc([N+](=O)[O-])c1O	[*:1]/C=N\NC(=O)CNc1cccc(C)c1	17.4	63.7	46.3	[*:1]c1ccc(O)c([N+](=O)[O-])c1	[*:1]c1cccc([N+](=O)[O-])c1O
Cc1cccc(NCC(=O)N/N=C/c2ccc([N+](=O)[O-])c(O)c2)c1	Cc1cccc(NCC(=O)N/N=C/c2cccc([N+](=O)[O-])c2O)c1	46135	46286	[*:1]c1ccc([N+](=O)[O-])c(O)c1>>[*:1]c1cccc([N+](=O)[O-])c1O	[*:1]/C=N\NC(=O)CNc1cccc(C)c1	9.17	63.7	54.53	[*:1]c1ccc([N+](=O)[O-])c(O)c1	[*:1]c1cccc([N+](=O)[O-])c1O
Cc1cccc(NCC(=O)N/N=C/c2cc(O)ccc2[N+](=O)[O-])c1	Cc1cccc(NCC(=O)N/N=C/c2cccc([N+](=O)[O-])c2O)c1	46179	46286	[*:1]c1cc(O)ccc1[N+](=O)[O-]>>[*:1]c1cccc([N+](=O)[O-])c1O	[*:1]/C=N\NC(=O)CNc1cccc(C)c1	12.44	63.7	51.26	[*:1]c1cc(O)ccc1[N+](=O)[O-]	[*:1]c1cccc([N+](=O)[O-])c1O
Cc1cccc(NCC(=O)N/N=C/c2cccc([N+](=O)[O-])c2)c1	Cc1cccc(NCC(=O)N/N=C/c2cccc([N+](=O)[O-])c2O)c1	46450	46286	[*:1]c1cccc([N+](=O)[O-])c1>>[*:1]c1cccc([N+](=O)[O-])c1O	[*:1]/C=N\NC(=O)CNc1cccc(C)c1	-14.02	63.7	77.72	[*:1]c1cccc([N+](=O)[O-])c1	[*:1]c1cccc([N+](=O)[O-])c1O
COc1c(Br)cc(Br)cc1/C=N/NC(=O)CNc1cccc(C)c1	Cc1cccc(NCC(=O)N/N=C/c2cccc([N+](=O)[O-])c2O)c1	49679	46286	[*:1]c1cc(Br)cc(Br)c1OC>>[*:1]c1cccc([N+](=O)[O-])c1O	[*:1]/C=N\NC(=O)CNc1cccc(C)c1	17.06	63.7	46.64	[*:1]c1cc(Br)cc(Br)c1OC	[*:1]c1cccc([N+](=O)[O-])c1O
Cc1cccc(NCC(=O)N/N=C/c2cc(I)cc(I)c2O)c1	Cc1cccc(NCC(=O)N/N=C/c2cccc([N+](=O)[O-])c2O)c1	49680	46286	[*:1]c1cc(I)cc(I)c1O>>[*:1]c1cccc([N+](=O)[O-])c1O	[*:1]/C=N\NC(=O)CNc1cccc(C)c1	26.58	63.7	37.12	[*:1]c1cc(I)cc(I)c1O	[*:1]c1cccc([N+](=O)[O-])c1O
Cc1cccc(NCC(=O)N/N=C/c2cc3c(cc2Br)OCO3)c1	Cc1cccc(NCC(=O)N/N=C/c2cccc([N+](=O)[O-])c2O)c1	49681	46286	[*:1]c1cc2c(cc1Br)OCO2>>[*:1]c1cccc([N+](=O)[O-])c1O	[*:1]/C=N\NC(=O)CNc1cccc(C)c1	17.72	63.7	45.98	[*:1]c1cc2c(cc1Br)OCO2	[*:1]c1cccc([N+](=O)[O-])c1O
Cc1cccc(NCC(=O)N/N=C/c2cc3c(cc2Cl)OCO3)c1	Cc1cccc(NCC(=O)N/N=C/c2cccc([N+](=O)[O-])c2O)c1	49682	46286	[*:1]c1cc2c(cc1Cl)OCO2>>[*:1]c1cccc([N+](=O)[O-])c1O	[*:1]/C=N\NC(=O)CNc1cccc(C)c1	38.34	63.7	25.36	[*:1]c1cc2c(cc1Cl)OCO2	[*:1]c1cccc([N+](=O)[O-])c1O
Cc1cccc(NCC(=O)N/N=C/c2cc(Br)c(O)c(Br)c2O)c1	Cc1cccc(NCC(=O)N/N=C/c2cccc([N+](=O)[O-])c2O)c1	51046	46286	[*:1]c1cc(Br)c(O)c(Br)c1O>>[*:1]c1cccc([N+](=O)[O-])c1O	[*:1]/C=N\NC(=O)CNc1cccc(C)c1	46.34	63.7	17.36	[*:1]c1cc(Br)c(O)c(Br)c1O	[*:1]c1cccc([N+](=O)[O-])c1O
Cc1cccc(NCC(=O)N/N=C/c2ccc(Br)o2)c1	Cc1cccc(NCC(=O)N/N=C/c2cccc([N+](=O)[O-])c2O)c1	51095	46286	[*:1]c1ccc(Br)o1>>[*:1]c1cccc([N+](=O)[O-])c1O	[*:1]/C=N\NC(=O)CNc1cccc(C)c1	17.26	63.7	46.44	[*:1]c1ccc(Br)o1	[*:1]c1cccc([N+](=O)[O-])c1O
Cc1cccc(NCC(=O)N/N=C/c2cc(Br)c(Br)o2)c1	Cc1cccc(NCC(=O)N/N=C/c2cccc([N+](=O)[O-])c2O)c1	51111	46286	[*:1]c1cc(Br)c(Br)o1>>[*:1]c1cccc([N+](=O)[O-])c1O	[*:1]/C=N\NC(=O)CNc1cccc(C)c1	5.96	63.7	57.74	[*:1]c1cc(Br)c(Br)o1	[*:1]c1cccc([N+](=O)[O-])c1O
Cc1cccc(NCC(=O)N/N=C/c2cc(Br)c(O)c(Br)c2)c1	Cc1cccc(NCC(=O)N/N=C/c2cccc([N+](=O)[O-])c2O)c1	56115	46286	[*:1]c1cc(Br)c(O)c(Br)c1>>[*:1]c1cccc([N+](=O)[O-])c1O	[*:1]/C=N\NC(=O)CNc1cccc(C)c1	2.84	63.7	60.86	[*:1]c1cc(Br)c(O)c(Br)c1	[*:1]c1cccc([N+](=O)[O-])c1O
Cc1cccc(NCC(=O)N/N=C/c2cc(I)c(O)c(I)c2)c1	Cc1cccc(NCC(=O)N/N=C/c2cccc([N+](=O)[O-])c2O)c1	56147	46286	[*:1]c1cc(I)c(O)c(I)c1>>[*:1]c1cccc([N+](=O)[O-])c1O	[*:1]/C=N\NC(=O)CNc1cccc(C)c1	46.05	63.7	17.65	[*:1]c1cc(I)c(O)c(I)c1	[*:1]c1cccc([N+](=O)[O-])c1O
Cc1cccc(NCC(=O)N/N=C/c2c(C)[nH]c3ccccc23)c1	Cc1cccc(NCC(=O)N/N=C/c2cccc([N+](=O)[O-])c2O)c1	58803	46286	[*:1]c1c(C)[nH]c2ccccc12>>[*:1]c1cccc([N+](=O)[O-])c1O	[*:1]/C=N\NC(=O)CNc1cccc(C)c1	20.74	63.7	42.96	[*:1]c1c(C)[nH]c2ccccc12	[*:1]c1cccc([N+](=O)[O-])c1O
Cc1cccc(NCC(=O)N/N=C/c2cc(Br)cc(C)c2O)c1	Cc1cccc(NCC(=O)N/N=C/c2cccc([N+](=O)[O-])c2O)c1	58804	46286	[*:1]c1cc(Br)cc(C)c1O>>[*:1]c1cccc([N+](=O)[O-])c1O	[*:1]/C=N\NC(=O)CNc1cccc(C)c1	5.81	63.7	57.89	[*:1]c1cc(Br)cc(C)c1O	[*:1]c1cccc([N+](=O)[O-])c1O
COc1ccc(Br)cc1/C=N/NC(=O)CNc1cccc(C)c1	Cc1cccc(NCC(=O)N/N=C/c2cccc([N+](=O)[O-])c2O)c1	58805	46286	[*:1]c1cc(Br)ccc1OC>>[*:1]c1cccc([N+](=O)[O-])c1O	[*:1]/C=N\NC(=O)CNc1cccc(C)c1	8.64	63.7	55.06	[*:1]c1cc(Br)ccc1OC	[*:1]c1cccc([N+](=O)[O-])c1O
Cc1cccc(NCC(=O)N/N=C/c2cc(C)ccc2O)c1	Cc1cccc(NCC(=O)N/N=C/c2cccc([N+](=O)[O-])c2O)c1	58806	46286	[*:1]c1cc(C)ccc1O>>[*:1]c1cccc([N+](=O)[O-])c1O	[*:1]/C=N\NC(=O)CNc1cccc(C)c1	13.4	63.7	50.3	[*:1]c1cc(C)ccc1O	[*:1]c1cccc([N+](=O)[O-])c1O
Cc1cccc(NCC(=O)N/N=C/c2cc(I)ccc2O)c1	Cc1cccc(NCC(=O)N/N=C/c2cccc([N+](=O)[O-])c2O)c1	58807	46286	[*:1]c1cc(I)ccc1O>>[*:1]c1cccc([N+](=O)[O-])c1O	[*:1]/C=N\NC(=O)CNc1cccc(C)c1	79.64	63.7	-15.94	[*:1]c1cc(I)ccc1O	[*:1]c1cccc([N+](=O)[O-])c1O
Cc1cccc(NCC(=O)N/N=C/c2cc(Br)c(O)c(Br)c2O)c1	Cc1cccc(NCC(=O)N/N=C/c2cc(Br)c(O)c(O)c2Br)c1	51046	56094	[*:1]c1cc(Br)c(O)c(Br)c1O>>[*:1]c1cc(Br)c(O)c(O)c1Br	[*:1]/C=N\NC(=O)CNc1cccc(C)c1	46.34	77.95	31.61	[*:1]c1cc(Br)c(O)c(Br)c1O	[*:1]c1cc(Br)c(O)c(O)c1Br
Cc1cccc(NCC(=O)N/N=C/c2cc(Br)c(Br)o2)c1	Cc1cccc(NCC(=O)N/N=C/c2cc(Br)c(O)c(O)c2Br)c1	51111	56094	[*:1]c1cc(Br)c(Br)o1>>[*:1]c1cc(Br)c(O)c(O)c1Br	[*:1]/C=N\NC(=O)CNc1cccc(C)c1	5.96	77.95	71.99	[*:1]c1cc(Br)c(Br)o1	[*:1]c1cc(Br)c(O)c(O)c1Br
Cc1cccc(NCC(=O)N/N=C/c2cc(Br)c(O)c(Br)c2)c1	Cc1cccc(NCC(=O)N/N=C/c2cc(Br)c(O)c(O)c2Br)c1	56115	56094	[*:1]c1cc(Br)c(O)c(Br)c1>>[*:1]c1cc(Br)c(O)c(O)c1Br	[*:1]/C=N\NC(=O)CNc1cccc(C)c1	2.84	77.95	75.11	[*:1]c1cc(Br)c(O)c(Br)c1	[*:1]c1cc(Br)c(O)c(O)c1Br
Cc1cccc(NCC(=O)N/N=C/c2c(C)[nH]c3ccccc23)c1	Cc1cccc(NCC(=O)N/N=C/c2cc(Br)c(O)c(O)c2Br)c1	58803	56094	[*:1]c1c(C)[nH]c2ccccc12>>[*:1]c1cc(Br)c(O)c(O)c1Br	[*:1]/C=N\NC(=O)CNc1cccc(C)c1	20.74	77.95	57.21	[*:1]c1c(C)[nH]c2ccccc12	[*:1]c1cc(Br)c(O)c(O)c1Br
COc1c(Br)cc(Br)cc1/C=N/NC(=O)CNc1cccc(C)c1	Cc1cccc(NCC(=O)N/N=C/c2cc(Br)c(O)c(O)c2Br)c1	49679	56094	[*:1]c1cc([*:2])c(OC)c(Br)c1>>[*:2]c1cc(Br)c(O)c(O)c1[*:1]	[*:2]/C=N\NC(=O)CNc1cccc(C)c1.[*:1]Br	17.06	77.95	60.89	[*:1]c1cc([*:2])c(OC)c(Br)c1	[*:2]c1cc(Br)c(O)c(O)c1[*:1]
Cc1cccc(NCC(=O)N/N=C/c2cc(Br)c(O)c(Br)c2O)c1	Cc1cccc(NCC(=O)N/N=C/c2cc(Br)c(O)c(O)c2Br)c1	51046	56094	[*:1]c1cc([*:2])c(O)c(Br)c1O>>[*:1]c1cc(Br)c(O)c(O)c1[*:2]	[*:1]/C=N\NC(=O)CNc1cccc(C)c1.[*:2]Br	46.34	77.95	31.61	[*:1]c1cc([*:2])c(O)c(Br)c1O	[*:1]c1cc(Br)c(O)c(O)c1[*:2]
Cc1cccc(NCC(=O)N/N=C/c2cc(Br)c(O)c(Br)c2O)c1	Cc1cccc(NCC(=O)N/N=C/c2cc(Br)c(O)c(O)c2Br)c1	51046	56094	[*:1]c1cc(Br)c(O)c([*:2])c1O>>[*:1]c1cc(Br)c(O)c(O)c1[*:2]	[*:1]/C=N\NC(=O)CNc1cccc(C)c1.[*:2]Br	46.34	77.95	31.61	[*:1]c1cc(Br)c(O)c([*:2])c1O	[*:1]c1cc(Br)c(O)c(O)c1[*:2]
Cc1cccc(NCC(=O)N/N=C/c2cc(Br)c(Br)o2)c1	Cc1cccc(NCC(=O)N/N=C/c2cc(Br)c(O)c(O)c2Br)c1	51111	56094	[*:1]c1cc([*:2])c(Br)o1>>[*:1]c1cc(Br)c(O)c(O)c1[*:2]	[*:1]/C=N\NC(=O)CNc1cccc(C)c1.[*:2]Br	5.96	77.95	71.99	[*:1]c1cc([*:2])c(Br)o1	[*:1]c1cc(Br)c(O)c(O)c1[*:2]
Cc1cccc(NCC(=O)N/N=C/c2cc(Br)c(Br)o2)c1	Cc1cccc(NCC(=O)N/N=C/c2cc(Br)c(O)c(O)c2Br)c1	51111	56094	[*:1]c1cc(Br)c([*:2])o1>>[*:1]c1cc(Br)c(O)c(O)c1[*:2]	[*:1]/C=N\NC(=O)CNc1cccc(C)c1.[*:2]Br	5.96	77.95	71.99	[*:1]c1cc(Br)c([*:2])o1	[*:1]c1cc(Br)c(O)c(O)c1[*:2]
Cc1cccc(NCC(=O)N/N=C/c2cc(Br)c(O)c(Br)c2)c1	Cc1cccc(NCC(=O)N/N=C/c2cc(Br)c(O)c(O)c2Br)c1	56115	56094	[*:1]c1cc([*:2])c(O)c(Br)c1>>[*:1]c1cc(Br)c(O)c(O)c1[*:2]	[*:1]/C=N\NC(=O)CNc1cccc(C)c1.[*:2]Br	2.84	77.95	75.11	[*:1]c1cc([*:2])c(O)c(Br)c1	[*:1]c1cc(Br)c(O)c(O)c1[*:2]
CCOc1cc(/C=N/NC(=O)CNc2cccc(C)c2)cc(Br)c1O	Cc1cccc(NCC(=O)N/N=C/c2cc(Br)c(O)c(O)c2Br)c1	56189	56094	[*:1]c1cc([*:2])c(O)c(OCC)c1>>[*:1]c1cc(Br)c(O)c(O)c1[*:2]	[*:1]/C=N\NC(=O)CNc1cccc(C)c1.[*:2]Br	8.59	77.95	69.36	[*:1]c1cc([*:2])c(O)c(OCC)c1	[*:1]c1cc(Br)c(O)c(O)c1[*:2]
Cc1cccc(NCC(=O)N/N=C/c2cc(Br)cc(C)c2O)c1	Cc1cccc(NCC(=O)N/N=C/c2cc(Br)c(O)c(O)c2Br)c1	58804	56094	[*:1]c1cc([*:2])c(O)c(C)c1>>[*:2]c1cc(Br)c(O)c(O)c1[*:1]	[*:2]/C=N\NC(=O)CNc1cccc(C)c1.[*:1]Br	5.81	77.95	72.14	[*:1]c1cc([*:2])c(O)c(C)c1	[*:2]c1cc(Br)c(O)c(O)c1[*:1]
Cc1cccc(NCC(=O)N/N=C/c2cc(Br)c(O)c(Br)c2O)c1	Cc1cccc(NCC(=O)N/N=C/c2cc(Br)c(O)c(O)c2Br)c1	51046	56094	[*:1]c1cc([*:2])c(O)c([*:3])c1O>>[*:1]c1cc([*:2])c(O)c(O)c1[*:3]	[*:1]/C=N\NC(=O)CNc1cccc(C)c1.[*:2]Br.[*:3]Br	46.34	77.95	31.61	[*:1]c1cc([*:2])c(O)c([*:3])c1O	[*:1]c1cc([*:2])c(O)c(O)c1[*:3]
Cc1cccc(NCC(=O)N/N=C/c2cc(Br)c(Br)o2)c1	Cc1cccc(NCC(=O)N/N=C/c2cc(Br)c(O)c(O)c2Br)c1	51111	56094	[*:1]c1cc([*:2])c([*:3])o1>>[*:1]c1cc([*:2])c(O)c(O)c1[*:3]	[*:1]/C=N\NC(=O)CNc1cccc(C)c1.[*:2]Br.[*:3]Br	5.96	77.95	71.99	[*:1]c1cc([*:2])c([*:3])o1	[*:1]c1cc([*:2])c(O)c(O)c1[*:3]
Cc1cccc(NCC(=O)N/N=C/c2cc(Br)c(O)c(Br)c2)c1	Cc1cccc(NCC(=O)N/N=C/c2cc(Br)c(O)c(O)c2Br)c1	56115	56094	[*:1]c1cc([*:2])c(O)c([*:3])c1>>[*:1]c1cc([*:2])c(O)c(O)c1[*:3]	[*:1]/C=N\NC(=O)CNc1cccc(C)c1.[*:2]Br.[*:3]Br	2.84	77.95	75.11	[*:1]c1cc([*:2])c(O)c([*:3])c1	[*:1]c1cc([*:2])c(O)c(O)c1[*:3]
COc1c(Br)cc(Br)cc1/C=N/NC(=O)CNc1cccc(C)c1	Cc1cccc(NCC(=O)N/N=C/c2c(C)c(Br)c(O)c(Br)c2O)c1	49679	51045	[*:1]Oc1c([*:2])cc(Br)cc1[*:3]>>[*:1]c1c([*:2])c(O)c(Br)c(O)c1[*:3]	[*:2]/C=N\NC(=O)CNc1cccc(C)c1.[*:3]Br.[*:1]C	17.06	79.32	62.26	[*:1]Oc1c([*:2])cc(Br)cc1[*:3]	[*:1]c1c([*:2])c(O)c(Br)c(O)c1[*:3]
COc1c(Br)cc(Br)cc1/C=N/NC(=O)CNc1cccc(C)c1	Cc1cccc(NCC(=O)N/N=C/c2c(C)c(Br)c(O)c(Br)c2O)c1	49679	51045	[*:1]Oc1c([*:2])cc(Br)cc1[*:3]>>[*:2]c1c([*:1])c(Br)c(O)c([*:3])c1O	[*:2]/C=N\NC(=O)CNc1cccc(C)c1.[*:3]Br.[*:1]C	17.06	79.32	62.26	[*:1]Oc1c([*:2])cc(Br)cc1[*:3]	[*:2]c1c([*:1])c(Br)c(O)c([*:3])c1O
COc1c(Br)cc(Br)cc1/C=N/NC(=O)CNc1cccc(C)c1	Cc1cccc(NCC(=O)N/N=C/c2c(C)c(Br)c(O)c(Br)c2O)c1	49679	51045	[*:1]Oc1c([*:2])cc([*:3])cc1Br>>[*:1]c1c([*:2])c(O)c(Br)c(O)c1[*:3]	[*:2]/C=N\NC(=O)CNc1cccc(C)c1.[*:3]Br.[*:1]C	17.06	79.32	62.26	[*:1]Oc1c([*:2])cc([*:3])cc1Br	[*:1]c1c([*:2])c(O)c(Br)c(O)c1[*:3]
COc1c(Br)cc(Br)cc1/C=N/NC(=O)CNc1cccc(C)c1	Cc1cccc(NCC(=O)N/N=C/c2c(C)c(Br)c(O)c(Br)c2O)c1	49679	51045	[*:1]Oc1c([*:2])cc([*:3])cc1Br>>[*:2]c1c([*:1])c(Br)c(O)c([*:3])c1O	[*:2]/C=N\NC(=O)CNc1cccc(C)c1.[*:3]Br.[*:1]C	17.06	79.32	62.26	[*:1]Oc1c([*:2])cc([*:3])cc1Br	[*:2]c1c([*:1])c(Br)c(O)c([*:3])c1O
COc1ccc(Br)cc1/C=N/NC(=O)CNc1cccc(C)c1	Cc1cccc(NCC(=O)N/N=C/c2c(C)c(Br)c(O)c(Br)c2O)c1	58805	51045	[*:1]Oc1ccc([*:2])cc1[*:3]>>[*:1]c1c([*:2])c(O)c(Br)c(O)c1[*:3]	[*:3]/C=N\NC(=O)CNc1cccc(C)c1.[*:2]Br.[*:1]C	8.64	79.32	70.68	[*:1]Oc1ccc([*:2])cc1[*:3]	[*:1]c1c([*:2])c(O)c(Br)c(O)c1[*:3]
COc1ccc(Br)cc1/C=N/NC(=O)CNc1cccc(C)c1	Cc1cccc(NCC(=O)N/N=C/c2c(C)c(Br)c(O)c(Br)c2O)c1	58805	51045	[*:1]Oc1ccc([*:2])cc1[*:3]>>[*:3]c1c([*:1])c(Br)c(O)c([*:2])c1O	[*:3]/C=N\NC(=O)CNc1cccc(C)c1.[*:2]Br.[*:1]C	8.64	79.32	70.68	[*:1]Oc1ccc([*:2])cc1[*:3]	[*:3]c1c([*:1])c(Br)c(O)c([*:2])c1O
Cc1cccc(NCC(=O)N/N=C/c2cc(Br)c(O)c(Br)c2O)c1	Cc1cccc(NCC(=O)N/N=C/c2cc(Br)c(O)c(O)c2Br)c1	51046	56094	[*:1]c1cc([*:2])c(O)c(Br)c1[*:3]>>[*:1]c1cc(Br)c([*:3])c(O)c1[*:2]	[*:1]/C=N\NC(=O)CNc1cccc(C)c1.[*:2]Br.[*:3]O	46.34	77.95	31.61	[*:1]c1cc([*:2])c(O)c(Br)c1[*:3]	[*:1]c1cc(Br)c([*:3])c(O)c1[*:2]
Cc1cccc(NCC(=O)N/N=C/c2cc(Br)c(O)c(Br)c2O)c1	Cc1cccc(NCC(=O)N/N=C/c2cc(Br)c(O)c(O)c2Br)c1	51046	56094	[*:1]c1cc([*:2])c(O)c(Br)c1[*:3]>>[*:1]c1cc(Br)c(O)c([*:3])c1[*:2]	[*:1]/C=N\NC(=O)CNc1cccc(C)c1.[*:2]Br.[*:3]O	46.34	77.95	31.61	[*:1]c1cc([*:2])c(O)c(Br)c1[*:3]	[*:1]c1cc(Br)c(O)c([*:3])c1[*:2]
Cc1cccc(NCC(=O)N/N=C/c2cc(Br)c(O)c(Br)c2O)c1	Cc1cccc(NCC(=O)N/N=C/c2cc(Br)c(O)c(O)c2Br)c1	51046	56094	[*:1]c1cc([*:2])c(O)c(Br)c1[*:3]>>[*:2]c1cc(Br)c([*:3])c(O)c1[*:1]	[*:2]/C=N\NC(=O)CNc1cccc(C)c1.[*:1]Br.[*:3]O	46.34	77.95	31.61	[*:1]c1cc([*:2])c(O)c(Br)c1[*:3]	[*:2]c1cc(Br)c([*:3])c(O)c1[*:1]
Cc1cccc(NCC(=O)N/N=C/c2cc(Br)c(O)c(Br)c2O)c1	Cc1cccc(NCC(=O)N/N=C/c2cc(Br)c(O)c(O)c2Br)c1	51046	56094	[*:1]c1cc([*:2])c(O)c(Br)c1[*:3]>>[*:2]c1cc(Br)c(O)c([*:3])c1[*:1]	[*:2]/C=N\NC(=O)CNc1cccc(C)c1.[*:1]Br.[*:3]O	46.34	77.95	31.61	[*:1]c1cc([*:2])c(O)c(Br)c1[*:3]	[*:2]c1cc(Br)c(O)c([*:3])c1[*:1]
Cc1cccc(NCC(=O)N/N=C/c2cc(Br)c(O)c(Br)c2O)c1	Cc1cccc(NCC(=O)N/N=C/c2cc(Br)c(O)c(O)c2Br)c1	51046	56094	[*:1]c1cc(Br)c([*:2])c([*:3])c1O>>[*:1]c1cc(Br)c([*:2])c(O)c1[*:3]	[*:1]/C=N\NC(=O)CNc1cccc(C)c1.[*:3]Br.[*:2]O	46.34	77.95	31.61	[*:1]c1cc(Br)c([*:2])c([*:3])c1O	[*:1]c1cc(Br)c([*:2])c(O)c1[*:3]
Cc1cccc(NCC(=O)N/N=C/c2cc(Br)c(O)c(Br)c2O)c1	Cc1cccc(NCC(=O)N/N=C/c2cc(Br)c(O)c(O)c2Br)c1	51046	56094	[*:1]c1cc(Br)c([*:2])c([*:3])c1O>>[*:1]c1cc(Br)c(O)c([*:2])c1[*:3]	[*:1]/C=N\NC(=O)CNc1cccc(C)c1.[*:3]Br.[*:2]O	46.34	77.95	31.61	[*:1]c1cc(Br)c([*:2])c([*:3])c1O	[*:1]c1cc(Br)c(O)c([*:2])c1[*:3]
Cc1cccc(NCC(=O)N/N=C/c2cc(Br)c(O)c(Br)c2O)c1	Cc1cccc(NCC(=O)N/N=C/c2cc(Br)c(O)c(O)c2Br)c1	51046	56094	[*:1]c1cc(Br)c(O)c([*:2])c1[*:3]>>[*:1]c1cc(Br)c(O)c([*:3])c1[*:2]	[*:1]/C=N\NC(=O)CNc1cccc(C)c1.[*:2]Br.[*:3]O	46.34	77.95	31.61	[*:1]c1cc(Br)c(O)c([*:2])c1[*:3]	[*:1]c1cc(Br)c(O)c([*:3])c1[*:2]
Cc1cccc(NCC(=O)N/N=C/c2cc(Br)c(O)c(Br)c2)c1	Cc1cccc(NCC(=O)N/N=C/c2cc(Br)c(O)c(O)c2Br)c1	56115	56094	[*:1]c1cc([*:2])c([*:3])c(Br)c1>>[*:2]c1cc([*:1])c(Br)c([*:3])c1O	[*:1]/C=N\NC(=O)CNc1cccc(C)c1.[*:2]Br.[*:3]O	2.84	77.95	75.11	[*:1]c1cc([*:2])c([*:3])c(Br)c1	[*:2]c1cc([*:1])c(Br)c([*:3])c1O
CCOc1cc(/C=N/NC(=O)CNc2cccc(C)c2)cc(Br)c1O	Cc1cccc(NCC(=O)N/N=C/c2cc(Br)c(O)c(O)c2Br)c1	56189	56094	[*:1]c1cc([*:2])c([*:3])c(OCC)c1>>[*:2]c1cc([*:1])c(Br)c([*:3])c1O	[*:1]/C=N\NC(=O)CNc1cccc(C)c1.[*:2]Br.[*:3]O	8.59	77.95	69.36	[*:1]c1cc([*:2])c([*:3])c(OCC)c1	[*:2]c1cc([*:1])c(Br)c([*:3])c1O
Cc1cccc(NCC(=O)N/N=C/c2cc(Br)cc(C)c2O)c1	Cc1cccc(NCC(=O)N/N=C/c2cc(Br)c(O)c(O)c2Br)c1	58804	56094	[*:1]c1cc([*:2])c([*:3])c(C)c1>>[*:1]c1cc([*:2])c(Br)c([*:3])c1O	[*:2]/C=N\NC(=O)CNc1cccc(C)c1.[*:1]Br.[*:3]O	5.81	77.95	72.14	[*:1]c1cc([*:2])c([*:3])c(C)c1	[*:1]c1cc([*:2])c(Br)c([*:3])c1O
Cc1cccc(NCC(=O)N/N=C/c2cc(Br)c(O)c(Br)c2)c1	Cc1cccc(NCC(=O)N/N=C/c2cc(Br)c(O)c(O)c2Br)c1	56115	56094	[*:1]c1cc([*:2])c([*:3])c(Br)c1>>[*:2]c1cc([*:1])c(Br)c(O)c1[*:3]	[*:1]/C=N\NC(=O)CNc1cccc(C)c1.[*:2]Br.[*:3]O	2.84	77.95	75.11	[*:1]c1cc([*:2])c([*:3])c(Br)c1	[*:2]c1cc([*:1])c(Br)c(O)c1[*:3]
CCOc1cc(/C=N/NC(=O)CNc2cccc(C)c2)cc(Br)c1O	Cc1cccc(NCC(=O)N/N=C/c2cc(Br)c(O)c(O)c2Br)c1	56189	56094	[*:1]c1cc([*:2])c([*:3])c(OCC)c1>>[*:2]c1cc([*:1])c(Br)c(O)c1[*:3]	[*:1]/C=N\NC(=O)CNc1cccc(C)c1.[*:2]Br.[*:3]O	8.59	77.95	69.36	[*:1]c1cc([*:2])c([*:3])c(OCC)c1	[*:2]c1cc([*:1])c(Br)c(O)c1[*:3]
Cc1cccc(NCC(=O)N/N=C/c2cc(Br)cc(C)c2O)c1	Cc1cccc(NCC(=O)N/N=C/c2cc(Br)c(O)c(O)c2Br)c1	58804	56094	[*:1]c1cc([*:2])c([*:3])c(C)c1>>[*:1]c1cc([*:2])c(Br)c(O)c1[*:3]	[*:2]/C=N\NC(=O)CNc1cccc(C)c1.[*:1]Br.[*:3]O	5.81	77.95	72.14	[*:1]c1cc([*:2])c([*:3])c(C)c1	[*:1]c1cc([*:2])c(Br)c(O)c1[*:3]
Cc1cccc(NCC(=O)N/N=C/c2cc(Br)c(O)c(Br)c2)c1	Cc1cccc(NCC(=O)N/N=C/c2cc(Br)c(O)c(O)c2Br)c1	56115	56094	[*:1]c1cc([*:2])c([*:3])c(Br)c1>>[*:1]c1cc(Br)c([*:3])c(O)c1[*:2]	[*:1]/C=N\NC(=O)CNc1cccc(C)c1.[*:2]Br.[*:3]O	2.84	77.95	75.11	[*:1]c1cc([*:2])c([*:3])c(Br)c1	[*:1]c1cc(Br)c([*:3])c(O)c1[*:2]
CCOc1cc(/C=N/NC(=O)CNc2cccc(C)c2)cc(Br)c1O	Cc1cccc(NCC(=O)N/N=C/c2cc(Br)c(O)c(O)c2Br)c1	56189	56094	[*:1]c1cc([*:2])c([*:3])c(OCC)c1>>[*:1]c1cc(Br)c([*:3])c(O)c1[*:2]	[*:1]/C=N\NC(=O)CNc1cccc(C)c1.[*:2]Br.[*:3]O	8.59	77.95	69.36	[*:1]c1cc([*:2])c([*:3])c(OCC)c1	[*:1]c1cc(Br)c([*:3])c(O)c1[*:2]
Cc1cccc(NCC(=O)N/N=C/c2cc(Br)cc(C)c2O)c1	Cc1cccc(NCC(=O)N/N=C/c2cc(Br)c(O)c(O)c2Br)c1	58804	56094	[*:1]c1cc([*:2])c([*:3])c(C)c1>>[*:2]c1cc(Br)c([*:3])c(O)c1[*:1]	[*:2]/C=N\NC(=O)CNc1cccc(C)c1.[*:1]Br.[*:3]O	5.81	77.95	72.14	[*:1]c1cc([*:2])c([*:3])c(C)c1	[*:2]c1cc(Br)c([*:3])c(O)c1[*:1]
Cc1cccc(NCC(=O)N/N=C/c2cc(Br)c(O)c(Br)c2)c1	Cc1cccc(NCC(=O)N/N=C/c2cc(Br)c(O)c(O)c2Br)c1	56115	56094	[*:1]c1cc([*:2])c([*:3])c(Br)c1>>[*:1]c1cc(Br)c(O)c([*:3])c1[*:2]	[*:1]/C=N\NC(=O)CNc1cccc(C)c1.[*:2]Br.[*:3]O	2.84	77.95	75.11	[*:1]c1cc([*:2])c([*:3])c(Br)c1	[*:1]c1cc(Br)c(O)c([*:3])c1[*:2]
CCOc1cc(/C=N/NC(=O)CNc2cccc(C)c2)cc(Br)c1O	Cc1cccc(NCC(=O)N/N=C/c2cc(Br)c(O)c(O)c2Br)c1	56189	56094	[*:1]c1cc([*:2])c([*:3])c(OCC)c1>>[*:1]c1cc(Br)c(O)c([*:3])c1[*:2]	[*:1]/C=N\NC(=O)CNc1cccc(C)c1.[*:2]Br.[*:3]O	8.59	77.95	69.36	[*:1]c1cc([*:2])c([*:3])c(OCC)c1	[*:1]c1cc(Br)c(O)c([*:3])c1[*:2]
Cc1cccc(NCC(=O)N/N=C/c2cc(Br)cc(C)c2O)c1	Cc1cccc(NCC(=O)N/N=C/c2cc(Br)c(O)c(O)c2Br)c1	58804	56094	[*:1]c1cc([*:2])c([*:3])c(C)c1>>[*:2]c1cc(Br)c(O)c([*:3])c1[*:1]	[*:2]/C=N\NC(=O)CNc1cccc(C)c1.[*:1]Br.[*:3]O	5.81	77.95	72.14	[*:1]c1cc([*:2])c([*:3])c(C)c1	[*:2]c1cc(Br)c(O)c([*:3])c1[*:1]
COc1ccc([N+](=O)[O-])cc1/C=N/NC(=O)CNc1cccc(C)c1	Cc1cccc(NCC(=O)N/N=C/c2c(C)c(Br)c(O)c(Br)c2O)c1	44521	51045	[*:1]Oc1ccc([N+](=O)[O-])cc1[*:2]>>[*:2]c1c([*:1])c(Br)c(O)c(Br)c1O	[*:2]/C=N\NC(=O)CNc1cccc(C)c1.[*:1]C	54.24	79.32	25.08	[*:1]Oc1ccc([N+](=O)[O-])cc1[*:2]	[*:2]c1c([*:1])c(Br)c(O)c(Br)c1O
COc1ccc(/C=N/NC(=O)CNc2cccc(C)c2)cc1[N+](=O)[O-]	Cc1cccc(NCC(=O)N/N=C/c2c(C)c(Br)c(O)c(Br)c2O)c1	45404	51045	[*:1]Oc1ccc([*:2])cc1[N+](=O)[O-]>>[*:2]c1c([*:1])c(Br)c(O)c(Br)c1O	[*:2]/C=N\NC(=O)CNc1cccc(C)c1.[*:1]C	11.1	79.32	68.22	[*:1]Oc1ccc([*:2])cc1[N+](=O)[O-]	[*:2]c1c([*:1])c(Br)c(O)c(Br)c1O
COc1c(Br)cc(Br)cc1/C=N/NC(=O)CNc1cccc(C)c1	Cc1cccc(NCC(=O)N/N=C/c2c(C)c(Br)c(O)c(Br)c2O)c1	49679	51045	[*:1]Oc1c([*:2])cc(Br)cc1Br>>[*:2]c1c([*:1])c(Br)c(O)c(Br)c1O	[*:2]/C=N\NC(=O)CNc1cccc(C)c1.[*:1]C	17.06	79.32	62.26	[*:1]Oc1c([*:2])cc(Br)cc1Br	[*:2]c1c([*:1])c(Br)c(O)c(Br)c1O
COc1cc(/C=N/NC(=O)CNc2cccc(C)c2)cc(OC)c1O	Cc1cccc(NCC(=O)N/N=C/c2c(C)c(Br)c(O)c(Br)c2O)c1	56175	51045	[*:1]Oc1cc([*:2])cc(OC)c1O>>[*:2]c1c([*:1])c(Br)c(O)c(Br)c1O	[*:2]/C=N\NC(=O)CNc1cccc(C)c1.[*:1]C	13.82	79.32	65.5	[*:1]Oc1cc([*:2])cc(OC)c1O	[*:2]c1c([*:1])c(Br)c(O)c(Br)c1O
Cc1cccc(NCC(=O)N/N=C/c2c(C)[nH]c3ccccc23)c1	Cc1cccc(NCC(=O)N/N=C/c2c(C)c(Br)c(O)c(Br)c2O)c1	58803	51045	[*:1]c1[nH]c2ccccc2c1[*:2]>>[*:2]c1c([*:1])c(Br)c(O)c(Br)c1O	[*:2]/C=N\NC(=O)CNc1cccc(C)c1.[*:1]C	20.74	79.32	58.58	[*:1]c1[nH]c2ccccc2c1[*:2]	[*:2]c1c([*:1])c(Br)c(O)c(Br)c1O
COc1ccc(Br)cc1/C=N/NC(=O)CNc1cccc(C)c1	Cc1cccc(NCC(=O)N/N=C/c2c(C)c(Br)c(O)c(Br)c2O)c1	58805	51045	[*:1]Oc1ccc(Br)cc1[*:2]>>[*:2]c1c([*:1])c(Br)c(O)c(Br)c1O	[*:2]/C=N\NC(=O)CNc1cccc(C)c1.[*:1]C	8.64	79.32	70.68	[*:1]Oc1ccc(Br)cc1[*:2]	[*:2]c1c([*:1])c(Br)c(O)c(Br)c1O
COc1cc(/C=N/NC(=O)CNc2cccc(C)c2)cc(OC)c1O	Cc1cccc(NCC(=O)N/N=C/c2c(C)c(Br)c(O)c(Br)c2O)c1	56175	51045	[*:1]Oc1cc([*:2])cc(OC)c1[*:3]>>[*:2]c1c([*:1])c(Br)c(O)c(Br)c1[*:3]	[*:2]/C=N\NC(=O)CNc1cccc(C)c1.[*:1]C.[*:3]O	13.82	79.32	65.5	[*:1]Oc1cc([*:2])cc(OC)c1[*:3]	[*:2]c1c([*:1])c(Br)c(O)c(Br)c1[*:3]
COc1cc(/C=N/NC(=O)CNc2cccc(C)c2)cc([N+](=O)[O-])c1O	Cc1cccc(NCC(=O)N/N=C/c2c(C)c(Br)c(O)c(Br)c2O)c1	62051	51045	[*:1]Oc1cc([*:2])cc([N+](=O)[O-])c1[*:3]>>[*:2]c1c([*:1])c(Br)c(O)c(Br)c1[*:3]	[*:2]/C=N\NC(=O)CNc1cccc(C)c1.[*:1]C.[*:3]O	42.67	79.32	36.65	[*:1]Oc1cc([*:2])cc([N+](=O)[O-])c1[*:3]	[*:2]c1c([*:1])c(Br)c(O)c(Br)c1[*:3]
COc1cc(/C=N/NC(=O)CNc2cccc(C)c2)cc(OC)c1O	Cc1cccc(NCC(=O)N/N=C/c2c(C)c(Br)c(O)c(Br)c2O)c1	56175	51045	[*:1]Oc1cc([*:2])cc(OC)c1[*:3]>>[*:2]c1c([*:1])c(Br)c([*:3])c(Br)c1O	[*:2]/C=N\NC(=O)CNc1cccc(C)c1.[*:1]C.[*:3]O	13.82	79.32	65.5	[*:1]Oc1cc([*:2])cc(OC)c1[*:3]	[*:2]c1c([*:1])c(Br)c([*:3])c(Br)c1O
COc1cc(/C=N/NC(=O)CNc2cccc(C)c2)cc([N+](=O)[O-])c1O	Cc1cccc(NCC(=O)N/N=C/c2c(C)c(Br)c(O)c(Br)c2O)c1	62051	51045	[*:1]Oc1cc([*:2])cc([N+](=O)[O-])c1[*:3]>>[*:2]c1c([*:1])c(Br)c([*:3])c(Br)c1O	[*:2]/C=N\NC(=O)CNc1cccc(C)c1.[*:1]C.[*:3]O	42.67	79.32	36.65	[*:1]Oc1cc([*:2])cc([N+](=O)[O-])c1[*:3]	[*:2]c1c([*:1])c(Br)c([*:3])c(Br)c1O
Cc1cccc(NCC(=O)N/N=C/c2ccc(O)c([N+](=O)[O-])c2)c1	Cc1cccc(NCC(=O)N/N=C/c2cccc([N+](=O)[O-])c2O)c1	45268	46286	[*:1]c1ccc([*:2])c([N+](=O)[O-])c1>>[*:1]c1cccc([N+](=O)[O-])c1[*:2]	[*:1]/C=N\NC(=O)CNc1cccc(C)c1.[*:2]O	17.4	63.7	46.3	[*:1]c1ccc([*:2])c([N+](=O)[O-])c1	[*:1]c1cccc([N+](=O)[O-])c1[*:2]
Cc1cccc(NCC(=O)N/N=C/c2ccc([N+](=O)[O-])c(O)c2)c1	Cc1cccc(NCC(=O)N/N=C/c2cccc([N+](=O)[O-])c2O)c1	46135	46286	[*:1]c1ccc([N+](=O)[O-])c([*:2])c1>>[*:1]c1cccc([N+](=O)[O-])c1[*:2]	[*:1]/C=N\NC(=O)CNc1cccc(C)c1.[*:2]O	9.17	63.7	54.53	[*:1]c1ccc([N+](=O)[O-])c([*:2])c1	[*:1]c1cccc([N+](=O)[O-])c1[*:2]
Cc1cccc(NCC(=O)N/N=C/c2cc(O)ccc2[N+](=O)[O-])c1	Cc1cccc(NCC(=O)N/N=C/c2cccc([N+](=O)[O-])c2O)c1	46179	46286	[*:1]c1ccc([N+](=O)[O-])c([*:2])c1>>[*:2]c1cccc([N+](=O)[O-])c1[*:1]	[*:2]/C=N\NC(=O)CNc1cccc(C)c1.[*:1]O	12.44	63.7	51.26	[*:1]c1ccc([N+](=O)[O-])c([*:2])c1	[*:2]c1cccc([N+](=O)[O-])c1[*:1]
Cc1cccc(NCC(=O)N/N=C/c2cc(I)cc(I)c2O)c1	Cc1cccc(NCC(=O)N/N=C/c2cccc([N+](=O)[O-])c2O)c1	49680	46286	[*:1]c1cc(I)cc(I)c1[*:2]>>[*:1]c1cccc([N+](=O)[O-])c1[*:2]	[*:1]/C=N\NC(=O)CNc1cccc(C)c1.[*:2]O	26.58	63.7	37.12	[*:1]c1cc(I)cc(I)c1[*:2]	[*:1]c1cccc([N+](=O)[O-])c1[*:2]
Cc1cccc(NCC(=O)N/N=C/c2cc(Br)c(O)c(Br)c2O)c1	Cc1cccc(NCC(=O)N/N=C/c2cccc([N+](=O)[O-])c2O)c1	51046	46286	[*:1]c1cc(Br)c([*:2])c(Br)c1O>>[*:1]c1cccc([N+](=O)[O-])c1[*:2]	[*:1]/C=N\NC(=O)CNc1cccc(C)c1.[*:2]O	46.34	63.7	17.36	[*:1]c1cc(Br)c([*:2])c(Br)c1O	[*:1]c1cccc([N+](=O)[O-])c1[*:2]
Cc1cccc(NCC(=O)N/N=C/c2cc(Br)c(O)c(Br)c2O)c1	Cc1cccc(NCC(=O)N/N=C/c2cccc([N+](=O)[O-])c2O)c1	51046	46286	[*:1]c1cc(Br)c(O)c(Br)c1[*:2]>>[*:1]c1cccc([N+](=O)[O-])c1[*:2]	[*:1]/C=N\NC(=O)CNc1cccc(C)c1.[*:2]O	46.34	63.7	17.36	[*:1]c1cc(Br)c(O)c(Br)c1[*:2]	[*:1]c1cccc([N+](=O)[O-])c1[*:2]
Cc1cccc(NCC(=O)N/N=C/c2cc(Br)c(O)c(Br)c2)c1	Cc1cccc(NCC(=O)N/N=C/c2cccc([N+](=O)[O-])c2O)c1	56115	46286	[*:1]c1cc(Br)c([*:2])c(Br)c1>>[*:1]c1cccc([N+](=O)[O-])c1[*:2]	[*:1]/C=N\NC(=O)CNc1cccc(C)c1.[*:2]O	2.84	63.7	60.86	[*:1]c1cc(Br)c([*:2])c(Br)c1	[*:1]c1cccc([N+](=O)[O-])c1[*:2]
Cc1cccc(NCC(=O)N/N=C/c2cc(I)c(O)c(I)c2)c1	Cc1cccc(NCC(=O)N/N=C/c2cccc([N+](=O)[O-])c2O)c1	56147	46286	[*:1]c1cc(I)c([*:2])c(I)c1>>[*:1]c1cccc([N+](=O)[O-])c1[*:2]	[*:1]/C=N\NC(=O)CNc1cccc(C)c1.[*:2]O	46.05	63.7	17.65	[*:1]c1cc(I)c([*:2])c(I)c1	[*:1]c1cccc([N+](=O)[O-])c1[*:2]
COc1cc(/C=N/NC(=O)CNc2cccc(C)c2)cc(OC)c1O	Cc1cccc(NCC(=O)N/N=C/c2cccc([N+](=O)[O-])c2O)c1	56175	46286	[*:1]c1cc(OC)c([*:2])c(OC)c1>>[*:1]c1cccc([N+](=O)[O-])c1[*:2]	[*:1]/C=N\NC(=O)CNc1cccc(C)c1.[*:2]O	13.82	63.7	49.88	[*:1]c1cc(OC)c([*:2])c(OC)c1	[*:1]c1cccc([N+](=O)[O-])c1[*:2]
CCOc1cc(/C=N/NC(=O)CNc2cccc(C)c2)cc(Br)c1O	Cc1cccc(NCC(=O)N/N=C/c2cccc([N+](=O)[O-])c2O)c1	56189	46286	[*:1]c1cc(Br)c([*:2])c(OCC)c1>>[*:1]c1cccc([N+](=O)[O-])c1[*:2]	[*:1]/C=N\NC(=O)CNc1cccc(C)c1.[*:2]O	8.59	63.7	55.11	[*:1]c1cc(Br)c([*:2])c(OCC)c1	[*:1]c1cccc([N+](=O)[O-])c1[*:2]
Cc1cccc(NCC(=O)N/N=C/c2cc(Br)cc(C)c2O)c1	Cc1cccc(NCC(=O)N/N=C/c2cccc([N+](=O)[O-])c2O)c1	58804	46286	[*:1]c1cc(Br)cc(C)c1[*:2]>>[*:1]c1cccc([N+](=O)[O-])c1[*:2]	[*:1]/C=N\NC(=O)CNc1cccc(C)c1.[*:2]O	5.81	63.7	57.89	[*:1]c1cc(Br)cc(C)c1[*:2]	[*:1]c1cccc([N+](=O)[O-])c1[*:2]
Cc1cccc(NCC(=O)N/N=C/c2cc(C)ccc2O)c1	Cc1cccc(NCC(=O)N/N=C/c2cccc([N+](=O)[O-])c2O)c1	58806	46286	[*:1]c1ccc(C)cc1[*:2]>>[*:2]c1cccc([N+](=O)[O-])c1[*:1]	[*:2]/C=N\NC(=O)CNc1cccc(C)c1.[*:1]O	13.4	63.7	50.3	[*:1]c1ccc(C)cc1[*:2]	[*:2]c1cccc([N+](=O)[O-])c1[*:1]
Cc1cccc(NCC(=O)N/N=C/c2cc(I)ccc2O)c1	Cc1cccc(NCC(=O)N/N=C/c2cccc([N+](=O)[O-])c2O)c1	58807	46286	[*:1]c1ccc(I)cc1[*:2]>>[*:2]c1cccc([N+](=O)[O-])c1[*:1]	[*:2]/C=N\NC(=O)CNc1cccc(C)c1.[*:1]O	79.64	63.7	-15.94	[*:1]c1ccc(I)cc1[*:2]	[*:2]c1cccc([N+](=O)[O-])c1[*:1]
Cc1cccc(NCC(=O)N/N=C/c2cc(Br)c(O)c(Br)c2O)c1	Cc1cccc(NCC(=O)N/N=C/c2cc(Br)c(O)c(O)c2Br)c1	51046	56094	[*:1]c1cc(Br)c([*:2])c(Br)c1O>>[*:1]c1cc(Br)c([*:2])c(O)c1Br	[*:1]/C=N\NC(=O)CNc1cccc(C)c1.[*:2]O	46.34	77.95	31.61	[*:1]c1cc(Br)c([*:2])c(Br)c1O	[*:1]c1cc(Br)c([*:2])c(O)c1Br
Cc1cccc(NCC(=O)N/N=C/c2cc(Br)c(O)c(Br)c2O)c1	Cc1cccc(NCC(=O)N/N=C/c2cc(Br)c(O)c(O)c2Br)c1	51046	56094	[*:1]c1cc(Br)c([*:2])c(Br)c1O>>[*:1]c1cc(Br)c(O)c([*:2])c1Br	[*:1]/C=N\NC(=O)CNc1cccc(C)c1.[*:2]O	46.34	77.95	31.61	[*:1]c1cc(Br)c([*:2])c(Br)c1O	[*:1]c1cc(Br)c(O)c([*:2])c1Br
Cc1cccc(NCC(=O)N/N=C/c2cc(Br)c(O)c(Br)c2)c1	Cc1cccc(NCC(=O)N/N=C/c2cc(Br)c(O)c(O)c2Br)c1	56115	56094	[*:1]c1cc(Br)c([*:2])c(Br)c1>>[*:1]c1cc(Br)c([*:2])c(O)c1Br	[*:1]/C=N\NC(=O)CNc1cccc(C)c1.[*:2]O	2.84	77.95	75.11	[*:1]c1cc(Br)c([*:2])c(Br)c1	[*:1]c1cc(Br)c([*:2])c(O)c1Br
Cc1cccc(NCC(=O)N/N=C/c2cc(Br)c(O)c(Br)c2)c1	Cc1cccc(NCC(=O)N/N=C/c2cc(Br)c(O)c(O)c2Br)c1	56115	56094	[*:1]c1cc(Br)c([*:2])c(Br)c1>>[*:1]c1cc(Br)c(O)c([*:2])c1Br	[*:1]/C=N\NC(=O)CNc1cccc(C)c1.[*:2]O	2.84	77.95	75.11	[*:1]c1cc(Br)c([*:2])c(Br)c1	[*:1]c1cc(Br)c(O)c([*:2])c1Br
CCOc1cc(/C=N/NC(=O)CNc2cccc(C)c2)cc(Br)c1O	Cc1cccc(NCC(=O)N/N=C/c2cc(Br)c(O)c(O)c2Br)c1	56189	56094	[*:1]c1cc(Br)c([*:2])c(OCC)c1>>[*:1]c1cc(Br)c(O)c([*:2])c1Br	[*:1]/C=N\NC(=O)CNc1cccc(C)c1.[*:2]O	8.59	77.95	69.36	[*:1]c1cc(Br)c([*:2])c(OCC)c1	[*:1]c1cc(Br)c(O)c([*:2])c1Br
Cc1cccc(NCC(=O)N/N=C/c2ccc(O)c([N+](=O)[O-])c2)c1	Cc1cccc(NCC(=O)N/N=C/c2cccc([N+](=O)[O-])c2O)c1	45268	46286	[*:1]c1ccc([*:2])c([*:3])c1>>[*:1]c1cccc([*:3])c1[*:2]	[*:1]/C=N\NC(=O)CNc1cccc(C)c1.[*:2]O.[*:3][N+](=O)[O-]	17.4	63.7	46.3	[*:1]c1ccc([*:2])c([*:3])c1	[*:1]c1cccc([*:3])c1[*:2]
Cc1cccc(NCC(=O)N/N=C/c2ccc([N+](=O)[O-])c(O)c2)c1	Cc1cccc(NCC(=O)N/N=C/c2cccc([N+](=O)[O-])c2O)c1	46135	46286	[*:1]c1ccc([*:2])c([*:3])c1>>[*:1]c1cccc([*:2])c1[*:3]	[*:1]/C=N\NC(=O)CNc1cccc(C)c1.[*:3]O.[*:2][N+](=O)[O-]	9.17	63.7	54.53	[*:1]c1ccc([*:2])c([*:3])c1	[*:1]c1cccc([*:2])c1[*:3]
Cc1cccc(NCC(=O)N/N=C/c2cc(O)ccc2[N+](=O)[O-])c1	Cc1cccc(NCC(=O)N/N=C/c2cccc([N+](=O)[O-])c2O)c1	46179	46286	[*:1]c1ccc([*:2])c([*:3])c1>>[*:2]c1cccc([*:3])c1[*:1]	[*:3]/C=N\NC(=O)CNc1cccc(C)c1.[*:1]O.[*:2][N+](=O)[O-]	12.44	63.7	51.26	[*:1]c1ccc([*:2])c([*:3])c1	[*:2]c1cccc([*:3])c1[*:1]
Cc1cccc(NCC(=O)N/N=C/c2cc([N+](=O)[O-])cc([N+](=O)[O-])c2O)c1	Cc1cccc(NCC(=O)N/N=C/c2cccc([N+](=O)[O-])c2O)c1	59810	46286	[*:1]c1cc([N+](=O)[O-])cc([*:2])c1[*:3]>>[*:1]c1cccc([*:2])c1[*:3]	[*:1]/C=N\NC(=O)CNc1cccc(C)c1.[*:3]O.[*:2][N+](=O)[O-]	2.57	63.7	61.13	[*:1]c1cc([N+](=O)[O-])cc([*:2])c1[*:3]	[*:1]c1cccc([*:2])c1[*:3]
Cc1cccc(NCC(=O)N/N=C/c2cc([N+](=O)[O-])cc([N+](=O)[O-])c2O)c1	Cc1cccc(NCC(=O)N/N=C/c2cccc([N+](=O)[O-])c2O)c1	59810	46286	[*:1]c1cc([*:2])c([*:3])c([N+](=O)[O-])c1>>[*:1]c1cccc([*:2])c1[*:3]	[*:2]/C=N\NC(=O)CNc1cccc(C)c1.[*:3]O.[*:1][N+](=O)[O-]	2.57	63.7	61.13	[*:1]c1cc([*:2])c([*:3])c([N+](=O)[O-])c1	[*:1]c1cccc([*:2])c1[*:3]
COc1cc(/C=N/NC(=O)CNc2cccc(C)c2)cc([N+](=O)[O-])c1O	Cc1cccc(NCC(=O)N/N=C/c2cccc([N+](=O)[O-])c2O)c1	62051	46286	[*:1]c1cc([*:2])c([*:3])c(OC)c1>>[*:1]c1cccc([*:2])c1[*:3]	[*:1]/C=N\NC(=O)CNc1cccc(C)c1.[*:3]O.[*:2][N+](=O)[O-]	42.67	63.7	21.03	[*:1]c1cc([*:2])c([*:3])c(OC)c1	[*:1]c1cccc([*:2])c1[*:3]
COc1ccc([N+](=O)[O-])cc1/C=N/NC(=O)CNc1cccc(C)c1	Cc1cccc(NCC(=O)N/N=C/c2cccc([N+](=O)[O-])c2O)c1	44521	46286	[*:1]c1ccc(OC)c([*:2])c1>>[*:1]c1cccc([*:2])c1O	[*:2]/C=N\NC(=O)CNc1cccc(C)c1.[*:1][N+](=O)[O-]	54.24	63.7	9.46	[*:1]c1ccc(OC)c([*:2])c1	[*:1]c1cccc([*:2])c1O
Cc1cccc(NCC(=O)N/N=C/c2ccc(O)c([N+](=O)[O-])c2)c1	Cc1cccc(NCC(=O)N/N=C/c2cccc([N+](=O)[O-])c2O)c1	45268	46286	[*:1]c1ccc(O)c([*:2])c1>>[*:1]c1cccc([*:2])c1O	[*:1]/C=N\NC(=O)CNc1cccc(C)c1.[*:2][N+](=O)[O-]	17.4	63.7	46.3	[*:1]c1ccc(O)c([*:2])c1	[*:1]c1cccc([*:2])c1O
COc1ccc(/C=N/NC(=O)CNc2cccc(C)c2)cc1[N+](=O)[O-]	Cc1cccc(NCC(=O)N/N=C/c2cccc([N+](=O)[O-])c2O)c1	45404	46286	[*:1]c1ccc(OC)c([*:2])c1>>[*:1]c1cccc([*:2])c1O	[*:1]/C=N\NC(=O)CNc1cccc(C)c1.[*:2][N+](=O)[O-]	11.1	63.7	52.6	[*:1]c1ccc(OC)c([*:2])c1	[*:1]c1cccc([*:2])c1O
Cc1cccc(NCC(=O)N/N=C/c2ccc([N+](=O)[O-])c(O)c2)c1	Cc1cccc(NCC(=O)N/N=C/c2cccc([N+](=O)[O-])c2O)c1	46135	46286	[*:1]c1ccc([*:2])c(O)c1>>[*:1]c1cccc([*:2])c1O	[*:1]/C=N\NC(=O)CNc1cccc(C)c1.[*:2][N+](=O)[O-]	9.17	63.7	54.53	[*:1]c1ccc([*:2])c(O)c1	[*:1]c1cccc([*:2])c1O
Cc1cccc(NCC(=O)N/N=C/c2cc(O)ccc2[N+](=O)[O-])c1	Cc1cccc(NCC(=O)N/N=C/c2cccc([N+](=O)[O-])c2O)c1	46179	46286	[*:1]c1ccc(O)cc1[*:2]>>[*:1]c1cccc([*:2])c1O	[*:2]/C=N\NC(=O)CNc1cccc(C)c1.[*:1][N+](=O)[O-]	12.44	63.7	51.26	[*:1]c1ccc(O)cc1[*:2]	[*:1]c1cccc([*:2])c1O
Cc1cccc(NCC(=O)N/N=C/c2cccc([N+](=O)[O-])c2)c1	Cc1cccc(NCC(=O)N/N=C/c2cccc([N+](=O)[O-])c2O)c1	46450	46286	[*:1]c1cccc([*:2])c1>>[*:1]c1cccc([*:2])c1O	[*:1]/C=N\NC(=O)CNc1cccc(C)c1.[*:2][N+](=O)[O-]	-14.02	63.7	77.72	[*:1]c1cccc([*:2])c1	[*:1]c1cccc([*:2])c1O
Cc1cccc(NCC(=O)N/N=C/c2cc([N+](=O)[O-])cc([N+](=O)[O-])c2O)c1	Cc1cccc(NCC(=O)N/N=C/c2cccc([N+](=O)[O-])c2O)c1	59810	46286	[*:1]c1cc([N+](=O)[O-])cc([*:2])c1O>>[*:1]c1cccc([*:2])c1O	[*:1]/C=N\NC(=O)CNc1cccc(C)c1.[*:2][N+](=O)[O-]	2.57	63.7	61.13	[*:1]c1cc([N+](=O)[O-])cc([*:2])c1O	[*:1]c1cccc([*:2])c1O
Cc1cccc(NCC(=O)N/N=C/c2cc([N+](=O)[O-])cc([N+](=O)[O-])c2O)c1	Cc1cccc(NCC(=O)N/N=C/c2cccc([N+](=O)[O-])c2O)c1	59810	46286	[*:1]c1cc([*:2])c(O)c([N+](=O)[O-])c1>>[*:1]c1cccc([*:2])c1O	[*:2]/C=N\NC(=O)CNc1cccc(C)c1.[*:1][N+](=O)[O-]	2.57	63.7	61.13	[*:1]c1cc([*:2])c(O)c([N+](=O)[O-])c1	[*:1]c1cccc([*:2])c1O
COc1cc(/C=N/NC(=O)CNc2cccc(C)c2)cc([N+](=O)[O-])c1O	Cc1cccc(NCC(=O)N/N=C/c2cccc([N+](=O)[O-])c2O)c1	62051	46286	[*:1]c1cc([*:2])c(O)c(OC)c1>>[*:1]c1cccc([*:2])c1O	[*:1]/C=N\NC(=O)CNc1cccc(C)c1.[*:2][N+](=O)[O-]	42.67	63.7	21.03	[*:1]c1cc([*:2])c(O)c(OC)c1	[*:1]c1cccc([*:2])c1O
COc1cc(Br)cc(Br)c1OCC(=O)N/N=C/c1c(Br)cc(Br)c(O)c1Br	COc1cc(Br)cc(Br)c1OCC(=O)N/N=C/c1cc(O)c(O)c(Br)c1Br	58906	51020	[*:1]c1c(Br)cc(Br)c(O)c1Br>>[*:1]c1cc(O)c(O)c(Br)c1Br	[*:1]/C=N\NC(=O)COc1c(Br)cc(Br)cc1OC	3.65	61.99	58.34	[*:1]c1c(Br)cc(Br)c(O)c1Br	[*:1]c1cc(O)c(O)c(Br)c1Br
COc1cc(Br)cc(Br)c1OCC(=O)N/N=C/c1c(C)[nH]c2ccccc12	COc1cc(Br)cc(Br)c1OCC(=O)N/N=C/c1cc(O)c(O)c(Br)c1Br	58907	51020	[*:1]c1c(C)[nH]c2ccccc12>>[*:1]c1cc(O)c(O)c(Br)c1Br	[*:1]/C=N\NC(=O)COc1c(Br)cc(Br)cc1OC	-5.8	61.99	67.79	[*:1]c1c(C)[nH]c2ccccc12	[*:1]c1cc(O)c(O)c(Br)c1Br
COc1cc(Br)cc(Br)c1OCC(=O)N/N=C/c1c(Br)cc(Br)c(O)c1Br	COc1cc(Br)cc(Br)c1OCC(=O)N/N=C/c1cc(Br)c(O)c(O)c1Br	58906	56097	[*:1]c1c(Br)cc(Br)c(O)c1Br>>[*:1]c1cc(Br)c(O)c(O)c1Br	[*:1]/C=N\NC(=O)COc1c(Br)cc(Br)cc1OC	3.65	52.01	48.36	[*:1]c1c(Br)cc(Br)c(O)c1Br	[*:1]c1cc(Br)c(O)c(O)c1Br
COc1cc(Br)cc(Br)c1OCC(=O)N/N=C/c1c(C)[nH]c2ccccc12	COc1cc(Br)cc(Br)c1OCC(=O)N/N=C/c1cc(Br)c(O)c(O)c1Br	58907	56097	[*:1]c1c(C)[nH]c2ccccc12>>[*:1]c1cc(Br)c(O)c(O)c1Br	[*:1]/C=N\NC(=O)COc1c(Br)cc(Br)cc1OC	-5.8	52.01	57.81	[*:1]c1c(C)[nH]c2ccccc12	[*:1]c1cc(Br)c(O)c(O)c1Br
COc1cc(Br)cc(Br)c1OCC(=O)N/N=C/c1c(Br)cc(Br)c(O)c1Br	COc1cc(Br)cc(Br)c1OCC(=O)N/N=C/c1cc(Br)c(O)c(O)c1O	58906	56153	[*:1]c1c(Br)cc(Br)c(O)c1Br>>[*:1]c1cc(Br)c(O)c(O)c1O	[*:1]/C=N\NC(=O)COc1c(Br)cc(Br)cc1OC	3.65	42.02	38.37	[*:1]c1c(Br)cc(Br)c(O)c1Br	[*:1]c1cc(Br)c(O)c(O)c1O
COc1cc(Br)cc(Br)c1OCC(=O)N/N=C/c1c(C)[nH]c2ccccc12	COc1cc(Br)cc(Br)c1OCC(=O)N/N=C/c1cc(Br)c(O)c(O)c1O	58907	56153	[*:1]c1c(C)[nH]c2ccccc12>>[*:1]c1cc(Br)c(O)c(O)c1O	[*:1]/C=N\NC(=O)COc1c(Br)cc(Br)cc1OC	-5.8	42.02	47.82	[*:1]c1c(C)[nH]c2ccccc12	[*:1]c1cc(Br)c(O)c(O)c1O
COc1cc(Br)cc(Br)c1OCC(=O)N/N=C/c1cc(Br)c(OC)c(Br)c1O	COc1cc(Br)cc(Br)c1OCC(=O)N/N=C/c1cc(O)c(O)c(Br)c1Br	51055	51020	[*:1]c1cc([*:2])c(OC)c(Br)c1O>>[*:1]c1cc(O)c(O)c([*:2])c1Br	[*:1]/C=N\NC(=O)COc1c(Br)cc(Br)cc1OC.[*:2]Br	1.9	61.99	60.09	[*:1]c1cc([*:2])c(OC)c(Br)c1O	[*:1]c1cc(O)c(O)c([*:2])c1Br
COc1cc(Br)cc(Br)c1OCC(=O)N/N=C/c1cc(Br)c(OC)c(Br)c1O	COc1cc(Br)cc(Br)c1OCC(=O)N/N=C/c1cc(O)c(O)c(Br)c1Br	51055	51020	[*:1]c1cc(Br)c(OC)c([*:2])c1O>>[*:1]c1cc(O)c(O)c([*:2])c1Br	[*:1]/C=N\NC(=O)COc1c(Br)cc(Br)cc1OC.[*:2]Br	1.9	61.99	60.09	[*:1]c1cc(Br)c(OC)c([*:2])c1O	[*:1]c1cc(O)c(O)c([*:2])c1Br
COc1cc(Br)cc(Br)c1OCC(=O)N/N=C/c1c(Br)cc(Br)c(O)c1Br	COc1cc(Br)cc(Br)c1OCC(=O)N/N=C/c1cc(O)c(O)c(Br)c1Br	58906	51020	[*:1]c1c(Br)cc(Br)c(O)c1[*:2]>>[*:1]c1cc(O)c(O)c([*:2])c1Br	[*:1]/C=N\NC(=O)COc1c(Br)cc(Br)cc1OC.[*:2]Br	3.65	61.99	58.34	[*:1]c1c(Br)cc(Br)c(O)c1[*:2]	[*:1]c1cc(O)c(O)c([*:2])c1Br
COc1cc(Br)cc(Br)c1OCC(=O)N/N=C/c1c(Br)cc(Br)c(O)c1Br	COc1cc(Br)cc(Br)c1OCC(=O)N/N=C/c1cc(O)c(O)c(Br)c1Br	58906	51020	[*:1]c1cc(Br)c([*:2])c(Br)c1O>>[*:2]c1cc(O)c(O)c([*:1])c1Br	[*:2]/C=N\NC(=O)COc1c(Br)cc(Br)cc1OC.[*:1]Br	3.65	61.99	58.34	[*:1]c1cc(Br)c([*:2])c(Br)c1O	[*:2]c1cc(O)c(O)c([*:1])c1Br
COc1cc(Br)cc(Br)c1OCC(=O)N/N=C/c1c(Br)cc(Br)c(O)c1Br	COc1cc(Br)cc(Br)c1OCC(=O)N/N=C/c1cc(O)c(O)c(Br)c1Br	58906	51020	[*:1]c1cc(Br)c(O)c(Br)c1[*:2]>>[*:2]c1cc(O)c(O)c([*:1])c1Br	[*:2]/C=N\NC(=O)COc1c(Br)cc(Br)cc1OC.[*:1]Br	3.65	61.99	58.34	[*:1]c1cc(Br)c(O)c(Br)c1[*:2]	[*:2]c1cc(O)c(O)c([*:1])c1Br
COc1cc(Br)cc(Br)c1OCC(=O)N/N=C/c1cc(Br)c(OC)c(Br)c1O	COc1cc(Br)cc(Br)c1OCC(=O)N/N=C/c1cc(O)c(O)c(Br)c1Br	51055	51020	[*:1]c1cc([*:2])c(OC)c(Br)c1O>>[*:1]c1cc(O)c(O)c(Br)c1[*:2]	[*:1]/C=N\NC(=O)COc1c(Br)cc(Br)cc1OC.[*:2]Br	1.9	61.99	60.09	[*:1]c1cc([*:2])c(OC)c(Br)c1O	[*:1]c1cc(O)c(O)c(Br)c1[*:2]
COc1cc(Br)cc(Br)c1OCC(=O)N/N=C/c1cc(Br)c(OC)c(Br)c1O	COc1cc(Br)cc(Br)c1OCC(=O)N/N=C/c1cc(O)c(O)c(Br)c1Br	51055	51020	[*:1]c1cc(Br)c(OC)c([*:2])c1O>>[*:1]c1cc(O)c(O)c(Br)c1[*:2]	[*:1]/C=N\NC(=O)COc1c(Br)cc(Br)cc1OC.[*:2]Br	1.9	61.99	60.09	[*:1]c1cc(Br)c(OC)c([*:2])c1O	[*:1]c1cc(O)c(O)c(Br)c1[*:2]
COc1cc(Br)cc(Br)c1OCC(=O)N/N=C/c1c(Br)cc(Br)c(O)c1Br	COc1cc(Br)cc(Br)c1OCC(=O)N/N=C/c1cc(O)c(O)c(Br)c1Br	58906	51020	[*:1]c1c(Br)cc(Br)c(O)c1[*:2]>>[*:1]c1cc(O)c(O)c(Br)c1[*:2]	[*:1]/C=N\NC(=O)COc1c(Br)cc(Br)cc1OC.[*:2]Br	3.65	61.99	58.34	[*:1]c1c(Br)cc(Br)c(O)c1[*:2]	[*:1]c1cc(O)c(O)c(Br)c1[*:2]
COc1cc(Br)cc(Br)c1OCC(=O)N/N=C/c1c(Br)cc(Br)c(O)c1Br	COc1cc(Br)cc(Br)c1OCC(=O)N/N=C/c1cc(O)c(O)c(Br)c1Br	58906	51020	[*:1]c1cc(Br)c([*:2])c(Br)c1O>>[*:2]c1cc(O)c(O)c(Br)c1[*:1]	[*:2]/C=N\NC(=O)COc1c(Br)cc(Br)cc1OC.[*:1]Br	3.65	61.99	58.34	[*:1]c1cc(Br)c([*:2])c(Br)c1O	[*:2]c1cc(O)c(O)c(Br)c1[*:1]
COc1cc(Br)cc(Br)c1OCC(=O)N/N=C/c1c(Br)cc(Br)c(O)c1Br	COc1cc(Br)cc(Br)c1OCC(=O)N/N=C/c1cc(O)c(O)c(Br)c1Br	58906	51020	[*:1]c1cc(Br)c(O)c(Br)c1[*:2]>>[*:2]c1cc(O)c(O)c(Br)c1[*:1]	[*:2]/C=N\NC(=O)COc1c(Br)cc(Br)cc1OC.[*:1]Br	3.65	61.99	58.34	[*:1]c1cc(Br)c(O)c(Br)c1[*:2]	[*:2]c1cc(O)c(O)c(Br)c1[*:1]
COc1cc(Br)cc(Br)c1OCC(=O)N/N=C/c1cc(Br)c(OC)c(Br)c1O	COc1cc(Br)cc(Br)c1OCC(=O)N/N=C/c1cc(Br)c(O)c(O)c1Br	51055	56097	[*:1]c1cc([*:2])c(OC)c(Br)c1O>>[*:1]c1cc(Br)c(O)c(O)c1[*:2]	[*:1]/C=N\NC(=O)COc1c(Br)cc(Br)cc1OC.[*:2]Br	1.9	52.01	50.11	[*:1]c1cc([*:2])c(OC)c(Br)c1O	[*:1]c1cc(Br)c(O)c(O)c1[*:2]
COc1cc(Br)cc(Br)c1OCC(=O)N/N=C/c1c(Br)cc(Br)c(O)c1Br	COc1cc(Br)cc(Br)c1OCC(=O)N/N=C/c1cc(Br)c(O)c(O)c1Br	58906	56097	[*:1]c1c(Br)cc(Br)c(O)c1[*:2]>>[*:2]c1cc([*:1])c(Br)c(O)c1O	[*:1]/C=N\NC(=O)COc1c(Br)cc(Br)cc1OC.[*:2]Br	3.65	52.01	48.36	[*:1]c1c(Br)cc(Br)c(O)c1[*:2]	[*:2]c1cc([*:1])c(Br)c(O)c1O
COc1cc(Br)cc(Br)c1OCC(=O)N/N=C/c1c(Br)cc(Br)c(O)c1Br	COc1cc(Br)cc(Br)c1OCC(=O)N/N=C/c1cc(Br)c(O)c(O)c1Br	58906	56097	[*:1]c1c(Br)cc(Br)c(O)c1[*:2]>>[*:1]c1cc(Br)c(O)c(O)c1[*:2]	[*:1]/C=N\NC(=O)COc1c(Br)cc(Br)cc1OC.[*:2]Br	3.65	52.01	48.36	[*:1]c1c(Br)cc(Br)c(O)c1[*:2]	[*:1]c1cc(Br)c(O)c(O)c1[*:2]
COc1cc(Br)cc(Br)c1OCC(=O)N/N=C/c1c(Br)cc(Br)c(O)c1Br	COc1cc(Br)cc(Br)c1OCC(=O)N/N=C/c1cc(Br)c(O)c(O)c1Br	58906	56097	[*:1]c1cc(Br)c([*:2])c(Br)c1O>>[*:2]c1cc(Br)c(O)c(O)c1[*:1]	[*:2]/C=N\NC(=O)COc1c(Br)cc(Br)cc1OC.[*:1]Br	3.65	52.01	48.36	[*:1]c1cc(Br)c([*:2])c(Br)c1O	[*:2]c1cc(Br)c(O)c(O)c1[*:1]
COc1cc(Br)cc(Br)c1OCC(=O)N/N=C/c1c(Br)cc(Br)c(O)c1Br	COc1cc(Br)cc(Br)c1OCC(=O)N/N=C/c1cc(Br)c(O)c(O)c1Br	58906	56097	[*:1]c1cc(Br)c(O)c(Br)c1[*:2]>>[*:2]c1cc(Br)c(O)c(O)c1[*:1]	[*:2]/C=N\NC(=O)COc1c(Br)cc(Br)cc1OC.[*:1]Br	3.65	52.01	48.36	[*:1]c1cc(Br)c(O)c(Br)c1[*:2]	[*:2]c1cc(Br)c(O)c(O)c1[*:1]
COc1cc(Br)cc(Br)c1OCC(=O)N/N=C/c1c(Br)cc(Br)c(O)c1Br	COc1cc(Br)cc(Br)c1OCC(=O)N/N=C/c1cc(Br)c(O)c(O)c1O	58906	56153	[*:1]c1c(Br)cc(Br)c(O)c1[*:2]>>[*:1]c1cc([*:2])c(O)c(O)c1O	[*:1]/C=N\NC(=O)COc1c(Br)cc(Br)cc1OC.[*:2]Br	3.65	42.02	38.37	[*:1]c1c(Br)cc(Br)c(O)c1[*:2]	[*:1]c1cc([*:2])c(O)c(O)c1O
COc1cc(Br)cc(Br)c1OCC(=O)N/N=C/c1cc(Br)c(OC)c(Br)c1O	COc1cc(Br)cc(Br)c1OCC(=O)N/N=C/c1cc(O)c(O)c(Br)c1Br	51055	51020	[*:1]c1cc([*:2])c(OC)c([*:3])c1O>>[*:1]c1cc(O)c(O)c([*:2])c1[*:3]	[*:1]/C=N\NC(=O)COc1c(Br)cc(Br)cc1OC.[*:2]Br.[*:3]Br	1.9	61.99	60.09	[*:1]c1cc([*:2])c(OC)c([*:3])c1O	[*:1]c1cc(O)c(O)c([*:2])c1[*:3]
COc1cc(Br)cc(Br)c1OCC(=O)N/N=C/c1c(Br)cc(Br)c(O)c1Br	COc1cc(Br)cc(Br)c1OCC(=O)N/N=C/c1cc(O)c(O)c(Br)c1Br	58906	51020	[*:1]c1cc([*:2])c(O)c(Br)c1[*:3]>>[*:3]c1cc(O)c(O)c([*:1])c1[*:2]	[*:3]/C=N\NC(=O)COc1c(Br)cc(Br)cc1OC.[*:1]Br.[*:2]Br	3.65	61.99	58.34	[*:1]c1cc([*:2])c(O)c(Br)c1[*:3]	[*:3]c1cc(O)c(O)c([*:1])c1[*:2]
COc1cc(Br)cc(Br)c1OCC(=O)N/N=C/c1c(Br)cc(Br)c(O)c1Br	COc1cc(Br)cc(Br)c1OCC(=O)N/N=C/c1cc(O)c(O)c(Br)c1Br	58906	51020	[*:1]c1cc(Br)c([*:2])c([*:3])c1O>>[*:2]c1cc(O)c(O)c([*:1])c1[*:3]	[*:2]/C=N\NC(=O)COc1c(Br)cc(Br)cc1OC.[*:1]Br.[*:3]Br	3.65	61.99	58.34	[*:1]c1cc(Br)c([*:2])c([*:3])c1O	[*:2]c1cc(O)c(O)c([*:1])c1[*:3]
COc1cc(Br)cc(Br)c1OCC(=O)N/N=C/c1c(Br)cc(Br)c(O)c1Br	COc1cc(Br)cc(Br)c1OCC(=O)N/N=C/c1cc(O)c(O)c(Br)c1Br	58906	51020	[*:1]c1cc(Br)c(O)c([*:2])c1[*:3]>>[*:3]c1cc(O)c(O)c([*:1])c1[*:2]	[*:3]/C=N\NC(=O)COc1c(Br)cc(Br)cc1OC.[*:1]Br.[*:2]Br	3.65	61.99	58.34	[*:1]c1cc(Br)c(O)c([*:2])c1[*:3]	[*:3]c1cc(O)c(O)c([*:1])c1[*:2]
COc1cc(Br)cc(Br)c1OCC(=O)N/N=C/c1c(Br)cc(Br)c(O)c1Br	COc1cc(Br)cc(Br)c1OCC(=O)N/N=C/c1cc(Br)c(O)c(O)c1Br	58906	56097	[*:1]c1cc([*:2])c(O)c(Br)c1[*:3]>>[*:3]c1cc([*:1])c(O)c(O)c1[*:2]	[*:3]/C=N\NC(=O)COc1c(Br)cc(Br)cc1OC.[*:1]Br.[*:2]Br	3.65	52.01	48.36	[*:1]c1cc([*:2])c(O)c(Br)c1[*:3]	[*:3]c1cc([*:1])c(O)c(O)c1[*:2]
COc1cc(Br)cc(Br)c1OCC(=O)N/N=C/c1c(Br)cc(Br)c(O)c1Br	COc1cc(Br)cc(Br)c1OCC(=O)N/N=C/c1cc(O)c(O)c(Br)c1Br	58906	51020	[*:1]c1c(Br)cc(Br)c([*:2])c1[*:3]>>[*:1]c1cc([*:2])c(Br)c([*:3])c1O	[*:2]/C=N\NC(=O)COc1c(Br)cc(Br)cc1OC.[*:3]Br.[*:1]O	3.65	61.99	58.34	[*:1]c1c(Br)cc(Br)c([*:2])c1[*:3]	[*:1]c1cc([*:2])c(Br)c([*:3])c1O
COc1cc(Br)cc(Br)c1OCC(=O)N/N=C/c1c(Br)cc(Br)c(O)c1Br	COc1cc(Br)cc(Br)c1OCC(=O)N/N=C/c1cc(O)c(O)c(Br)c1Br	58906	51020	[*:1]c1c(Br)cc(Br)c([*:2])c1[*:3]>>[*:1]c1cc([*:2])c(O)c(Br)c1[*:3]	[*:1]/C=N\NC(=O)COc1c(Br)cc(Br)cc1OC.[*:3]Br.[*:2]O	3.65	61.99	58.34	[*:1]c1c(Br)cc(Br)c([*:2])c1[*:3]	[*:1]c1cc([*:2])c(O)c(Br)c1[*:3]
COc1cc(Br)cc(Br)c1OCC(=O)N/N=C/c1cc(Br)c(OC)c(Br)c1O	COc1cc(Br)cc(Br)c1OCC(=O)N/N=C/c1cc(O)c(O)c(Br)c1Br	51055	51020	[*:1]c1cc([*:2])c(OC)c(Br)c1[*:3]>>[*:1]c1cc(O)c([*:3])c([*:2])c1Br	[*:1]/C=N\NC(=O)COc1c(Br)cc(Br)cc1OC.[*:2]Br.[*:3]O	1.9	61.99	60.09	[*:1]c1cc([*:2])c(OC)c(Br)c1[*:3]	[*:1]c1cc(O)c([*:3])c([*:2])c1Br
COc1cc(Br)cc(Br)c1OCC(=O)N/N=C/c1cc(Br)c(OC)c(Br)c1O	COc1cc(Br)cc(Br)c1OCC(=O)N/N=C/c1cc(O)c(O)c(Br)c1Br	51055	51020	[*:1]c1cc(Br)c(OC)c([*:2])c1[*:3]>>[*:1]c1cc(O)c([*:3])c([*:2])c1Br	[*:1]/C=N\NC(=O)COc1c(Br)cc(Br)cc1OC.[*:2]Br.[*:3]O	1.9	61.99	60.09	[*:1]c1cc(Br)c(OC)c([*:2])c1[*:3]	[*:1]c1cc(O)c([*:3])c([*:2])c1Br
COc1cc(Br)cc(Br)c1OCC(=O)N/N=C/c1c(Br)cc(Br)c(O)c1Br	COc1cc(Br)cc(Br)c1OCC(=O)N/N=C/c1cc(O)c(O)c(Br)c1Br	58906	51020	[*:1]c1c(Br)cc(Br)c([*:2])c1[*:3]>>[*:1]c1cc(O)c([*:2])c([*:3])c1Br	[*:1]/C=N\NC(=O)COc1c(Br)cc(Br)cc1OC.[*:3]Br.[*:2]O	3.65	61.99	58.34	[*:1]c1c(Br)cc(Br)c([*:2])c1[*:3]	[*:1]c1cc(O)c([*:2])c([*:3])c1Br
COc1cc(Br)cc(Br)c1OCC(=O)N/N=C/c1c(Br)cc(Br)c(O)c1Br	COc1cc(Br)cc(Br)c1OCC(=O)N/N=C/c1cc(O)c(O)c(Br)c1Br	58906	51020	[*:1]c1cc(Br)c([*:2])c(Br)c1[*:3]>>[*:2]c1cc(O)c([*:3])c([*:1])c1Br	[*:2]/C=N\NC(=O)COc1c(Br)cc(Br)cc1OC.[*:1]Br.[*:3]O	3.65	61.99	58.34	[*:1]c1cc(Br)c([*:2])c(Br)c1[*:3]	[*:2]c1cc(O)c([*:3])c([*:1])c1Br
COc1cc(Br)cc(Br)c1OCC(=O)N/N=C/c1c(Br)cc(Br)c(O)c1Br	COc1cc(Br)cc(Br)c1OCC(=O)N/N=C/c1cc(O)c(O)c(Br)c1Br	58906	51020	[*:1]c1cc(Br)c([*:2])c(Br)c1[*:3]>>[*:3]c1cc(O)c([*:2])c([*:1])c1Br	[*:3]/C=N\NC(=O)COc1c(Br)cc(Br)cc1OC.[*:1]Br.[*:2]O	3.65	61.99	58.34	[*:1]c1cc(Br)c([*:2])c(Br)c1[*:3]	[*:3]c1cc(O)c([*:2])c([*:1])c1Br
COc1cc(Br)cc(Br)c1OCC(=O)N/N=C/c1cc(Br)c(OC)c(Br)c1O	COc1cc(Br)cc(Br)c1OCC(=O)N/N=C/c1cc(O)c(O)c(Br)c1Br	51055	51020	[*:1]c1cc([*:2])c(OC)c(Br)c1[*:3]>>[*:1]c1cc(O)c([*:3])c(Br)c1[*:2]	[*:1]/C=N\NC(=O)COc1c(Br)cc(Br)cc1OC.[*:2]Br.[*:3]O	1.9	61.99	60.09	[*:1]c1cc([*:2])c(OC)c(Br)c1[*:3]	[*:1]c1cc(O)c([*:3])c(Br)c1[*:2]
COc1cc(Br)cc(Br)c1OCC(=O)N/N=C/c1cc(Br)c(OC)c(Br)c1O	COc1cc(Br)cc(Br)c1OCC(=O)N/N=C/c1cc(O)c(O)c(Br)c1Br	51055	51020	[*:1]c1cc(Br)c(OC)c([*:2])c1[*:3]>>[*:1]c1cc(O)c([*:3])c(Br)c1[*:2]	[*:1]/C=N\NC(=O)COc1c(Br)cc(Br)cc1OC.[*:2]Br.[*:3]O	1.9	61.99	60.09	[*:1]c1cc(Br)c(OC)c([*:2])c1[*:3]	[*:1]c1cc(O)c([*:3])c(Br)c1[*:2]
COc1cc(Br)cc(Br)c1OCC(=O)N/N=C/c1c(Br)cc(Br)c(O)c1Br	COc1cc(Br)cc(Br)c1OCC(=O)N/N=C/c1cc(O)c(O)c(Br)c1Br	58906	51020	[*:1]c1c(Br)cc(Br)c([*:2])c1[*:3]>>[*:1]c1cc(O)c([*:2])c(Br)c1[*:3]	[*:1]/C=N\NC(=O)COc1c(Br)cc(Br)cc1OC.[*:3]Br.[*:2]O	3.65	61.99	58.34	[*:1]c1c(Br)cc(Br)c([*:2])c1[*:3]	[*:1]c1cc(O)c([*:2])c(Br)c1[*:3]
COc1cc(Br)cc(Br)c1OCC(=O)N/N=C/c1c(Br)cc(Br)c(O)c1Br	COc1cc(Br)cc(Br)c1OCC(=O)N/N=C/c1cc(O)c(O)c(Br)c1Br	58906	51020	[*:1]c1cc(Br)c([*:2])c(Br)c1[*:3]>>[*:2]c1cc(O)c([*:3])c(Br)c1[*:1]	[*:2]/C=N\NC(=O)COc1c(Br)cc(Br)cc1OC.[*:1]Br.[*:3]O	3.65	61.99	58.34	[*:1]c1cc(Br)c([*:2])c(Br)c1[*:3]	[*:2]c1cc(O)c([*:3])c(Br)c1[*:1]
COc1cc(Br)cc(Br)c1OCC(=O)N/N=C/c1c(Br)cc(Br)c(O)c1Br	COc1cc(Br)cc(Br)c1OCC(=O)N/N=C/c1cc(O)c(O)c(Br)c1Br	58906	51020	[*:1]c1cc(Br)c([*:2])c(Br)c1[*:3]>>[*:3]c1cc(O)c([*:2])c(Br)c1[*:1]	[*:3]/C=N\NC(=O)COc1c(Br)cc(Br)cc1OC.[*:1]Br.[*:2]O	3.65	61.99	58.34	[*:1]c1cc(Br)c([*:2])c(Br)c1[*:3]	[*:3]c1cc(O)c([*:2])c(Br)c1[*:1]
COc1cc(Br)cc(Br)c1OCC(=O)N/N=C/c1cc(Br)c(OC)c(Br)c1O	COc1cc(Br)cc(Br)c1OCC(=O)N/N=C/c1cc(Br)c(O)c(O)c1Br	51055	56097	[*:1]c1cc([*:2])c(OC)c(Br)c1[*:3]>>[*:1]c1cc(Br)c([*:3])c(O)c1[*:2]	[*:1]/C=N\NC(=O)COc1c(Br)cc(Br)cc1OC.[*:2]Br.[*:3]O	1.9	52.01	50.11	[*:1]c1cc([*:2])c(OC)c(Br)c1[*:3]	[*:1]c1cc(Br)c([*:3])c(O)c1[*:2]
COc1cc(Br)cc(Br)c1OCC(=O)N/N=C/c1cc(Br)c(OC)c(Br)c1O	COc1cc(Br)cc(Br)c1OCC(=O)N/N=C/c1cc(Br)c(O)c(O)c1Br	51055	56097	[*:1]c1cc([*:2])c(OC)c(Br)c1[*:3]>>[*:1]c1cc(Br)c(O)c([*:3])c1[*:2]	[*:1]/C=N\NC(=O)COc1c(Br)cc(Br)cc1OC.[*:2]Br.[*:3]O	1.9	52.01	50.11	[*:1]c1cc([*:2])c(OC)c(Br)c1[*:3]	[*:1]c1cc(Br)c(O)c([*:3])c1[*:2]
COc1cc(Br)cc(Br)c1OCC(=O)N/N=C/c1c(Br)cc(Br)c(O)c1Br	COc1cc(Br)cc(Br)c1OCC(=O)N/N=C/c1cc(Br)c(O)c(O)c1Br	58906	56097	[*:1]c1c(Br)cc(Br)c([*:2])c1[*:3]>>[*:3]c1cc([*:1])c(Br)c([*:2])c1O	[*:1]/C=N\NC(=O)COc1c(Br)cc(Br)cc1OC.[*:3]Br.[*:2]O	3.65	52.01	48.36	[*:1]c1c(Br)cc(Br)c([*:2])c1[*:3]	[*:3]c1cc([*:1])c(Br)c([*:2])c1O
COc1cc(Br)cc(Br)c1OCC(=O)N/N=C/c1c(Br)cc(Br)c(O)c1Br	COc1cc(Br)cc(Br)c1OCC(=O)N/N=C/c1cc(Br)c(O)c(O)c1Br	58906	56097	[*:1]c1c(Br)cc(Br)c([*:2])c1[*:3]>>[*:3]c1cc([*:1])c(Br)c(O)c1[*:2]	[*:1]/C=N\NC(=O)COc1c(Br)cc(Br)cc1OC.[*:3]Br.[*:2]O	3.65	52.01	48.36	[*:1]c1c(Br)cc(Br)c([*:2])c1[*:3]	[*:3]c1cc([*:1])c(Br)c(O)c1[*:2]
COc1cc(Br)cc(Br)c1OCC(=O)N/N=C/c1c(Br)cc(Br)c(O)c1Br	COc1cc(Br)cc(Br)c1OCC(=O)N/N=C/c1cc(Br)c(O)c(O)c1Br	58906	56097	[*:1]c1c(Br)cc(Br)c([*:2])c1[*:3]>>[*:1]c1cc(Br)c([*:2])c(O)c1[*:3]	[*:1]/C=N\NC(=O)COc1c(Br)cc(Br)cc1OC.[*:3]Br.[*:2]O	3.65	52.01	48.36	[*:1]c1c(Br)cc(Br)c([*:2])c1[*:3]	[*:1]c1cc(Br)c([*:2])c(O)c1[*:3]
COc1cc(Br)cc(Br)c1OCC(=O)N/N=C/c1c(Br)cc(Br)c(O)c1Br	COc1cc(Br)cc(Br)c1OCC(=O)N/N=C/c1cc(Br)c(O)c(O)c1Br	58906	56097	[*:1]c1cc(Br)c([*:2])c(Br)c1[*:3]>>[*:2]c1cc(Br)c([*:3])c(O)c1[*:1]	[*:2]/C=N\NC(=O)COc1c(Br)cc(Br)cc1OC.[*:1]Br.[*:3]O	3.65	52.01	48.36	[*:1]c1cc(Br)c([*:2])c(Br)c1[*:3]	[*:2]c1cc(Br)c([*:3])c(O)c1[*:1]
COc1cc(Br)cc(Br)c1OCC(=O)N/N=C/c1c(Br)cc(Br)c(O)c1Br	COc1cc(Br)cc(Br)c1OCC(=O)N/N=C/c1cc(Br)c(O)c(O)c1Br	58906	56097	[*:1]c1cc(Br)c([*:2])c(Br)c1[*:3]>>[*:3]c1cc(Br)c([*:2])c(O)c1[*:1]	[*:3]/C=N\NC(=O)COc1c(Br)cc(Br)cc1OC.[*:1]Br.[*:2]O	3.65	52.01	48.36	[*:1]c1cc(Br)c([*:2])c(Br)c1[*:3]	[*:3]c1cc(Br)c([*:2])c(O)c1[*:1]
COc1cc(Br)cc(Br)c1OCC(=O)N/N=C/c1c(Br)cc(Br)c(O)c1Br	COc1cc(Br)cc(Br)c1OCC(=O)N/N=C/c1cc(Br)c(O)c(O)c1Br	58906	56097	[*:1]c1c(Br)cc(Br)c([*:2])c1[*:3]>>[*:1]c1cc(Br)c(O)c([*:2])c1[*:3]	[*:1]/C=N\NC(=O)COc1c(Br)cc(Br)cc1OC.[*:3]Br.[*:2]O	3.65	52.01	48.36	[*:1]c1c(Br)cc(Br)c([*:2])c1[*:3]	[*:1]c1cc(Br)c(O)c([*:2])c1[*:3]
COc1cc(Br)cc(Br)c1OCC(=O)N/N=C/c1c(Br)cc(Br)c(O)c1Br	COc1cc(Br)cc(Br)c1OCC(=O)N/N=C/c1cc(Br)c(O)c(O)c1Br	58906	56097	[*:1]c1cc(Br)c([*:2])c(Br)c1[*:3]>>[*:2]c1cc(Br)c(O)c([*:3])c1[*:1]	[*:2]/C=N\NC(=O)COc1c(Br)cc(Br)cc1OC.[*:1]Br.[*:3]O	3.65	52.01	48.36	[*:1]c1cc(Br)c([*:2])c(Br)c1[*:3]	[*:2]c1cc(Br)c(O)c([*:3])c1[*:1]
COc1cc(Br)cc(Br)c1OCC(=O)N/N=C/c1c(Br)cc(Br)c(O)c1Br	COc1cc(Br)cc(Br)c1OCC(=O)N/N=C/c1cc(Br)c(O)c(O)c1Br	58906	56097	[*:1]c1cc(Br)c([*:2])c(Br)c1[*:3]>>[*:3]c1cc(Br)c(O)c([*:2])c1[*:1]	[*:3]/C=N\NC(=O)COc1c(Br)cc(Br)cc1OC.[*:1]Br.[*:2]O	3.65	52.01	48.36	[*:1]c1cc(Br)c([*:2])c(Br)c1[*:3]	[*:3]c1cc(Br)c(O)c([*:2])c1[*:1]
COc1cc(Br)cc(Br)c1OCC(=O)N/N=C/c1c(Br)cc(Br)c(O)c1Br	COc1cc(Br)cc(Br)c1OCC(=O)N/N=C/c1cc(Br)c(O)c(O)c1O	58906	56153	[*:1]c1c(Br)cc(Br)c([*:2])c1[*:3]>>[*:1]c1cc([*:3])c(O)c([*:2])c1O	[*:1]/C=N\NC(=O)COc1c(Br)cc(Br)cc1OC.[*:3]Br.[*:2]O	3.65	42.02	38.37	[*:1]c1c(Br)cc(Br)c([*:2])c1[*:3]	[*:1]c1cc([*:3])c(O)c([*:2])c1O
COc1cc(Br)cc(Br)c1OCC(=O)N/N=C/c1c(Br)cc(Br)c(O)c1Br	COc1cc(Br)cc(Br)c1OCC(=O)N/N=C/c1cc(Br)c(O)c(O)c1O	58906	56153	[*:1]c1c(Br)cc(Br)c([*:2])c1[*:3]>>[*:1]c1cc([*:3])c(O)c(O)c1[*:2]	[*:1]/C=N\NC(=O)COc1c(Br)cc(Br)cc1OC.[*:3]Br.[*:2]O	3.65	42.02	38.37	[*:1]c1c(Br)cc(Br)c([*:2])c1[*:3]	[*:1]c1cc([*:3])c(O)c(O)c1[*:2]
COc1cc(Br)cc(Br)c1OCC(=O)N/N=C/c1c(Br)cc(Br)c(O)c1Br	COc1cc(Br)cc(Br)c1OCC(=O)N/N=C/c1cc(Br)c(O)c(O)c1O	58906	56153	[*:1]c1c(Br)cc(Br)c([*:2])c1[*:3]>>[*:3]c1cc([*:1])c(O)c(O)c1[*:2]	[*:1]/C=N\NC(=O)COc1c(Br)cc(Br)cc1OC.[*:3]Br.[*:2]O	3.65	42.02	38.37	[*:1]c1c(Br)cc(Br)c([*:2])c1[*:3]	[*:3]c1cc([*:1])c(O)c(O)c1[*:2]
COc1cc(Br)cc(Br)c1OCC(=O)N/N=C/c1c(Br)cc(Br)c(O)c1Br	COc1cc(Br)cc(Br)c1OCC(=O)N/N=C/c1cc(O)c(O)c(Br)c1Br	58906	51020	[*:1]c1c(Br)cc(Br)c([*:2])c1Br>>[*:1]c1cc([*:2])c(Br)c(Br)c1O	[*:2]/C=N\NC(=O)COc1c(Br)cc(Br)cc1OC.[*:1]O	3.65	61.99	58.34	[*:1]c1c(Br)cc(Br)c([*:2])c1Br	[*:1]c1cc([*:2])c(Br)c(Br)c1O
COc1cc(Br)cc(Br)c1OCC(=O)N/N=C/c1cc(Br)c(OC)c(Br)c1O	COc1cc(Br)cc(Br)c1OCC(=O)N/N=C/c1cc(O)c(O)c(Br)c1Br	51055	51020	[*:1]c1cc(Br)c(OC)c(Br)c1[*:2]>>[*:1]c1cc(O)c([*:2])c(Br)c1Br	[*:1]/C=N\NC(=O)COc1c(Br)cc(Br)cc1OC.[*:2]O	1.9	61.99	60.09	[*:1]c1cc(Br)c(OC)c(Br)c1[*:2]	[*:1]c1cc(O)c([*:2])c(Br)c1Br
COc1cc(Br)cc(Br)c1OCC(=O)N/N=C/c1c(Br)cc(Br)c(O)c1Br	COc1cc(Br)cc(Br)c1OCC(=O)N/N=C/c1cc(O)c(O)c(Br)c1Br	58906	51020	[*:1]c1c(Br)cc(Br)c([*:2])c1Br>>[*:1]c1cc(O)c([*:2])c(Br)c1Br	[*:1]/C=N\NC(=O)COc1c(Br)cc(Br)cc1OC.[*:2]O	3.65	61.99	58.34	[*:1]c1c(Br)cc(Br)c([*:2])c1Br	[*:1]c1cc(O)c([*:2])c(Br)c1Br
COc1cc(Br)cc(Br)c1OCC(=O)N/N=C/c1c(Br)cc(Br)c(O)c1Br	COc1cc(Br)cc(Br)c1OCC(=O)N/N=C/c1cc(Br)c(O)c(O)c1Br	58906	56097	[*:1]c1c(Br)cc(Br)c([*:2])c1Br>>[*:1]c1cc(Br)c([*:2])c(O)c1Br	[*:1]/C=N\NC(=O)COc1c(Br)cc(Br)cc1OC.[*:2]O	3.65	52.01	48.36	[*:1]c1c(Br)cc(Br)c([*:2])c1Br	[*:1]c1cc(Br)c([*:2])c(O)c1Br
COc1cc(Br)cc(Br)c1OCC(=O)N/N=C/c1c(Br)cc(Br)c(O)c1Br	COc1cc(Br)cc(Br)c1OCC(=O)N/N=C/c1cc(Br)c(O)c(O)c1Br	58906	56097	[*:1]c1c(Br)cc(Br)c([*:2])c1Br>>[*:1]c1cc(Br)c(O)c([*:2])c1Br	[*:1]/C=N\NC(=O)COc1c(Br)cc(Br)cc1OC.[*:2]O	3.65	52.01	48.36	[*:1]c1c(Br)cc(Br)c([*:2])c1Br	[*:1]c1cc(Br)c(O)c([*:2])c1Br
COc1cc(Br)cc(Br)c1OCC(=O)N/N=C/c1c(Br)cc(Br)c(O)c1Br	COc1cc(Br)cc(Br)c1OCC(=O)N/N=C/c1cc(Br)c(O)c(O)c1O	58906	56153	[*:1]c1c(Br)cc(Br)c([*:2])c1Br>>[*:1]c1cc(Br)c([*:2])c(O)c1O	[*:1]/C=N\NC(=O)COc1c(Br)cc(Br)cc1OC.[*:2]O	3.65	42.02	38.37	[*:1]c1c(Br)cc(Br)c([*:2])c1Br	[*:1]c1cc(Br)c([*:2])c(O)c1O
COc1cc(Br)cc(Br)c1OCC(=O)N/N=C/c1c(Br)cc(Br)c(O)c1Br	COc1cc(Br)cc(Br)c1OCC(=O)N/N=C/c1cc(Br)c(O)c(O)c1O	58906	56153	[*:1]c1c(Br)cc(Br)c([*:2])c1Br>>[*:1]c1cc(Br)c(O)c([*:2])c1O	[*:1]/C=N\NC(=O)COc1c(Br)cc(Br)cc1OC.[*:2]O	3.65	42.02	38.37	[*:1]c1c(Br)cc(Br)c([*:2])c1Br	[*:1]c1cc(Br)c(O)c([*:2])c1O
COc1cc(Br)cc(Br)c1OCC(=O)N/N=C/c1c(Br)cc(Br)c(O)c1Br	COc1cc(Br)cc(Br)c1OCC(=O)N/N=C/c1cc(Br)c(O)c(O)c1O	58906	56153	[*:1]c1c(Br)cc(Br)c([*:2])c1Br>>[*:1]c1cc(Br)c(O)c(O)c1[*:2]	[*:1]/C=N\NC(=O)COc1c(Br)cc(Br)cc1OC.[*:2]O	3.65	42.02	38.37	[*:1]c1c(Br)cc(Br)c([*:2])c1Br	[*:1]c1cc(Br)c(O)c(O)c1[*:2]
COc1cc(Br)c(OCC(=O)N/N=C/c2cc(Br)c(O)c(Br)c2O)c(Br)c1	COc1cc(Br)c(OCC(=O)N/N=C/c2cc(Br)c(O)c(O)c2Br)c(Br)c1	51053	56096	[*:1]c1cc(Br)c(O)c(Br)c1O>>[*:1]c1cc(Br)c(O)c(O)c1Br	[*:1]/C=N\NC(=O)COc1c(Br)cc(OC)cc1Br	74.39	58.53	-15.86	[*:1]c1cc(Br)c(O)c(Br)c1O	[*:1]c1cc(Br)c(O)c(O)c1Br
COc1cc(Br)c(OCC(=O)N/N=C/c2cc(Br)c(O)c(Br)c2O)c(Br)c1	COc1cc(Br)c(OCC(=O)N/N=C/c2cc(Br)c(O)c(O)c2Br)c(Br)c1	51053	56096	[*:1]c1cc([*:2])c(O)c(Br)c1O>>[*:1]c1cc(Br)c(O)c(O)c1[*:2]	[*:1]/C=N\NC(=O)COc1c(Br)cc(OC)cc1Br.[*:2]Br	74.39	58.53	-15.86	[*:1]c1cc([*:2])c(O)c(Br)c1O	[*:1]c1cc(Br)c(O)c(O)c1[*:2]
COc1cc(Br)c(OCC(=O)N/N=C/c2cc(Br)c(O)c(Br)c2O)c(Br)c1	COc1cc(Br)c(OCC(=O)N/N=C/c2cc(Br)c(O)c(O)c2Br)c(Br)c1	51053	56096	[*:1]c1cc(Br)c(O)c([*:2])c1O>>[*:1]c1cc(Br)c(O)c(O)c1[*:2]	[*:1]/C=N\NC(=O)COc1c(Br)cc(OC)cc1Br.[*:2]Br	74.39	58.53	-15.86	[*:1]c1cc(Br)c(O)c([*:2])c1O	[*:1]c1cc(Br)c(O)c(O)c1[*:2]
COc1cc(Br)c(OCC(=O)N/N=C/c2cc(Br)c(O)c(Br)c2O)c(Br)c1	COc1cc(Br)c(OCC(=O)N/N=C/c2cc(Br)c(O)c(O)c2Br)c(Br)c1	51053	56096	[*:1]c1cc([*:2])c(O)c([*:3])c1O>>[*:1]c1cc([*:2])c(O)c(O)c1[*:3]	[*:1]/C=N\NC(=O)COc1c(Br)cc(OC)cc1Br.[*:2]Br.[*:3]Br	74.39	58.53	-15.86	[*:1]c1cc([*:2])c(O)c([*:3])c1O	[*:1]c1cc([*:2])c(O)c(O)c1[*:3]
COc1cc(Br)c(OCC(=O)N/N=C/c2cc(Br)c(O)c(Br)c2O)c(Br)c1	COc1cc(Br)c(OCC(=O)N/N=C/c2cc(Br)c(O)c(O)c2Br)c(Br)c1	51053	56096	[*:1]c1cc([*:2])c(O)c(Br)c1[*:3]>>[*:1]c1cc(Br)c([*:3])c(O)c1[*:2]	[*:1]/C=N\NC(=O)COc1c(Br)cc(OC)cc1Br.[*:2]Br.[*:3]O	74.39	58.53	-15.86	[*:1]c1cc([*:2])c(O)c(Br)c1[*:3]	[*:1]c1cc(Br)c([*:3])c(O)c1[*:2]
COc1cc(Br)c(OCC(=O)N/N=C/c2cc(Br)c(O)c(Br)c2O)c(Br)c1	COc1cc(Br)c(OCC(=O)N/N=C/c2cc(Br)c(O)c(O)c2Br)c(Br)c1	51053	56096	[*:1]c1cc([*:2])c(O)c(Br)c1[*:3]>>[*:1]c1cc(Br)c(O)c([*:3])c1[*:2]	[*:1]/C=N\NC(=O)COc1c(Br)cc(OC)cc1Br.[*:2]Br.[*:3]O	74.39	58.53	-15.86	[*:1]c1cc([*:2])c(O)c(Br)c1[*:3]	[*:1]c1cc(Br)c(O)c([*:3])c1[*:2]
COc1cc(Br)c(OCC(=O)N/N=C/c2cc(Br)c(O)c(Br)c2O)c(Br)c1	COc1cc(Br)c(OCC(=O)N/N=C/c2cc(Br)c(O)c(O)c2Br)c(Br)c1	51053	56096	[*:1]c1cc([*:2])c(O)c(Br)c1[*:3]>>[*:2]c1cc(Br)c([*:3])c(O)c1[*:1]	[*:2]/C=N\NC(=O)COc1c(Br)cc(OC)cc1Br.[*:1]Br.[*:3]O	74.39	58.53	-15.86	[*:1]c1cc([*:2])c(O)c(Br)c1[*:3]	[*:2]c1cc(Br)c([*:3])c(O)c1[*:1]
COc1cc(Br)c(OCC(=O)N/N=C/c2cc(Br)c(O)c(Br)c2O)c(Br)c1	COc1cc(Br)c(OCC(=O)N/N=C/c2cc(Br)c(O)c(O)c2Br)c(Br)c1	51053	56096	[*:1]c1cc([*:2])c(O)c(Br)c1[*:3]>>[*:2]c1cc(Br)c(O)c([*:3])c1[*:1]	[*:2]/C=N\NC(=O)COc1c(Br)cc(OC)cc1Br.[*:1]Br.[*:3]O	74.39	58.53	-15.86	[*:1]c1cc([*:2])c(O)c(Br)c1[*:3]	[*:2]c1cc(Br)c(O)c([*:3])c1[*:1]
COc1cc(Br)c(OCC(=O)N/N=C/c2cc(Br)c(O)c(Br)c2O)c(Br)c1	COc1cc(Br)c(OCC(=O)N/N=C/c2cc(Br)c(O)c(O)c2Br)c(Br)c1	51053	56096	[*:1]c1cc(Br)c([*:2])c([*:3])c1O>>[*:1]c1cc(Br)c([*:2])c(O)c1[*:3]	[*:1]/C=N\NC(=O)COc1c(Br)cc(OC)cc1Br.[*:3]Br.[*:2]O	74.39	58.53	-15.86	[*:1]c1cc(Br)c([*:2])c([*:3])c1O	[*:1]c1cc(Br)c([*:2])c(O)c1[*:3]
COc1cc(Br)c(OCC(=O)N/N=C/c2cc(Br)c(O)c(Br)c2O)c(Br)c1	COc1cc(Br)c(OCC(=O)N/N=C/c2cc(Br)c(O)c(O)c2Br)c(Br)c1	51053	56096	[*:1]c1cc(Br)c([*:2])c([*:3])c1O>>[*:1]c1cc(Br)c(O)c([*:2])c1[*:3]	[*:1]/C=N\NC(=O)COc1c(Br)cc(OC)cc1Br.[*:3]Br.[*:2]O	74.39	58.53	-15.86	[*:1]c1cc(Br)c([*:2])c([*:3])c1O	[*:1]c1cc(Br)c(O)c([*:2])c1[*:3]
COc1cc(Br)c(OCC(=O)N/N=C/c2cc(Br)c(O)c(Br)c2O)c(Br)c1	COc1cc(Br)c(OCC(=O)N/N=C/c2cc(Br)c(O)c(O)c2Br)c(Br)c1	51053	56096	[*:1]c1cc(Br)c(O)c([*:2])c1[*:3]>>[*:1]c1cc(Br)c(O)c([*:3])c1[*:2]	[*:1]/C=N\NC(=O)COc1c(Br)cc(OC)cc1Br.[*:2]Br.[*:3]O	74.39	58.53	-15.86	[*:1]c1cc(Br)c(O)c([*:2])c1[*:3]	[*:1]c1cc(Br)c(O)c([*:3])c1[*:2]
COc1cc(Br)c(OCC(=O)N/N=C/c2cc(Br)c(O)c(Br)c2O)c(Br)c1	COc1cc(Br)c(OCC(=O)N/N=C/c2cc(Br)c(O)c(O)c2Br)c(Br)c1	51053	56096	[*:1]c1cc(Br)c([*:2])c(Br)c1O>>[*:1]c1cc(Br)c([*:2])c(O)c1Br	[*:1]/C=N\NC(=O)COc1c(Br)cc(OC)cc1Br.[*:2]O	74.39	58.53	-15.86	[*:1]c1cc(Br)c([*:2])c(Br)c1O	[*:1]c1cc(Br)c([*:2])c(O)c1Br
COc1cc(Br)c(OCC(=O)N/N=C/c2cc(Br)c(O)c(Br)c2O)c(Br)c1	COc1cc(Br)c(OCC(=O)N/N=C/c2cc(Br)c(O)c(O)c2Br)c(Br)c1	51053	56096	[*:1]c1cc(Br)c([*:2])c(Br)c1O>>[*:1]c1cc(Br)c(O)c([*:2])c1Br	[*:1]/C=N\NC(=O)COc1c(Br)cc(OC)cc1Br.[*:2]O	74.39	58.53	-15.86	[*:1]c1cc(Br)c([*:2])c(Br)c1O	[*:1]c1cc(Br)c(O)c([*:2])c1Br
COc1cc(Br)ccc1OCC(=O)N/N=C/c1ccc([N+](=O)[O-])cc1	COc1cc(Br)ccc1OCC(=O)N/N=C/c1cccc([N+](=O)[O-])c1O	45847	46297	[*:1]c1ccc([N+](=O)[O-])cc1>>[*:1]c1cccc([N+](=O)[O-])c1O	[*:1]/C=N\NC(=O)COc1ccc(Br)cc1OC	15.8	57.24	41.44	[*:1]c1ccc([N+](=O)[O-])cc1	[*:1]c1cccc([N+](=O)[O-])c1O
COc1cc(Br)ccc1OCC(=O)N/N=C/c1cccc([N+](=O)[O-])c1	COc1cc(Br)ccc1OCC(=O)N/N=C/c1cccc([N+](=O)[O-])c1O	46461	46297	[*:1]c1cccc([N+](=O)[O-])c1>>[*:1]c1cccc([N+](=O)[O-])c1O	[*:1]/C=N\NC(=O)COc1ccc(Br)cc1OC	-0.78	57.24	58.02	[*:1]c1cccc([N+](=O)[O-])c1	[*:1]c1cccc([N+](=O)[O-])c1O
COc1cc(Br)ccc1OCC(=O)N/N=C/c1c[nH]c2ccccc12	COc1cc(Br)ccc1OCC(=O)N/N=C/c1cccc([N+](=O)[O-])c1O	49734	46297	[*:1]c1c[nH]c2ccccc12>>[*:1]c1cccc([N+](=O)[O-])c1O	[*:1]/C=N\NC(=O)COc1ccc(Br)cc1OC	2.47	57.24	54.77	[*:1]c1c[nH]c2ccccc12	[*:1]c1cccc([N+](=O)[O-])c1O
COc1cc(Br)ccc1OCC(=O)N/N=C/c1cc(Br)c(O)cc1O	COc1cc(Br)ccc1OCC(=O)N/N=C/c1cccc([N+](=O)[O-])c1O	49735	46297	[*:1]c1cc(Br)c(O)cc1O>>[*:1]c1cccc([N+](=O)[O-])c1O	[*:1]/C=N\NC(=O)COc1ccc(Br)cc1OC	55.51	57.24	1.73	[*:1]c1cc(Br)c(O)cc1O	[*:1]c1cccc([N+](=O)[O-])c1O
COc1cc(Br)ccc1OCC(=O)N/N=C/c1cc(Br)cc(Br)c1O	COc1cc(Br)ccc1OCC(=O)N/N=C/c1cccc([N+](=O)[O-])c1O	49736	46297	[*:1]c1cc(Br)cc(Br)c1O>>[*:1]c1cccc([N+](=O)[O-])c1O	[*:1]/C=N\NC(=O)COc1ccc(Br)cc1OC	13.47	57.24	43.77	[*:1]c1cc(Br)cc(Br)c1O	[*:1]c1cccc([N+](=O)[O-])c1O
COc1cc(Br)ccc1OCC(=O)N/N=C/c1cc(Br)cc(Br)c1OC	COc1cc(Br)ccc1OCC(=O)N/N=C/c1cccc([N+](=O)[O-])c1O	49737	46297	[*:1]c1cc(Br)cc(Br)c1OC>>[*:1]c1cccc([N+](=O)[O-])c1O	[*:1]/C=N\NC(=O)COc1ccc(Br)cc1OC	-3.06	57.24	60.3	[*:1]c1cc(Br)cc(Br)c1OC	[*:1]c1cccc([N+](=O)[O-])c1O
COc1cc(Br)ccc1OCC(=O)N/N=C/c1cc(Cl)cc(Br)c1O	COc1cc(Br)ccc1OCC(=O)N/N=C/c1cccc([N+](=O)[O-])c1O	49738	46297	[*:1]c1cc(Cl)cc(Br)c1O>>[*:1]c1cccc([N+](=O)[O-])c1O	[*:1]/C=N\NC(=O)COc1ccc(Br)cc1OC	13.16	57.24	44.08	[*:1]c1cc(Cl)cc(Br)c1O	[*:1]c1cccc([N+](=O)[O-])c1O
COc1cc(Br)ccc1OCC(=O)N/N=C/c1cc(Br)c(O)c(Br)c1O	COc1cc(Br)ccc1OCC(=O)N/N=C/c1cccc([N+](=O)[O-])c1O	51057	46297	[*:1]c1cc(Br)c(O)c(Br)c1O>>[*:1]c1cccc([N+](=O)[O-])c1O	[*:1]/C=N\NC(=O)COc1ccc(Br)cc1OC	51.42	57.24	5.82	[*:1]c1cc(Br)c(O)c(Br)c1O	[*:1]c1cccc([N+](=O)[O-])c1O
COc1cc(Br)ccc1OCC(=O)N/N=C/c1ccc(I)o1	COc1cc(Br)ccc1OCC(=O)N/N=C/c1cccc([N+](=O)[O-])c1O	53895	46297	[*:1]c1ccc(I)o1>>[*:1]c1cccc([N+](=O)[O-])c1O	[*:1]/C=N\NC(=O)COc1ccc(Br)cc1OC	-1.18	57.24	58.42	[*:1]c1ccc(I)o1	[*:1]c1cccc([N+](=O)[O-])c1O
COc1cc(Br)ccc1OCC(=O)N/N=C/c1cc(I)c(O)c(I)c1	COc1cc(Br)ccc1OCC(=O)N/N=C/c1cccc([N+](=O)[O-])c1O	56151	46297	[*:1]c1cc(I)c(O)c(I)c1>>[*:1]c1cccc([N+](=O)[O-])c1O	[*:1]/C=N\NC(=O)COc1ccc(Br)cc1OC	8.48	57.24	48.76	[*:1]c1cc(I)c(O)c(I)c1	[*:1]c1cccc([N+](=O)[O-])c1O
COc1cc(Br)ccc1OCC(=O)N/N=C/c1ccc(O)c(O)c1O	COc1cc(Br)ccc1OCC(=O)N/N=C/c1cccc([N+](=O)[O-])c1O	56156	46297	[*:1]c1ccc(O)c(O)c1O>>[*:1]c1cccc([N+](=O)[O-])c1O	[*:1]/C=N\NC(=O)COc1ccc(Br)cc1OC	36.45	57.24	20.79	[*:1]c1ccc(O)c(O)c1O	[*:1]c1cccc([N+](=O)[O-])c1O
COc1cc(Br)ccc1OCC(=O)N/N=C/c1c(C)cc(O)cc1O	COc1cc(Br)ccc1OCC(=O)N/N=C/c1cccc([N+](=O)[O-])c1O	58927	46297	[*:1]c1c(C)cc(O)cc1O>>[*:1]c1cccc([N+](=O)[O-])c1O	[*:1]/C=N\NC(=O)COc1ccc(Br)cc1OC	53.97	57.24	3.27	[*:1]c1c(C)cc(O)cc1O	[*:1]c1cccc([N+](=O)[O-])c1O
COc1cc(Br)ccc1OCC(=O)N/N=C/c1c(C)[nH]c2ccccc12	COc1cc(Br)ccc1OCC(=O)N/N=C/c1cccc([N+](=O)[O-])c1O	58929	46297	[*:1]c1c(C)[nH]c2ccccc12>>[*:1]c1cccc([N+](=O)[O-])c1O	[*:1]/C=N\NC(=O)COc1ccc(Br)cc1OC	3.15	57.24	54.09	[*:1]c1c(C)[nH]c2ccccc12	[*:1]c1cccc([N+](=O)[O-])c1O
COc1ccc(Br)cc1/C=N/NC(=O)COc1ccc(Br)cc1OC	COc1cc(Br)ccc1OCC(=O)N/N=C/c1cccc([N+](=O)[O-])c1O	58931	46297	[*:1]c1cc(Br)ccc1OC>>[*:1]c1cccc([N+](=O)[O-])c1O	[*:1]/C=N\NC(=O)COc1ccc(Br)cc1OC	0.95	57.24	56.29	[*:1]c1cc(Br)ccc1OC	[*:1]c1cccc([N+](=O)[O-])c1O
COc1cc(Br)ccc1OCC(=O)N/N=C/c1cc(C)ccc1O	COc1cc(Br)ccc1OCC(=O)N/N=C/c1cccc([N+](=O)[O-])c1O	58933	46297	[*:1]c1cc(C)ccc1O>>[*:1]c1cccc([N+](=O)[O-])c1O	[*:1]/C=N\NC(=O)COc1ccc(Br)cc1OC	17.73	57.24	39.51	[*:1]c1cc(C)ccc1O	[*:1]c1cccc([N+](=O)[O-])c1O
COc1cc(Br)ccc1OCC(=O)N/N=C/c1cc(Cl)ccc1O	COc1cc(Br)ccc1OCC(=O)N/N=C/c1cccc([N+](=O)[O-])c1O	58934	46297	[*:1]c1cc(Cl)ccc1O>>[*:1]c1cccc([N+](=O)[O-])c1O	[*:1]/C=N\NC(=O)COc1ccc(Br)cc1OC	32.82	57.24	24.42	[*:1]c1cc(Cl)ccc1O	[*:1]c1cccc([N+](=O)[O-])c1O
COc1cc(Br)ccc1OCC(=O)N/N=C/c1ccc(C)o1	COc1cc(Br)ccc1OCC(=O)N/N=C/c1cccc([N+](=O)[O-])c1O	73357	46297	[*:1]c1ccc(C)o1>>[*:1]c1cccc([N+](=O)[O-])c1O	[*:1]/C=N\NC(=O)COc1ccc(Br)cc1OC	12.65	57.24	44.59	[*:1]c1ccc(C)o1	[*:1]c1cccc([N+](=O)[O-])c1O
COc1cc(Br)ccc1OCC(=O)N/N=C/c1c[nH]c2ccccc12	COc1cc(Br)ccc1OCC(=O)N/N=C/c1cc(O)c(O)c(Br)c1Br	49734	51022	[*:1]c1c[nH]c2ccccc12>>[*:1]c1cc(O)c(O)c(Br)c1Br	[*:1]/C=N\NC(=O)COc1ccc(Br)cc1OC	2.47	60.57	58.1	[*:1]c1c[nH]c2ccccc12	[*:1]c1cc(O)c(O)c(Br)c1Br
COc1cc(Br)ccc1OCC(=O)N/N=C/c1c[nH]c2ccccc12	COc1cc(Br)ccc1OCC(=O)N/N=C/c1cc(Br)c(O)c(O)c1Br	49734	56099	[*:1]c1c[nH]c2ccccc12>>[*:1]c1cc(Br)c(O)c(O)c1Br	[*:1]/C=N\NC(=O)COc1ccc(Br)cc1OC	2.47	52.98	50.51	[*:1]c1c[nH]c2ccccc12	[*:1]c1cc(Br)c(O)c(O)c1Br
COc1cc(Br)ccc1OCC(=O)N/N=C/c1cc(Br)c(O)cc1O	COc1cc(Br)ccc1OCC(=O)N/N=C/c1cc(O)c(O)c(Br)c1Br	49735	51022	[*:1]c1cc(Br)c(O)cc1O>>[*:1]c1cc(O)c(O)c(Br)c1Br	[*:1]/C=N\NC(=O)COc1ccc(Br)cc1OC	55.51	60.57	5.06	[*:1]c1cc(Br)c(O)cc1O	[*:1]c1cc(O)c(O)c(Br)c1Br
COc1cc(Br)ccc1OCC(=O)N/N=C/c1cc(Br)cc(Br)c1O	COc1cc(Br)ccc1OCC(=O)N/N=C/c1cc(O)c(O)c(Br)c1Br	49736	51022	[*:1]c1cc(Br)cc(Br)c1O>>[*:1]c1cc(O)c(O)c(Br)c1Br	[*:1]/C=N\NC(=O)COc1ccc(Br)cc1OC	13.47	60.57	47.1	[*:1]c1cc(Br)cc(Br)c1O	[*:1]c1cc(O)c(O)c(Br)c1Br
COc1cc(Br)ccc1OCC(=O)N/N=C/c1cc(Br)cc(Br)c1OC	COc1cc(Br)ccc1OCC(=O)N/N=C/c1cc(O)c(O)c(Br)c1Br	49737	51022	[*:1]c1cc(Br)cc(Br)c1OC>>[*:1]c1cc(O)c(O)c(Br)c1Br	[*:1]/C=N\NC(=O)COc1ccc(Br)cc1OC	-3.06	60.57	63.63	[*:1]c1cc(Br)cc(Br)c1OC	[*:1]c1cc(O)c(O)c(Br)c1Br
COc1cc(Br)ccc1OCC(=O)N/N=C/c1cc(Cl)cc(Br)c1O	COc1cc(Br)ccc1OCC(=O)N/N=C/c1cc(O)c(O)c(Br)c1Br	49738	51022	[*:1]c1cc(Cl)cc(Br)c1O>>[*:1]c1cc(O)c(O)c(Br)c1Br	[*:1]/C=N\NC(=O)COc1ccc(Br)cc1OC	13.16	60.57	47.41	[*:1]c1cc(Cl)cc(Br)c1O	[*:1]c1cc(O)c(O)c(Br)c1Br
COc1cc(Br)ccc1OCC(=O)N/N=C/c1cc(Br)c(O)c(Br)c1O	COc1cc(Br)ccc1OCC(=O)N/N=C/c1cc(O)c(O)c(Br)c1Br	51057	51022	[*:1]c1cc(Br)c(O)c(Br)c1O>>[*:1]c1cc(O)c(O)c(Br)c1Br	[*:1]/C=N\NC(=O)COc1ccc(Br)cc1OC	51.42	60.57	9.15	[*:1]c1cc(Br)c(O)c(Br)c1O	[*:1]c1cc(O)c(O)c(Br)c1Br
COc1cc(Br)ccc1OCC(=O)N/N=C/c1cc(I)c(O)c(I)c1	COc1cc(Br)ccc1OCC(=O)N/N=C/c1cc(O)c(O)c(Br)c1Br	56151	51022	[*:1]c1cc(I)c(O)c(I)c1>>[*:1]c1cc(O)c(O)c(Br)c1Br	[*:1]/C=N\NC(=O)COc1ccc(Br)cc1OC	8.48	60.57	52.09	[*:1]c1cc(I)c(O)c(I)c1	[*:1]c1cc(O)c(O)c(Br)c1Br
COc1cc(Br)ccc1OCC(=O)N/N=C/c1c(C)cc(O)cc1O	COc1cc(Br)ccc1OCC(=O)N/N=C/c1cc(O)c(O)c(Br)c1Br	58927	51022	[*:1]c1c(C)cc(O)cc1O>>[*:1]c1cc(O)c(O)c(Br)c1Br	[*:1]/C=N\NC(=O)COc1ccc(Br)cc1OC	53.97	60.57	6.6	[*:1]c1c(C)cc(O)cc1O	[*:1]c1cc(O)c(O)c(Br)c1Br
COc1cc(Br)ccc1OCC(=O)N/N=C/c1c(C)[nH]c2ccccc12	COc1cc(Br)ccc1OCC(=O)N/N=C/c1cc(O)c(O)c(Br)c1Br	58929	51022	[*:1]c1c(C)[nH]c2ccccc12>>[*:1]c1cc(O)c(O)c(Br)c1Br	[*:1]/C=N\NC(=O)COc1ccc(Br)cc1OC	3.15	60.57	57.42	[*:1]c1c(C)[nH]c2ccccc12	[*:1]c1cc(O)c(O)c(Br)c1Br
COc1ccc(Br)cc1/C=N/NC(=O)COc1ccc(Br)cc1OC	COc1cc(Br)ccc1OCC(=O)N/N=C/c1cc(O)c(O)c(Br)c1Br	58931	51022	[*:1]c1cc(Br)ccc1OC>>[*:1]c1cc(O)c(O)c(Br)c1Br	[*:1]/C=N\NC(=O)COc1ccc(Br)cc1OC	0.95	60.57	59.62	[*:1]c1cc(Br)ccc1OC	[*:1]c1cc(O)c(O)c(Br)c1Br
COc1cc(Br)ccc1OCC(=O)N/N=C/c1cc(C)ccc1O	COc1cc(Br)ccc1OCC(=O)N/N=C/c1cc(O)c(O)c(Br)c1Br	58933	51022	[*:1]c1cc(C)ccc1O>>[*:1]c1cc(O)c(O)c(Br)c1Br	[*:1]/C=N\NC(=O)COc1ccc(Br)cc1OC	17.73	60.57	42.84	[*:1]c1cc(C)ccc1O	[*:1]c1cc(O)c(O)c(Br)c1Br
COc1cc(Br)ccc1OCC(=O)N/N=C/c1cc(Cl)ccc1O	COc1cc(Br)ccc1OCC(=O)N/N=C/c1cc(O)c(O)c(Br)c1Br	58934	51022	[*:1]c1cc(Cl)ccc1O>>[*:1]c1cc(O)c(O)c(Br)c1Br	[*:1]/C=N\NC(=O)COc1ccc(Br)cc1OC	32.82	60.57	27.75	[*:1]c1cc(Cl)ccc1O	[*:1]c1cc(O)c(O)c(Br)c1Br
COc1cc(Br)ccc1OCC(=O)N/N=C/c1cc(Br)c(O)c(Br)c1O	COc1cc(Br)ccc1OCC(=O)N/N=C/c1cc(Br)c(O)c(O)c1Br	51057	56099	[*:1]c1cc(Br)c(O)c(Br)c1O>>[*:1]c1cc(Br)c(O)c(O)c1Br	[*:1]/C=N\NC(=O)COc1ccc(Br)cc1OC	51.42	52.98	1.56	[*:1]c1cc(Br)c(O)c(Br)c1O	[*:1]c1cc(Br)c(O)c(O)c1Br
COc1cc(Br)ccc1OCC(=O)N/N=C/c1c(C)cc(O)cc1O	COc1cc(Br)ccc1OCC(=O)N/N=C/c1cc(Br)c(O)c(O)c1Br	58927	56099	[*:1]c1c(C)cc(O)cc1O>>[*:1]c1cc(Br)c(O)c(O)c1Br	[*:1]/C=N\NC(=O)COc1ccc(Br)cc1OC	53.97	52.98	-0.99	[*:1]c1c(C)cc(O)cc1O	[*:1]c1cc(Br)c(O)c(O)c1Br
COc1cc(Br)ccc1OCC(=O)N/N=C/c1c(C)[nH]c2ccccc12	COc1cc(Br)ccc1OCC(=O)N/N=C/c1cc(Br)c(O)c(O)c1Br	58929	56099	[*:1]c1c(C)[nH]c2ccccc12>>[*:1]c1cc(Br)c(O)c(O)c1Br	[*:1]/C=N\NC(=O)COc1ccc(Br)cc1OC	3.15	52.98	49.83	[*:1]c1c(C)[nH]c2ccccc12	[*:1]c1cc(Br)c(O)c(O)c1Br
COc1cc(Br)ccc1OCC(=O)N/N=C/c1cc(Br)c(O)cc1O	COc1cc(Br)ccc1OCC(=O)N/N=C/c1cc(O)c(O)c(Br)c1Br	49735	51022	[*:1]c1cc([*:2])c(O)cc1O>>[*:1]c1cc(O)c(O)c([*:2])c1Br	[*:1]/C=N\NC(=O)COc1ccc(Br)cc1OC.[*:2]Br	55.51	60.57	5.06	[*:1]c1cc([*:2])c(O)cc1O	[*:1]c1cc(O)c(O)c([*:2])c1Br
COc1cc(Br)ccc1OCC(=O)N/N=C/c1cc(Br)c(O)cc1O	COc1cc(Br)ccc1OCC(=O)N/N=C/c1cc(O)c(O)c(Br)c1Br	49735	51022	[*:1]c1cc([*:2])c(O)cc1O>>[*:1]c1cc(O)c(O)c(Br)c1[*:2]	[*:1]/C=N\NC(=O)COc1ccc(Br)cc1OC.[*:2]Br	55.51	60.57	5.06	[*:1]c1cc([*:2])c(O)cc1O	[*:1]c1cc(O)c(O)c(Br)c1[*:2]
COc1cc(Br)ccc1OCC(=O)N/N=C/c1cc(Br)c(O)cc1O	COc1cc(Br)ccc1OCC(=O)N/N=C/c1cc(Br)c(O)c(O)c1Br	49735	56099	[*:1]c1cc([*:2])c(O)cc1O>>[*:1]c1cc(Br)c(O)c(O)c1[*:2]	[*:1]/C=N\NC(=O)COc1ccc(Br)cc1OC.[*:2]Br	55.51	52.98	-2.53	[*:1]c1cc([*:2])c(O)cc1O	[*:1]c1cc(Br)c(O)c(O)c1[*:2]
COc1cc(Br)ccc1OCC(=O)N/N=C/c1cc(Br)c(O)cc1O	COc1cc(Br)ccc1OCC(=O)N/N=C/c1c(Br)cc(Br)c(O)c1Br	49735	58926	[*:1]c1cc([*:2])c(O)cc1O>>[*:1]c1cc(Br)c([*:2])c(Br)c1O	[*:2]/C=N\NC(=O)COc1ccc(Br)cc1OC.[*:1]Br	55.51	74.41	18.9	[*:1]c1cc([*:2])c(O)cc1O	[*:1]c1cc(Br)c([*:2])c(Br)c1O
COc1cc(Br)ccc1OCC(=O)N/N=C/c1cc(Br)c(O)cc1O	COc1cc(Br)ccc1OCC(=O)N/N=C/c1c(Br)cc(Br)c(O)c1Br	49735	58926	[*:1]c1cc([*:2])c(O)cc1O>>[*:1]c1cc(Br)c(O)c(Br)c1[*:2]	[*:2]/C=N\NC(=O)COc1ccc(Br)cc1OC.[*:1]Br	55.51	74.41	18.9	[*:1]c1cc([*:2])c(O)cc1O	[*:1]c1cc(Br)c(O)c(Br)c1[*:2]
COc1cc(Br)ccc1OCC(=O)N/N=C/c1cc(Br)cc(Br)c1O	COc1cc(Br)ccc1OCC(=O)N/N=C/c1cc(O)c(O)c(Br)c1Br	49736	51022	[*:1]c1cc(Br)cc([*:2])c1O>>[*:1]c1cc(O)c(O)c([*:2])c1Br	[*:1]/C=N\NC(=O)COc1ccc(Br)cc1OC.[*:2]Br	13.47	60.57	47.1	[*:1]c1cc(Br)cc([*:2])c1O	[*:1]c1cc(O)c(O)c([*:2])c1Br
COc1cc(Br)ccc1OCC(=O)N/N=C/c1cc(Br)cc(Br)c1O	COc1cc(Br)ccc1OCC(=O)N/N=C/c1cc(O)c(O)c(Br)c1Br	49736	51022	[*:1]c1cc(Br)cc([*:2])c1O>>[*:1]c1cc(O)c(O)c(Br)c1[*:2]	[*:1]/C=N\NC(=O)COc1ccc(Br)cc1OC.[*:2]Br	13.47	60.57	47.1	[*:1]c1cc(Br)cc([*:2])c1O	[*:1]c1cc(O)c(O)c(Br)c1[*:2]
COc1cc(Br)ccc1OCC(=O)N/N=C/c1cc(Br)cc(Br)c1O	COc1cc(Br)ccc1OCC(=O)N/N=C/c1cc(O)c(O)c(Br)c1Br	49736	51022	[*:1]c1cc([*:2])c(O)c(Br)c1>>[*:2]c1cc(O)c(O)c([*:1])c1Br	[*:2]/C=N\NC(=O)COc1ccc(Br)cc1OC.[*:1]Br	13.47	60.57	47.1	[*:1]c1cc([*:2])c(O)c(Br)c1	[*:2]c1cc(O)c(O)c([*:1])c1Br
COc1cc(Br)ccc1OCC(=O)N/N=C/c1cc(Br)cc(Br)c1O	COc1cc(Br)ccc1OCC(=O)N/N=C/c1cc(O)c(O)c(Br)c1Br	49736	51022	[*:1]c1cc([*:2])c(O)c(Br)c1>>[*:2]c1cc(O)c(O)c(Br)c1[*:1]	[*:2]/C=N\NC(=O)COc1ccc(Br)cc1OC.[*:1]Br	13.47	60.57	47.1	[*:1]c1cc([*:2])c(O)c(Br)c1	[*:2]c1cc(O)c(O)c(Br)c1[*:1]
COc1cc(Br)ccc1OCC(=O)N/N=C/c1cc(Br)cc(Br)c1O	COc1cc(Br)ccc1OCC(=O)N/N=C/c1cc(Br)c(O)c(O)c1Br	49736	56099	[*:1]c1cc([*:2])c(O)c(Br)c1>>[*:2]c1cc(Br)c(O)c(O)c1[*:1]	[*:2]/C=N\NC(=O)COc1ccc(Br)cc1OC.[*:1]Br	13.47	52.98	39.51	[*:1]c1cc([*:2])c(O)c(Br)c1	[*:2]c1cc(Br)c(O)c(O)c1[*:1]
COc1cc(Br)ccc1OCC(=O)N/N=C/c1cc(Br)cc(Br)c1O	COc1cc(Br)ccc1OCC(=O)N/N=C/c1c(Br)cc(Br)c(O)c1Br	49736	58926	[*:1]c1cc([*:2])c(O)c(Br)c1>>[*:1]c1cc(Br)c([*:2])c(Br)c1O	[*:2]/C=N\NC(=O)COc1ccc(Br)cc1OC.[*:1]Br	13.47	74.41	60.94	[*:1]c1cc([*:2])c(O)c(Br)c1	[*:1]c1cc(Br)c([*:2])c(Br)c1O
COc1cc(Br)ccc1OCC(=O)N/N=C/c1cc(Br)cc(Br)c1O	COc1cc(Br)ccc1OCC(=O)N/N=C/c1c(Br)cc(Br)c(O)c1Br	49736	58926	[*:1]c1cc([*:2])c(O)c(Br)c1>>[*:1]c1cc(Br)c(O)c(Br)c1[*:2]	[*:2]/C=N\NC(=O)COc1ccc(Br)cc1OC.[*:1]Br	13.47	74.41	60.94	[*:1]c1cc([*:2])c(O)c(Br)c1	[*:1]c1cc(Br)c(O)c(Br)c1[*:2]
COc1cc(Br)ccc1OCC(=O)N/N=C/c1cc(Br)cc(Br)c1OC	COc1cc(Br)ccc1OCC(=O)N/N=C/c1cc(O)c(O)c(Br)c1Br	49737	51022	[*:1]c1cc(Br)cc([*:2])c1OC>>[*:1]c1cc(O)c(O)c([*:2])c1Br	[*:1]/C=N\NC(=O)COc1ccc(Br)cc1OC.[*:2]Br	-3.06	60.57	63.63	[*:1]c1cc(Br)cc([*:2])c1OC	[*:1]c1cc(O)c(O)c([*:2])c1Br
COc1cc(Br)ccc1OCC(=O)N/N=C/c1cc(Br)cc(Br)c1OC	COc1cc(Br)ccc1OCC(=O)N/N=C/c1cc(O)c(O)c(Br)c1Br	49737	51022	[*:1]c1cc(Br)cc([*:2])c1OC>>[*:1]c1cc(O)c(O)c(Br)c1[*:2]	[*:1]/C=N\NC(=O)COc1ccc(Br)cc1OC.[*:2]Br	-3.06	60.57	63.63	[*:1]c1cc(Br)cc([*:2])c1OC	[*:1]c1cc(O)c(O)c(Br)c1[*:2]
COc1cc(Br)ccc1OCC(=O)N/N=C/c1cc(Br)cc(Br)c1OC	COc1cc(Br)ccc1OCC(=O)N/N=C/c1cc(O)c(O)c(Br)c1Br	49737	51022	[*:1]c1cc([*:2])c(OC)c(Br)c1>>[*:2]c1cc(O)c(O)c([*:1])c1Br	[*:2]/C=N\NC(=O)COc1ccc(Br)cc1OC.[*:1]Br	-3.06	60.57	63.63	[*:1]c1cc([*:2])c(OC)c(Br)c1	[*:2]c1cc(O)c(O)c([*:1])c1Br
COc1cc(Br)ccc1OCC(=O)N/N=C/c1cc(Br)cc(Br)c1OC	COc1cc(Br)ccc1OCC(=O)N/N=C/c1cc(O)c(O)c(Br)c1Br	49737	51022	[*:1]c1cc([*:2])c(OC)c(Br)c1>>[*:2]c1cc(O)c(O)c(Br)c1[*:1]	[*:2]/C=N\NC(=O)COc1ccc(Br)cc1OC.[*:1]Br	-3.06	60.57	63.63	[*:1]c1cc([*:2])c(OC)c(Br)c1	[*:2]c1cc(O)c(O)c(Br)c1[*:1]
COc1cc(Br)ccc1OCC(=O)N/N=C/c1cc(Br)cc(Br)c1OC	COc1cc(Br)ccc1OCC(=O)N/N=C/c1cc(Br)c(O)c(O)c1Br	49737	56099	[*:1]c1cc([*:2])c(OC)c(Br)c1>>[*:2]c1cc(Br)c(O)c(O)c1[*:1]	[*:2]/C=N\NC(=O)COc1ccc(Br)cc1OC.[*:1]Br	-3.06	52.98	56.04	[*:1]c1cc([*:2])c(OC)c(Br)c1	[*:2]c1cc(Br)c(O)c(O)c1[*:1]
COc1cc(Br)ccc1OCC(=O)N/N=C/c1cc(Br)cc(Br)c1OC	COc1cc(Br)ccc1OCC(=O)N/N=C/c1c(Br)cc(Br)c(O)c1Br	49737	58926	[*:1]c1cc([*:2])c(OC)c(Br)c1>>[*:1]c1cc(Br)c([*:2])c(Br)c1O	[*:2]/C=N\NC(=O)COc1ccc(Br)cc1OC.[*:1]Br	-3.06	74.41	77.47	[*:1]c1cc([*:2])c(OC)c(Br)c1	[*:1]c1cc(Br)c([*:2])c(Br)c1O
COc1cc(Br)ccc1OCC(=O)N/N=C/c1cc(Br)cc(Br)c1OC	COc1cc(Br)ccc1OCC(=O)N/N=C/c1c(Br)cc(Br)c(O)c1Br	49737	58926	[*:1]c1cc([*:2])c(OC)c(Br)c1>>[*:1]c1cc(Br)c(O)c(Br)c1[*:2]	[*:2]/C=N\NC(=O)COc1ccc(Br)cc1OC.[*:1]Br	-3.06	74.41	77.47	[*:1]c1cc([*:2])c(OC)c(Br)c1	[*:1]c1cc(Br)c(O)c(Br)c1[*:2]
COc1cc(Br)ccc1OCC(=O)N/N=C/c1cc(Cl)cc(Br)c1O	COc1cc(Br)ccc1OCC(=O)N/N=C/c1cc(O)c(O)c(Br)c1Br	49738	51022	[*:1]c1cc(Cl)cc([*:2])c1O>>[*:1]c1cc(O)c(O)c([*:2])c1Br	[*:1]/C=N\NC(=O)COc1ccc(Br)cc1OC.[*:2]Br	13.16	60.57	47.41	[*:1]c1cc(Cl)cc([*:2])c1O	[*:1]c1cc(O)c(O)c([*:2])c1Br
COc1cc(Br)ccc1OCC(=O)N/N=C/c1cc(Cl)cc(Br)c1O	COc1cc(Br)ccc1OCC(=O)N/N=C/c1cc(O)c(O)c(Br)c1Br	49738	51022	[*:1]c1cc(Cl)cc([*:2])c1O>>[*:1]c1cc(O)c(O)c(Br)c1[*:2]	[*:1]/C=N\NC(=O)COc1ccc(Br)cc1OC.[*:2]Br	13.16	60.57	47.41	[*:1]c1cc(Cl)cc([*:2])c1O	[*:1]c1cc(O)c(O)c(Br)c1[*:2]
COc1cc(Br)ccc1OCC(=O)N/N=C/c1cc(Br)c(O)c(Br)c1O	COc1cc(Br)ccc1OCC(=O)N/N=C/c1cc(O)c(O)c(Br)c1Br	51057	51022	[*:1]c1cc([*:2])c(O)c(Br)c1O>>[*:1]c1cc(O)c(O)c([*:2])c1Br	[*:1]/C=N\NC(=O)COc1ccc(Br)cc1OC.[*:2]Br	51.42	60.57	9.15	[*:1]c1cc([*:2])c(O)c(Br)c1O	[*:1]c1cc(O)c(O)c([*:2])c1Br
COc1cc(Br)ccc1OCC(=O)N/N=C/c1cc(Br)c(O)c(Br)c1O	COc1cc(Br)ccc1OCC(=O)N/N=C/c1cc(O)c(O)c(Br)c1Br	51057	51022	[*:1]c1cc(Br)c(O)c([*:2])c1O>>[*:1]c1cc(O)c(O)c([*:2])c1Br	[*:1]/C=N\NC(=O)COc1ccc(Br)cc1OC.[*:2]Br	51.42	60.57	9.15	[*:1]c1cc(Br)c(O)c([*:2])c1O	[*:1]c1cc(O)c(O)c([*:2])c1Br
COc1cc(Br)ccc1OCC(=O)N/N=C/c1cc(Br)c(OC)c(Br)c1O	COc1cc(Br)ccc1OCC(=O)N/N=C/c1cc(O)c(O)c(Br)c1Br	51058	51022	[*:1]c1cc([*:2])c(OC)c(Br)c1O>>[*:1]c1cc(O)c(O)c([*:2])c1Br	[*:1]/C=N\NC(=O)COc1ccc(Br)cc1OC.[*:2]Br	-7.75	60.57	68.32	[*:1]c1cc([*:2])c(OC)c(Br)c1O	[*:1]c1cc(O)c(O)c([*:2])c1Br
COc1cc(Br)ccc1OCC(=O)N/N=C/c1cc(Br)c(OC)c(Br)c1O	COc1cc(Br)ccc1OCC(=O)N/N=C/c1cc(O)c(O)c(Br)c1Br	51058	51022	[*:1]c1cc(Br)c(OC)c([*:2])c1O>>[*:1]c1cc(O)c(O)c([*:2])c1Br	[*:1]/C=N\NC(=O)COc1ccc(Br)cc1OC.[*:2]Br	-7.75	60.57	68.32	[*:1]c1cc(Br)c(OC)c([*:2])c1O	[*:1]c1cc(O)c(O)c([*:2])c1Br
COc1cc(Br)ccc1OCC(=O)N/N=C/c1cc(Br)c(O)c(Br)c1O	COc1cc(Br)ccc1OCC(=O)N/N=C/c1cc(O)c(O)c(Br)c1Br	51057	51022	[*:1]c1cc([*:2])c(O)c(Br)c1O>>[*:1]c1cc(O)c(O)c(Br)c1[*:2]	[*:1]/C=N\NC(=O)COc1ccc(Br)cc1OC.[*:2]Br	51.42	60.57	9.15	[*:1]c1cc([*:2])c(O)c(Br)c1O	[*:1]c1cc(O)c(O)c(Br)c1[*:2]
COc1cc(Br)ccc1OCC(=O)N/N=C/c1cc(Br)c(O)c(Br)c1O	COc1cc(Br)ccc1OCC(=O)N/N=C/c1cc(O)c(O)c(Br)c1Br	51057	51022	[*:1]c1cc(Br)c(O)c([*:2])c1O>>[*:1]c1cc(O)c(O)c(Br)c1[*:2]	[*:1]/C=N\NC(=O)COc1ccc(Br)cc1OC.[*:2]Br	51.42	60.57	9.15	[*:1]c1cc(Br)c(O)c([*:2])c1O	[*:1]c1cc(O)c(O)c(Br)c1[*:2]
COc1cc(Br)ccc1OCC(=O)N/N=C/c1cc(Br)c(OC)c(Br)c1O	COc1cc(Br)ccc1OCC(=O)N/N=C/c1cc(O)c(O)c(Br)c1Br	51058	51022	[*:1]c1cc([*:2])c(OC)c(Br)c1O>>[*:1]c1cc(O)c(O)c(Br)c1[*:2]	[*:1]/C=N\NC(=O)COc1ccc(Br)cc1OC.[*:2]Br	-7.75	60.57	68.32	[*:1]c1cc([*:2])c(OC)c(Br)c1O	[*:1]c1cc(O)c(O)c(Br)c1[*:2]
COc1cc(Br)ccc1OCC(=O)N/N=C/c1cc(Br)c(OC)c(Br)c1O	COc1cc(Br)ccc1OCC(=O)N/N=C/c1cc(O)c(O)c(Br)c1Br	51058	51022	[*:1]c1cc(Br)c(OC)c([*:2])c1O>>[*:1]c1cc(O)c(O)c(Br)c1[*:2]	[*:1]/C=N\NC(=O)COc1ccc(Br)cc1OC.[*:2]Br	-7.75	60.57	68.32	[*:1]c1cc(Br)c(OC)c([*:2])c1O	[*:1]c1cc(O)c(O)c(Br)c1[*:2]
COc1cc(Br)ccc1OCC(=O)N/N=C/c1cc(Br)c(O)c(Br)c1O	COc1cc(Br)ccc1OCC(=O)N/N=C/c1cc(Br)c(O)c(O)c1Br	51057	56099	[*:1]c1cc([*:2])c(O)c(Br)c1O>>[*:1]c1cc(Br)c(O)c(O)c1[*:2]	[*:1]/C=N\NC(=O)COc1ccc(Br)cc1OC.[*:2]Br	51.42	52.98	1.56	[*:1]c1cc([*:2])c(O)c(Br)c1O	[*:1]c1cc(Br)c(O)c(O)c1[*:2]
COc1cc(Br)ccc1OCC(=O)N/N=C/c1cc(Br)c(O)c(Br)c1O	COc1cc(Br)ccc1OCC(=O)N/N=C/c1c(Br)cc(Br)c(O)c1Br	51057	58926	[*:1]c1cc([*:2])c(O)c(Br)c1O>>[*:1]c1cc(Br)c([*:2])c(Br)c1O	[*:2]/C=N\NC(=O)COc1ccc(Br)cc1OC.[*:1]Br	51.42	74.41	22.99	[*:1]c1cc([*:2])c(O)c(Br)c1O	[*:1]c1cc(Br)c([*:2])c(Br)c1O
COc1cc(Br)ccc1OCC(=O)N/N=C/c1cc(Br)c(O)c(Br)c1O	COc1cc(Br)ccc1OCC(=O)N/N=C/c1c(Br)cc(Br)c(O)c1Br	51057	58926	[*:1]c1cc([*:2])c(O)c(Br)c1O>>[*:1]c1cc(Br)c(O)c(Br)c1[*:2]	[*:2]/C=N\NC(=O)COc1ccc(Br)cc1OC.[*:1]Br	51.42	74.41	22.99	[*:1]c1cc([*:2])c(O)c(Br)c1O	[*:1]c1cc(Br)c(O)c(Br)c1[*:2]
COc1cc(Br)ccc1OCC(=O)N/N=C/c1cc(Br)c(O)c(Br)c1O	COc1cc(Br)ccc1OCC(=O)N/N=C/c1cc(Br)c(O)c(O)c1Br	51057	56099	[*:1]c1cc(Br)c(O)c([*:2])c1O>>[*:1]c1cc(Br)c(O)c(O)c1[*:2]	[*:1]/C=N\NC(=O)COc1ccc(Br)cc1OC.[*:2]Br	51.42	52.98	1.56	[*:1]c1cc(Br)c(O)c([*:2])c1O	[*:1]c1cc(Br)c(O)c(O)c1[*:2]
COc1cc(Br)ccc1OCC(=O)N/N=C/c1cc(Br)c(O)c(Br)c1O	COc1cc(Br)ccc1OCC(=O)N/N=C/c1c(Br)cc(Br)c(O)c1Br	51057	58926	[*:1]c1cc(Br)c(O)c([*:2])c1O>>[*:2]c1cc(Br)c(O)c(Br)c1[*:1]	[*:1]/C=N\NC(=O)COc1ccc(Br)cc1OC.[*:2]Br	51.42	74.41	22.99	[*:1]c1cc(Br)c(O)c([*:2])c1O	[*:2]c1cc(Br)c(O)c(Br)c1[*:1]
COc1cc(Br)ccc1OCC(=O)N/N=C/c1cc(Br)c(OC)c(Br)c1O	COc1cc(Br)ccc1OCC(=O)N/N=C/c1cc(Br)c(O)c(O)c1Br	51058	56099	[*:1]c1cc([*:2])c(OC)c(Br)c1O>>[*:1]c1cc(Br)c(O)c(O)c1[*:2]	[*:1]/C=N\NC(=O)COc1ccc(Br)cc1OC.[*:2]Br	-7.75	52.98	60.73	[*:1]c1cc([*:2])c(OC)c(Br)c1O	[*:1]c1cc(Br)c(O)c(O)c1[*:2]
COc1cc(Br)ccc1OCC(=O)N/N=C/c1cc(Br)c(OC)c(Br)c1O	COc1cc(Br)ccc1OCC(=O)N/N=C/c1c(Br)cc(Br)c(O)c1Br	51058	58926	[*:1]c1cc([*:2])c(OC)c(Br)c1O>>[*:2]c1cc(Br)c([*:1])c(Br)c1O	[*:1]/C=N\NC(=O)COc1ccc(Br)cc1OC.[*:2]Br	-7.75	74.41	82.16	[*:1]c1cc([*:2])c(OC)c(Br)c1O	[*:2]c1cc(Br)c([*:1])c(Br)c1O
COc1cc(Br)ccc1OCC(=O)N/N=C/c1cc(Br)c(OC)c(Br)c1O	COc1cc(Br)ccc1OCC(=O)N/N=C/c1c(Br)cc(Br)c(O)c1Br	51058	58926	[*:1]c1cc([*:2])c(OC)c(Br)c1O>>[*:2]c1cc(Br)c(O)c(Br)c1[*:1]	[*:1]/C=N\NC(=O)COc1ccc(Br)cc1OC.[*:2]Br	-7.75	74.41	82.16	[*:1]c1cc([*:2])c(OC)c(Br)c1O	[*:2]c1cc(Br)c(O)c(Br)c1[*:1]
COc1cc(Br)ccc1OCC(=O)N/N=C/c1cc(Br)cc(Br)c1O	COc1cc(Br)ccc1OCC(=O)N/N=C/c1cc(O)c(O)c(Br)c1Br	49736	51022	[*:1]c1cc([*:2])c(O)c([*:3])c1>>[*:2]c1cc(O)c(O)c([*:1])c1[*:3]	[*:2]/C=N\NC(=O)COc1ccc(Br)cc1OC.[*:1]Br.[*:3]Br	13.47	60.57	47.1	[*:1]c1cc([*:2])c(O)c([*:3])c1	[*:2]c1cc(O)c(O)c([*:1])c1[*:3]
COc1cc(Br)ccc1OCC(=O)N/N=C/c1cc(Br)cc(Br)c1O	COc1cc(Br)ccc1OCC(=O)N/N=C/c1cc(Br)c(O)c(O)c1Br	49736	56099	[*:1]c1cc([*:2])c(O)c([*:3])c1>>[*:2]c1cc([*:1])c(O)c(O)c1[*:3]	[*:2]/C=N\NC(=O)COc1ccc(Br)cc1OC.[*:1]Br.[*:3]Br	13.47	52.98	39.51	[*:1]c1cc([*:2])c(O)c([*:3])c1	[*:2]c1cc([*:1])c(O)c(O)c1[*:3]
COc1cc(Br)ccc1OCC(=O)N/N=C/c1cc(Br)cc(Br)c1O	COc1cc(Br)ccc1OCC(=O)N/N=C/c1c(Br)cc(Br)c(O)c1Br	49736	58926	[*:1]c1cc([*:2])c(O)c([*:3])c1>>[*:1]c1cc([*:2])c(O)c(Br)c1[*:3]	[*:3]/C=N\NC(=O)COc1ccc(Br)cc1OC.[*:1]Br.[*:2]Br	13.47	74.41	60.94	[*:1]c1cc([*:2])c(O)c([*:3])c1	[*:1]c1cc([*:2])c(O)c(Br)c1[*:3]
COc1cc(Br)ccc1OCC(=O)N/N=C/c1cc(Br)cc(Br)c1O	COc1cc(Br)ccc1OCC(=O)N/N=C/c1c(Br)cc(Br)c(O)c1Br	49736	58926	[*:1]c1cc([*:2])c(O)c([*:3])c1>>[*:1]c1cc(Br)c([*:2])c([*:3])c1O	[*:2]/C=N\NC(=O)COc1ccc(Br)cc1OC.[*:1]Br.[*:3]Br	13.47	74.41	60.94	[*:1]c1cc([*:2])c(O)c([*:3])c1	[*:1]c1cc(Br)c([*:2])c([*:3])c1O
COc1cc(Br)ccc1OCC(=O)N/N=C/c1cc(Br)cc(Br)c1O	COc1cc(Br)ccc1OCC(=O)N/N=C/c1c(Br)cc(Br)c(O)c1Br	49736	58926	[*:1]c1cc([*:2])c(O)c([*:3])c1>>[*:1]c1cc(Br)c(O)c([*:2])c1[*:3]	[*:3]/C=N\NC(=O)COc1ccc(Br)cc1OC.[*:1]Br.[*:2]Br	13.47	74.41	60.94	[*:1]c1cc([*:2])c(O)c([*:3])c1	[*:1]c1cc(Br)c(O)c([*:2])c1[*:3]
COc1cc(Br)ccc1OCC(=O)N/N=C/c1cc(Br)cc(Br)c1OC	COc1cc(Br)ccc1OCC(=O)N/N=C/c1cc(O)c(O)c(Br)c1Br	49737	51022	[*:1]c1cc([*:2])c(OC)c([*:3])c1>>[*:2]c1cc(O)c(O)c([*:1])c1[*:3]	[*:2]/C=N\NC(=O)COc1ccc(Br)cc1OC.[*:1]Br.[*:3]Br	-3.06	60.57	63.63	[*:1]c1cc([*:2])c(OC)c([*:3])c1	[*:2]c1cc(O)c(O)c([*:1])c1[*:3]
COc1cc(Br)ccc1OCC(=O)N/N=C/c1cc(Br)cc(Br)c1OC	COc1cc(Br)ccc1OCC(=O)N/N=C/c1c(Br)cc(Br)c(O)c1Br	49737	58926	[*:1]c1cc([*:2])c(OC)c([*:3])c1>>[*:1]c1cc(Br)c([*:2])c([*:3])c1O	[*:2]/C=N\NC(=O)COc1ccc(Br)cc1OC.[*:1]Br.[*:3]Br	-3.06	74.41	77.47	[*:1]c1cc([*:2])c(OC)c([*:3])c1	[*:1]c1cc(Br)c([*:2])c([*:3])c1O
COc1cc(Br)ccc1OCC(=O)N/N=C/c1cc(Br)cc(Br)c1OC	COc1cc(Br)ccc1OCC(=O)N/N=C/c1c(Br)cc(Br)c(O)c1Br	49737	58926	[*:1]c1cc([*:2])c(OC)c([*:3])c1>>[*:1]c1cc(Br)c(O)c([*:2])c1[*:3]	[*:3]/C=N\NC(=O)COc1ccc(Br)cc1OC.[*:1]Br.[*:2]Br	-3.06	74.41	77.47	[*:1]c1cc([*:2])c(OC)c([*:3])c1	[*:1]c1cc(Br)c(O)c([*:2])c1[*:3]
COc1cc(Br)ccc1OCC(=O)N/N=C/c1cc(Br)c(O)c(Br)c1O	COc1cc(Br)ccc1OCC(=O)N/N=C/c1cc(O)c(O)c(Br)c1Br	51057	51022	[*:1]c1cc([*:2])c(O)c([*:3])c1O>>[*:1]c1cc(O)c(O)c([*:2])c1[*:3]	[*:1]/C=N\NC(=O)COc1ccc(Br)cc1OC.[*:2]Br.[*:3]Br	51.42	60.57	9.15	[*:1]c1cc([*:2])c(O)c([*:3])c1O	[*:1]c1cc(O)c(O)c([*:2])c1[*:3]
COc1cc(Br)ccc1OCC(=O)N/N=C/c1cc(Br)c(OC)c(Br)c1O	COc1cc(Br)ccc1OCC(=O)N/N=C/c1cc(O)c(O)c(Br)c1Br	51058	51022	[*:1]c1cc([*:2])c(OC)c([*:3])c1O>>[*:1]c1cc(O)c(O)c([*:2])c1[*:3]	[*:1]/C=N\NC(=O)COc1ccc(Br)cc1OC.[*:2]Br.[*:3]Br	-7.75	60.57	68.32	[*:1]c1cc([*:2])c(OC)c([*:3])c1O	[*:1]c1cc(O)c(O)c([*:2])c1[*:3]
COc1cc(Br)ccc1OCC(=O)N/N=C/c1cc(Br)c(O)c(Br)c1O	COc1cc(Br)ccc1OCC(=O)N/N=C/c1cc(Br)c(O)c(O)c1Br	51057	56099	[*:1]c1cc([*:2])c(O)c([*:3])c1O>>[*:1]c1cc([*:2])c(O)c(O)c1[*:3]	[*:1]/C=N\NC(=O)COc1ccc(Br)cc1OC.[*:2]Br.[*:3]Br	51.42	52.98	1.56	[*:1]c1cc([*:2])c(O)c([*:3])c1O	[*:1]c1cc([*:2])c(O)c(O)c1[*:3]
COc1cc(Br)ccc1OCC(=O)N/N=C/c1cc(Br)c(O)c(Br)c1O	COc1cc(Br)ccc1OCC(=O)N/N=C/c1c(Br)cc(Br)c(O)c1Br	51057	58926	[*:1]c1cc([*:2])c(O)c([*:3])c1O>>[*:1]c1cc([*:3])c(O)c(Br)c1[*:2]	[*:2]/C=N\NC(=O)COc1ccc(Br)cc1OC.[*:1]Br.[*:3]Br	51.42	74.41	22.99	[*:1]c1cc([*:2])c(O)c([*:3])c1O	[*:1]c1cc([*:3])c(O)c(Br)c1[*:2]
COc1cc(Br)ccc1OCC(=O)N/N=C/c1cc(Br)c(O)c(Br)c1O	COc1cc(Br)ccc1OCC(=O)N/N=C/c1c(Br)cc(Br)c(O)c1Br	51057	58926	[*:1]c1cc([*:2])c(O)c([*:3])c1O>>[*:1]c1cc(Br)c([*:2])c([*:3])c1O	[*:2]/C=N\NC(=O)COc1ccc(Br)cc1OC.[*:1]Br.[*:3]Br	51.42	74.41	22.99	[*:1]c1cc([*:2])c(O)c([*:3])c1O	[*:1]c1cc(Br)c([*:2])c([*:3])c1O
COc1cc(Br)ccc1OCC(=O)N/N=C/c1cc(Br)c(O)c(Br)c1O	COc1cc(Br)ccc1OCC(=O)N/N=C/c1c(Br)cc(Br)c(O)c1Br	51057	58926	[*:1]c1cc([*:2])c(O)c([*:3])c1O>>[*:1]c1cc(Br)c(O)c([*:3])c1[*:2]	[*:2]/C=N\NC(=O)COc1ccc(Br)cc1OC.[*:1]Br.[*:3]Br	51.42	74.41	22.99	[*:1]c1cc([*:2])c(O)c([*:3])c1O	[*:1]c1cc(Br)c(O)c([*:3])c1[*:2]
COc1cc(Br)ccc1OCC(=O)N/N=C/c1cc(Br)c(OC)c(Br)c1O	COc1cc(Br)ccc1OCC(=O)N/N=C/c1c(Br)cc(Br)c(O)c1Br	51058	58926	[*:1]c1cc([*:2])c(OC)c([*:3])c1O>>[*:2]c1cc(Br)c([*:1])c([*:3])c1O	[*:1]/C=N\NC(=O)COc1ccc(Br)cc1OC.[*:2]Br.[*:3]Br	-7.75	74.41	82.16	[*:1]c1cc([*:2])c(OC)c([*:3])c1O	[*:2]c1cc(Br)c([*:1])c([*:3])c1O
COc1cc(Br)ccc1OCC(=O)N/N=C/c1cc(Br)c(OC)c(Br)c1O	COc1cc(Br)ccc1OCC(=O)N/N=C/c1c(Br)cc(Br)c(O)c1Br	51058	58926	[*:1]c1cc([*:2])c(OC)c([*:3])c1O>>[*:2]c1cc(Br)c(O)c([*:3])c1[*:1]	[*:1]/C=N\NC(=O)COc1ccc(Br)cc1OC.[*:2]Br.[*:3]Br	-7.75	74.41	82.16	[*:1]c1cc([*:2])c(OC)c([*:3])c1O	[*:2]c1cc(Br)c(O)c([*:3])c1[*:1]
COc1cc(Br)ccc1OCC(=O)N/N=C/c1cc(Br)c(O)cc1O	COc1cc(Br)ccc1OCC(=O)N/N=C/c1cc(O)c(O)c(Br)c1Br	49735	51022	[*:1]c1cc([*:2])c(O)cc1[*:3]>>[*:1]c1cc(O)c([*:3])c([*:2])c1Br	[*:1]/C=N\NC(=O)COc1ccc(Br)cc1OC.[*:2]Br.[*:3]O	55.51	60.57	5.06	[*:1]c1cc([*:2])c(O)cc1[*:3]	[*:1]c1cc(O)c([*:3])c([*:2])c1Br
COc1cc(Br)ccc1OCC(=O)N/N=C/c1cc(Br)c(O)cc1O	COc1cc(Br)ccc1OCC(=O)N/N=C/c1cc(O)c(O)c(Br)c1Br	49735	51022	[*:1]c1cc([*:2])c(O)cc1[*:3]>>[*:1]c1cc(O)c([*:3])c(Br)c1[*:2]	[*:1]/C=N\NC(=O)COc1ccc(Br)cc1OC.[*:2]Br.[*:3]O	55.51	60.57	5.06	[*:1]c1cc([*:2])c(O)cc1[*:3]	[*:1]c1cc(O)c([*:3])c(Br)c1[*:2]
COc1cc(Br)ccc1OCC(=O)N/N=C/c1cc(Br)c(O)cc1O	COc1cc(Br)ccc1OCC(=O)N/N=C/c1cc(Br)c(O)c(O)c1Br	49735	56099	[*:1]c1cc([*:2])c(O)cc1[*:3]>>[*:1]c1cc(Br)c([*:3])c(O)c1[*:2]	[*:1]/C=N\NC(=O)COc1ccc(Br)cc1OC.[*:2]Br.[*:3]O	55.51	52.98	-2.53	[*:1]c1cc([*:2])c(O)cc1[*:3]	[*:1]c1cc(Br)c([*:3])c(O)c1[*:2]
COc1cc(Br)ccc1OCC(=O)N/N=C/c1cc(Br)c(O)cc1O	COc1cc(Br)ccc1OCC(=O)N/N=C/c1cc(Br)c(O)c(O)c1Br	49735	56099	[*:1]c1cc([*:2])c(O)cc1[*:3]>>[*:1]c1cc(Br)c(O)c([*:3])c1[*:2]	[*:1]/C=N\NC(=O)COc1ccc(Br)cc1OC.[*:2]Br.[*:3]O	55.51	52.98	-2.53	[*:1]c1cc([*:2])c(O)cc1[*:3]	[*:1]c1cc(Br)c(O)c([*:3])c1[*:2]
COc1cc(Br)ccc1OCC(=O)N/N=C/c1cc(Br)c(O)cc1O	COc1cc(Br)ccc1OCC(=O)N/N=C/c1c(Br)cc(Br)c(O)c1Br	49735	58926	[*:1]c1cc([*:2])c(O)cc1[*:3]>>[*:2]c1cc(Br)c([*:1])c(Br)c1[*:3]	[*:1]/C=N\NC(=O)COc1ccc(Br)cc1OC.[*:2]Br.[*:3]O	55.51	74.41	18.9	[*:1]c1cc([*:2])c(O)cc1[*:3]	[*:2]c1cc(Br)c([*:1])c(Br)c1[*:3]
COc1cc(Br)ccc1OCC(=O)N/N=C/c1cc(Br)c(O)cc1O	COc1cc(Br)ccc1OCC(=O)N/N=C/c1c(Br)cc(Br)c(O)c1Br	49735	58926	[*:1]c1cc([*:2])c(O)cc1[*:3]>>[*:2]c1cc(Br)c([*:3])c(Br)c1[*:1]	[*:1]/C=N\NC(=O)COc1ccc(Br)cc1OC.[*:2]Br.[*:3]O	55.51	74.41	18.9	[*:1]c1cc([*:2])c(O)cc1[*:3]	[*:2]c1cc(Br)c([*:3])c(Br)c1[*:1]
COc1cc(Br)ccc1OCC(=O)N/N=C/c1cc(Br)c(O)cc1O	COc1cc(Br)ccc1OCC(=O)N/N=C/c1cc(O)c(O)c(Br)c1Br	49735	51022	[*:1]c1cc([*:2])c(O)cc1[*:3]>>[*:2]c1cc(O)c([*:3])c([*:1])c1Br	[*:2]/C=N\NC(=O)COc1ccc(Br)cc1OC.[*:1]Br.[*:3]O	55.51	60.57	5.06	[*:1]c1cc([*:2])c(O)cc1[*:3]	[*:2]c1cc(O)c([*:3])c([*:1])c1Br
COc1cc(Br)ccc1OCC(=O)N/N=C/c1cc(Br)c(O)cc1O	COc1cc(Br)ccc1OCC(=O)N/N=C/c1cc(O)c(O)c(Br)c1Br	49735	51022	[*:1]c1cc([*:2])c(O)cc1[*:3]>>[*:2]c1cc(O)c([*:3])c(Br)c1[*:1]	[*:2]/C=N\NC(=O)COc1ccc(Br)cc1OC.[*:1]Br.[*:3]O	55.51	60.57	5.06	[*:1]c1cc([*:2])c(O)cc1[*:3]	[*:2]c1cc(O)c([*:3])c(Br)c1[*:1]
COc1cc(Br)ccc1OCC(=O)N/N=C/c1cc(Br)c(O)cc1O	COc1cc(Br)ccc1OCC(=O)N/N=C/c1cc(Br)c(O)c(O)c1Br	49735	56099	[*:1]c1cc([*:2])c(O)cc1[*:3]>>[*:2]c1cc(Br)c([*:3])c(O)c1[*:1]	[*:2]/C=N\NC(=O)COc1ccc(Br)cc1OC.[*:1]Br.[*:3]O	55.51	52.98	-2.53	[*:1]c1cc([*:2])c(O)cc1[*:3]	[*:2]c1cc(Br)c([*:3])c(O)c1[*:1]
COc1cc(Br)ccc1OCC(=O)N/N=C/c1cc(Br)c(O)cc1O	COc1cc(Br)ccc1OCC(=O)N/N=C/c1cc(Br)c(O)c(O)c1Br	49735	56099	[*:1]c1cc([*:2])c(O)cc1[*:3]>>[*:2]c1cc(Br)c(O)c([*:3])c1[*:1]	[*:2]/C=N\NC(=O)COc1ccc(Br)cc1OC.[*:1]Br.[*:3]O	55.51	52.98	-2.53	[*:1]c1cc([*:2])c(O)cc1[*:3]	[*:2]c1cc(Br)c(O)c([*:3])c1[*:1]
COc1cc(Br)ccc1OCC(=O)N/N=C/c1cc(Br)c(O)cc1O	COc1cc(Br)ccc1OCC(=O)N/N=C/c1c(Br)cc(Br)c(O)c1Br	49735	58926	[*:1]c1cc([*:2])c(O)cc1[*:3]>>[*:1]c1cc(Br)c([*:2])c(Br)c1[*:3]	[*:2]/C=N\NC(=O)COc1ccc(Br)cc1OC.[*:1]Br.[*:3]O	55.51	74.41	18.9	[*:1]c1cc([*:2])c(O)cc1[*:3]	[*:1]c1cc(Br)c([*:2])c(Br)c1[*:3]
COc1cc(Br)ccc1OCC(=O)N/N=C/c1cc(Br)c(O)cc1O	COc1cc(Br)ccc1OCC(=O)N/N=C/c1c(Br)cc(Br)c(O)c1Br	49735	58926	[*:1]c1cc([*:2])c(O)cc1[*:3]>>[*:1]c1cc(Br)c([*:3])c(Br)c1[*:2]	[*:2]/C=N\NC(=O)COc1ccc(Br)cc1OC.[*:1]Br.[*:3]O	55.51	74.41	18.9	[*:1]c1cc([*:2])c(O)cc1[*:3]	[*:1]c1cc(Br)c([*:3])c(Br)c1[*:2]
COc1cc(Br)ccc1OCC(=O)N/N=C/c1cc(Br)cc(Br)c1O	COc1cc(Br)ccc1OCC(=O)N/N=C/c1cc(O)c(O)c(Br)c1Br	49736	51022	[*:1]c1cc(Br)cc([*:2])c1[*:3]>>[*:1]c1cc(O)c([*:3])c([*:2])c1Br	[*:1]/C=N\NC(=O)COc1ccc(Br)cc1OC.[*:2]Br.[*:3]O	13.47	60.57	47.1	[*:1]c1cc(Br)cc([*:2])c1[*:3]	[*:1]c1cc(O)c([*:3])c([*:2])c1Br
COc1cc(Br)ccc1OCC(=O)N/N=C/c1cc(Br)cc(Br)c1O	COc1cc(Br)ccc1OCC(=O)N/N=C/c1cc(O)c(O)c(Br)c1Br	49736	51022	[*:1]c1cc(Br)cc([*:2])c1[*:3]>>[*:1]c1cc(O)c([*:3])c(Br)c1[*:2]	[*:1]/C=N\NC(=O)COc1ccc(Br)cc1OC.[*:2]Br.[*:3]O	13.47	60.57	47.1	[*:1]c1cc(Br)cc([*:2])c1[*:3]	[*:1]c1cc(O)c([*:3])c(Br)c1[*:2]
COc1cc(Br)ccc1OCC(=O)N/N=C/c1cc(Br)cc(Br)c1O	COc1cc(Br)ccc1OCC(=O)N/N=C/c1cc(O)c(O)c(Br)c1Br	49736	51022	[*:1]c1cc([*:2])c([*:3])c(Br)c1>>[*:3]c1cc([*:2])c(Br)c([*:1])c1O	[*:2]/C=N\NC(=O)COc1ccc(Br)cc1OC.[*:1]Br.[*:3]O	13.47	60.57	47.1	[*:1]c1cc([*:2])c([*:3])c(Br)c1	[*:3]c1cc([*:2])c(Br)c([*:1])c1O
COc1cc(Br)ccc1OCC(=O)N/N=C/c1cc(Br)cc(Br)c1O	COc1cc(Br)ccc1OCC(=O)N/N=C/c1cc(O)c(O)c(Br)c1Br	49736	51022	[*:1]c1cc([*:2])c([*:3])c(Br)c1>>[*:2]c1cc([*:3])c(O)c(Br)c1[*:1]	[*:2]/C=N\NC(=O)COc1ccc(Br)cc1OC.[*:1]Br.[*:3]O	13.47	60.57	47.1	[*:1]c1cc([*:2])c([*:3])c(Br)c1	[*:2]c1cc([*:3])c(O)c(Br)c1[*:1]
COc1cc(Br)ccc1OCC(=O)N/N=C/c1cc(Br)cc(Br)c1O	COc1cc(Br)ccc1OCC(=O)N/N=C/c1cc(O)c(O)c(Br)c1Br	49736	51022	[*:1]c1cc([*:2])c([*:3])c(Br)c1>>[*:2]c1cc(O)c([*:3])c([*:1])c1Br	[*:2]/C=N\NC(=O)COc1ccc(Br)cc1OC.[*:1]Br.[*:3]O	13.47	60.57	47.1	[*:1]c1cc([*:2])c([*:3])c(Br)c1	[*:2]c1cc(O)c([*:3])c([*:1])c1Br
COc1cc(Br)ccc1OCC(=O)N/N=C/c1cc(Br)cc(Br)c1O	COc1cc(Br)ccc1OCC(=O)N/N=C/c1cc(O)c(O)c(Br)c1Br	49736	51022	[*:1]c1cc([*:2])c([*:3])c(Br)c1>>[*:2]c1cc(O)c([*:3])c(Br)c1[*:1]	[*:2]/C=N\NC(=O)COc1ccc(Br)cc1OC.[*:1]Br.[*:3]O	13.47	60.57	47.1	[*:1]c1cc([*:2])c([*:3])c(Br)c1	[*:2]c1cc(O)c([*:3])c(Br)c1[*:1]
COc1cc(Br)ccc1OCC(=O)N/N=C/c1cc(Br)cc(Br)c1O	COc1cc(Br)ccc1OCC(=O)N/N=C/c1cc(Br)c(O)c(O)c1Br	49736	56099	[*:1]c1cc([*:2])c([*:3])c(Br)c1>>[*:1]c1cc([*:2])c(Br)c([*:3])c1O	[*:2]/C=N\NC(=O)COc1ccc(Br)cc1OC.[*:1]Br.[*:3]O	13.47	52.98	39.51	[*:1]c1cc([*:2])c([*:3])c(Br)c1	[*:1]c1cc([*:2])c(Br)c([*:3])c1O
COc1cc(Br)ccc1OCC(=O)N/N=C/c1cc(Br)cc(Br)c1O	COc1cc(Br)ccc1OCC(=O)N/N=C/c1cc(Br)c(O)c(O)c1Br	49736	56099	[*:1]c1cc([*:2])c([*:3])c(Br)c1>>[*:1]c1cc([*:2])c(Br)c(O)c1[*:3]	[*:2]/C=N\NC(=O)COc1ccc(Br)cc1OC.[*:1]Br.[*:3]O	13.47	52.98	39.51	[*:1]c1cc([*:2])c([*:3])c(Br)c1	[*:1]c1cc([*:2])c(Br)c(O)c1[*:3]
COc1cc(Br)ccc1OCC(=O)N/N=C/c1cc(Br)cc(Br)c1O	COc1cc(Br)ccc1OCC(=O)N/N=C/c1cc(Br)c(O)c(O)c1Br	49736	56099	[*:1]c1cc([*:2])c([*:3])c(Br)c1>>[*:2]c1cc(Br)c([*:3])c(O)c1[*:1]	[*:2]/C=N\NC(=O)COc1ccc(Br)cc1OC.[*:1]Br.[*:3]O	13.47	52.98	39.51	[*:1]c1cc([*:2])c([*:3])c(Br)c1	[*:2]c1cc(Br)c([*:3])c(O)c1[*:1]
COc1cc(Br)ccc1OCC(=O)N/N=C/c1cc(Br)cc(Br)c1O	COc1cc(Br)ccc1OCC(=O)N/N=C/c1cc(Br)c(O)c(O)c1Br	49736	56099	[*:1]c1cc([*:2])c([*:3])c(Br)c1>>[*:2]c1cc(Br)c(O)c([*:3])c1[*:1]	[*:2]/C=N\NC(=O)COc1ccc(Br)cc1OC.[*:1]Br.[*:3]O	13.47	52.98	39.51	[*:1]c1cc([*:2])c([*:3])c(Br)c1	[*:2]c1cc(Br)c(O)c([*:3])c1[*:1]
COc1cc(Br)ccc1OCC(=O)N/N=C/c1cc(Br)cc(Br)c1O	COc1cc(Br)ccc1OCC(=O)N/N=C/c1c(Br)cc(Br)c(O)c1Br	49736	58926	[*:1]c1cc([*:2])c([*:3])c(Br)c1>>[*:1]c1cc(Br)c([*:2])c(Br)c1[*:3]	[*:2]/C=N\NC(=O)COc1ccc(Br)cc1OC.[*:1]Br.[*:3]O	13.47	74.41	60.94	[*:1]c1cc([*:2])c([*:3])c(Br)c1	[*:1]c1cc(Br)c([*:2])c(Br)c1[*:3]
COc1cc(Br)ccc1OCC(=O)N/N=C/c1cc(Br)cc(Br)c1O	COc1cc(Br)ccc1OCC(=O)N/N=C/c1c(Br)cc(Br)c(O)c1Br	49736	58926	[*:1]c1cc([*:2])c([*:3])c(Br)c1>>[*:1]c1cc(Br)c([*:3])c(Br)c1[*:2]	[*:2]/C=N\NC(=O)COc1ccc(Br)cc1OC.[*:1]Br.[*:3]O	13.47	74.41	60.94	[*:1]c1cc([*:2])c([*:3])c(Br)c1	[*:1]c1cc(Br)c([*:3])c(Br)c1[*:2]
COc1cc(Br)ccc1OCC(=O)N/N=C/c1cc(Cl)cc(Br)c1O	COc1cc(Br)ccc1OCC(=O)N/N=C/c1cc(O)c(O)c(Br)c1Br	49738	51022	[*:1]c1cc(Cl)cc([*:2])c1[*:3]>>[*:1]c1cc(O)c([*:3])c([*:2])c1Br	[*:1]/C=N\NC(=O)COc1ccc(Br)cc1OC.[*:2]Br.[*:3]O	13.16	60.57	47.41	[*:1]c1cc(Cl)cc([*:2])c1[*:3]	[*:1]c1cc(O)c([*:3])c([*:2])c1Br
COc1cc(Br)ccc1OCC(=O)N/N=C/c1cc(Cl)cc(Br)c1O	COc1cc(Br)ccc1OCC(=O)N/N=C/c1cc(O)c(O)c(Br)c1Br	49738	51022	[*:1]c1cc(Cl)cc([*:2])c1[*:3]>>[*:1]c1cc(O)c([*:3])c(Br)c1[*:2]	[*:1]/C=N\NC(=O)COc1ccc(Br)cc1OC.[*:2]Br.[*:3]O	13.16	60.57	47.41	[*:1]c1cc(Cl)cc([*:2])c1[*:3]	[*:1]c1cc(O)c([*:3])c(Br)c1[*:2]
COc1cc(Br)ccc1OCC(=O)N/N=C/c1cc(Br)c(O)c(Br)c1O	COc1cc(Br)ccc1OCC(=O)N/N=C/c1cc(O)c(O)c(Br)c1Br	51057	51022	[*:1]c1cc([*:2])c(O)c(Br)c1[*:3]>>[*:1]c1cc([*:3])c(O)c(Br)c1[*:2]	[*:1]/C=N\NC(=O)COc1ccc(Br)cc1OC.[*:2]Br.[*:3]O	51.42	60.57	9.15	[*:1]c1cc([*:2])c(O)c(Br)c1[*:3]	[*:1]c1cc([*:3])c(O)c(Br)c1[*:2]
COc1cc(Br)ccc1OCC(=O)N/N=C/c1cc(Br)c(O)c(Br)c1O	COc1cc(Br)ccc1OCC(=O)N/N=C/c1cc(O)c(O)c(Br)c1Br	51057	51022	[*:1]c1cc([*:2])c(O)c(Br)c1[*:3]>>[*:1]c1cc(O)c([*:3])c([*:2])c1Br	[*:1]/C=N\NC(=O)COc1ccc(Br)cc1OC.[*:2]Br.[*:3]O	51.42	60.57	9.15	[*:1]c1cc([*:2])c(O)c(Br)c1[*:3]	[*:1]c1cc(O)c([*:3])c([*:2])c1Br
COc1cc(Br)ccc1OCC(=O)N/N=C/c1cc(Br)c(O)c(Br)c1O	COc1cc(Br)ccc1OCC(=O)N/N=C/c1cc(O)c(O)c(Br)c1Br	51057	51022	[*:1]c1cc([*:2])c(O)c(Br)c1[*:3]>>[*:2]c1cc(O)c([*:3])c([*:1])c1Br	[*:2]/C=N\NC(=O)COc1ccc(Br)cc1OC.[*:1]Br.[*:3]O	51.42	60.57	9.15	[*:1]c1cc([*:2])c(O)c(Br)c1[*:3]	[*:2]c1cc(O)c([*:3])c([*:1])c1Br
COc1cc(Br)ccc1OCC(=O)N/N=C/c1cc(Br)c(O)c(Br)c1O	COc1cc(Br)ccc1OCC(=O)N/N=C/c1cc(O)c(O)c(Br)c1Br	51057	51022	[*:1]c1cc(Br)c([*:2])c([*:3])c1O>>[*:1]c1cc(O)c([*:2])c([*:3])c1Br	[*:1]/C=N\NC(=O)COc1ccc(Br)cc1OC.[*:3]Br.[*:2]O	51.42	60.57	9.15	[*:1]c1cc(Br)c([*:2])c([*:3])c1O	[*:1]c1cc(O)c([*:2])c([*:3])c1Br
COc1cc(Br)ccc1OCC(=O)N/N=C/c1cc(Br)c(O)c(Br)c1O	COc1cc(Br)ccc1OCC(=O)N/N=C/c1cc(O)c(O)c(Br)c1Br	51057	51022	[*:1]c1cc(Br)c(O)c([*:2])c1[*:3]>>[*:1]c1cc(O)c([*:3])c([*:2])c1Br	[*:1]/C=N\NC(=O)COc1ccc(Br)cc1OC.[*:2]Br.[*:3]O	51.42	60.57	9.15	[*:1]c1cc(Br)c(O)c([*:2])c1[*:3]	[*:1]c1cc(O)c([*:3])c([*:2])c1Br
COc1cc(Br)ccc1OCC(=O)N/N=C/c1cc(Br)c(OC)c(Br)c1O	COc1cc(Br)ccc1OCC(=O)N/N=C/c1cc(O)c(O)c(Br)c1Br	51058	51022	[*:1]c1cc([*:2])c(OC)c(Br)c1[*:3]>>[*:1]c1cc(O)c([*:3])c([*:2])c1Br	[*:1]/C=N\NC(=O)COc1ccc(Br)cc1OC.[*:2]Br.[*:3]O	-7.75	60.57	68.32	[*:1]c1cc([*:2])c(OC)c(Br)c1[*:3]	[*:1]c1cc(O)c([*:3])c([*:2])c1Br
COc1cc(Br)ccc1OCC(=O)N/N=C/c1cc(Br)c(OC)c(Br)c1O	COc1cc(Br)ccc1OCC(=O)N/N=C/c1cc(O)c(O)c(Br)c1Br	51058	51022	[*:1]c1cc(Br)c(OC)c([*:2])c1[*:3]>>[*:1]c1cc(O)c([*:3])c([*:2])c1Br	[*:1]/C=N\NC(=O)COc1ccc(Br)cc1OC.[*:2]Br.[*:3]O	-7.75	60.57	68.32	[*:1]c1cc(Br)c(OC)c([*:2])c1[*:3]	[*:1]c1cc(O)c([*:3])c([*:2])c1Br
COc1cc(Br)ccc1OCC(=O)N/N=C/c1cc(Br)c(O)c(Br)c1O	COc1cc(Br)ccc1OCC(=O)N/N=C/c1cc(O)c(O)c(Br)c1Br	51057	51022	[*:1]c1cc([*:2])c(O)c(Br)c1[*:3]>>[*:1]c1cc(O)c([*:3])c(Br)c1[*:2]	[*:1]/C=N\NC(=O)COc1ccc(Br)cc1OC.[*:2]Br.[*:3]O	51.42	60.57	9.15	[*:1]c1cc([*:2])c(O)c(Br)c1[*:3]	[*:1]c1cc(O)c([*:3])c(Br)c1[*:2]
COc1cc(Br)ccc1OCC(=O)N/N=C/c1cc(Br)c(O)c(Br)c1O	COc1cc(Br)ccc1OCC(=O)N/N=C/c1cc(O)c(O)c(Br)c1Br	51057	51022	[*:1]c1cc([*:2])c(O)c(Br)c1[*:3]>>[*:2]c1cc(O)c([*:3])c(Br)c1[*:1]	[*:2]/C=N\NC(=O)COc1ccc(Br)cc1OC.[*:1]Br.[*:3]O	51.42	60.57	9.15	[*:1]c1cc([*:2])c(O)c(Br)c1[*:3]	[*:2]c1cc(O)c([*:3])c(Br)c1[*:1]
COc1cc(Br)ccc1OCC(=O)N/N=C/c1cc(Br)c(O)c(Br)c1O	COc1cc(Br)ccc1OCC(=O)N/N=C/c1cc(O)c(O)c(Br)c1Br	51057	51022	[*:1]c1cc(Br)c([*:2])c([*:3])c1O>>[*:1]c1cc(O)c([*:2])c(Br)c1[*:3]	[*:1]/C=N\NC(=O)COc1ccc(Br)cc1OC.[*:3]Br.[*:2]O	51.42	60.57	9.15	[*:1]c1cc(Br)c([*:2])c([*:3])c1O	[*:1]c1cc(O)c([*:2])c(Br)c1[*:3]
COc1cc(Br)ccc1OCC(=O)N/N=C/c1cc(Br)c(O)c(Br)c1O	COc1cc(Br)ccc1OCC(=O)N/N=C/c1cc(O)c(O)c(Br)c1Br	51057	51022	[*:1]c1cc(Br)c(O)c([*:2])c1[*:3]>>[*:1]c1cc(O)c([*:3])c(Br)c1[*:2]	[*:1]/C=N\NC(=O)COc1ccc(Br)cc1OC.[*:2]Br.[*:3]O	51.42	60.57	9.15	[*:1]c1cc(Br)c(O)c([*:2])c1[*:3]	[*:1]c1cc(O)c([*:3])c(Br)c1[*:2]
COc1cc(Br)ccc1OCC(=O)N/N=C/c1cc(Br)c(OC)c(Br)c1O	COc1cc(Br)ccc1OCC(=O)N/N=C/c1cc(O)c(O)c(Br)c1Br	51058	51022	[*:1]c1cc([*:2])c(OC)c(Br)c1[*:3]>>[*:1]c1cc(O)c([*:3])c(Br)c1[*:2]	[*:1]/C=N\NC(=O)COc1ccc(Br)cc1OC.[*:2]Br.[*:3]O	-7.75	60.57	68.32	[*:1]c1cc([*:2])c(OC)c(Br)c1[*:3]	[*:1]c1cc(O)c([*:3])c(Br)c1[*:2]
COc1cc(Br)ccc1OCC(=O)N/N=C/c1cc(Br)c(OC)c(Br)c1O	COc1cc(Br)ccc1OCC(=O)N/N=C/c1cc(O)c(O)c(Br)c1Br	51058	51022	[*:1]c1cc(Br)c(OC)c([*:2])c1[*:3]>>[*:1]c1cc(O)c([*:3])c(Br)c1[*:2]	[*:1]/C=N\NC(=O)COc1ccc(Br)cc1OC.[*:2]Br.[*:3]O	-7.75	60.57	68.32	[*:1]c1cc(Br)c(OC)c([*:2])c1[*:3]	[*:1]c1cc(O)c([*:3])c(Br)c1[*:2]
COc1cc(Br)ccc1OCC(=O)N/N=C/c1cc(Br)c(O)c(Br)c1O	COc1cc(Br)ccc1OCC(=O)N/N=C/c1cc(Br)c(O)c(O)c1Br	51057	56099	[*:1]c1cc([*:2])c(O)c(Br)c1[*:3]>>[*:1]c1cc(Br)c([*:3])c(O)c1[*:2]	[*:1]/C=N\NC(=O)COc1ccc(Br)cc1OC.[*:2]Br.[*:3]O	51.42	52.98	1.56	[*:1]c1cc([*:2])c(O)c(Br)c1[*:3]	[*:1]c1cc(Br)c([*:3])c(O)c1[*:2]
COc1cc(Br)ccc1OCC(=O)N/N=C/c1cc(Br)c(O)c(Br)c1O	COc1cc(Br)ccc1OCC(=O)N/N=C/c1cc(Br)c(O)c(O)c1Br	51057	56099	[*:1]c1cc([*:2])c(O)c(Br)c1[*:3]>>[*:1]c1cc(Br)c(O)c([*:3])c1[*:2]	[*:1]/C=N\NC(=O)COc1ccc(Br)cc1OC.[*:2]Br.[*:3]O	51.42	52.98	1.56	[*:1]c1cc([*:2])c(O)c(Br)c1[*:3]	[*:1]c1cc(Br)c(O)c([*:3])c1[*:2]
COc1cc(Br)ccc1OCC(=O)N/N=C/c1cc(Br)c(O)c(Br)c1O	COc1cc(Br)ccc1OCC(=O)N/N=C/c1c(Br)cc(Br)c(O)c1Br	51057	58926	[*:1]c1cc([*:2])c(O)c(Br)c1[*:3]>>[*:2]c1cc(Br)c([*:1])c(Br)c1[*:3]	[*:1]/C=N\NC(=O)COc1ccc(Br)cc1OC.[*:2]Br.[*:3]O	51.42	74.41	22.99	[*:1]c1cc([*:2])c(O)c(Br)c1[*:3]	[*:2]c1cc(Br)c([*:1])c(Br)c1[*:3]
COc1cc(Br)ccc1OCC(=O)N/N=C/c1cc(Br)c(O)c(Br)c1O	COc1cc(Br)ccc1OCC(=O)N/N=C/c1c(Br)cc(Br)c(O)c1Br	51057	58926	[*:1]c1cc([*:2])c(O)c(Br)c1[*:3]>>[*:2]c1cc(Br)c([*:3])c(Br)c1[*:1]	[*:1]/C=N\NC(=O)COc1ccc(Br)cc1OC.[*:2]Br.[*:3]O	51.42	74.41	22.99	[*:1]c1cc([*:2])c(O)c(Br)c1[*:3]	[*:2]c1cc(Br)c([*:3])c(Br)c1[*:1]
COc1cc(Br)ccc1OCC(=O)N/N=C/c1cc(Br)c(O)c(Br)c1O	COc1cc(Br)ccc1OCC(=O)N/N=C/c1cc(Br)c(O)c(O)c1Br	51057	56099	[*:1]c1cc([*:2])c(O)c(Br)c1[*:3]>>[*:2]c1cc(Br)c([*:3])c(O)c1[*:1]	[*:2]/C=N\NC(=O)COc1ccc(Br)cc1OC.[*:1]Br.[*:3]O	51.42	52.98	1.56	[*:1]c1cc([*:2])c(O)c(Br)c1[*:3]	[*:2]c1cc(Br)c([*:3])c(O)c1[*:1]
COc1cc(Br)ccc1OCC(=O)N/N=C/c1cc(Br)c(O)c(Br)c1O	COc1cc(Br)ccc1OCC(=O)N/N=C/c1cc(Br)c(O)c(O)c1Br	51057	56099	[*:1]c1cc([*:2])c(O)c(Br)c1[*:3]>>[*:2]c1cc(Br)c(O)c([*:3])c1[*:1]	[*:2]/C=N\NC(=O)COc1ccc(Br)cc1OC.[*:1]Br.[*:3]O	51.42	52.98	1.56	[*:1]c1cc([*:2])c(O)c(Br)c1[*:3]	[*:2]c1cc(Br)c(O)c([*:3])c1[*:1]
COc1cc(Br)ccc1OCC(=O)N/N=C/c1cc(Br)c(O)c(Br)c1O	COc1cc(Br)ccc1OCC(=O)N/N=C/c1c(Br)cc(Br)c(O)c1Br	51057	58926	[*:1]c1cc([*:2])c(O)c(Br)c1[*:3]>>[*:1]c1cc(Br)c([*:2])c(Br)c1[*:3]	[*:2]/C=N\NC(=O)COc1ccc(Br)cc1OC.[*:1]Br.[*:3]O	51.42	74.41	22.99	[*:1]c1cc([*:2])c(O)c(Br)c1[*:3]	[*:1]c1cc(Br)c([*:2])c(Br)c1[*:3]
COc1cc(Br)ccc1OCC(=O)N/N=C/c1cc(Br)c(O)c(Br)c1O	COc1cc(Br)ccc1OCC(=O)N/N=C/c1c(Br)cc(Br)c(O)c1Br	51057	58926	[*:1]c1cc([*:2])c(O)c(Br)c1[*:3]>>[*:1]c1cc(Br)c([*:3])c(Br)c1[*:2]	[*:2]/C=N\NC(=O)COc1ccc(Br)cc1OC.[*:1]Br.[*:3]O	51.42	74.41	22.99	[*:1]c1cc([*:2])c(O)c(Br)c1[*:3]	[*:1]c1cc(Br)c([*:3])c(Br)c1[*:2]
COc1cc(Br)ccc1OCC(=O)N/N=C/c1cc(Br)c(O)c(Br)c1O	COc1cc(Br)ccc1OCC(=O)N/N=C/c1cc(Br)c(O)c(O)c1Br	51057	56099	[*:1]c1cc(Br)c([*:2])c([*:3])c1O>>[*:1]c1cc(Br)c([*:2])c(O)c1[*:3]	[*:1]/C=N\NC(=O)COc1ccc(Br)cc1OC.[*:3]Br.[*:2]O	51.42	52.98	1.56	[*:1]c1cc(Br)c([*:2])c([*:3])c1O	[*:1]c1cc(Br)c([*:2])c(O)c1[*:3]
COc1cc(Br)ccc1OCC(=O)N/N=C/c1cc(Br)c(O)c(Br)c1O	COc1cc(Br)ccc1OCC(=O)N/N=C/c1cc(Br)c(O)c(O)c1Br	51057	56099	[*:1]c1cc(Br)c([*:2])c([*:3])c1O>>[*:1]c1cc(Br)c(O)c([*:2])c1[*:3]	[*:1]/C=N\NC(=O)COc1ccc(Br)cc1OC.[*:3]Br.[*:2]O	51.42	52.98	1.56	[*:1]c1cc(Br)c([*:2])c([*:3])c1O	[*:1]c1cc(Br)c(O)c([*:2])c1[*:3]
COc1cc(Br)ccc1OCC(=O)N/N=C/c1cc(Br)c(O)c(Br)c1O	COc1cc(Br)ccc1OCC(=O)N/N=C/c1c(Br)cc(Br)c(O)c1Br	51057	58926	[*:1]c1cc(Br)c([*:2])c([*:3])c1O>>[*:3]c1cc(Br)c([*:1])c(Br)c1[*:2]	[*:1]/C=N\NC(=O)COc1ccc(Br)cc1OC.[*:3]Br.[*:2]O	51.42	74.41	22.99	[*:1]c1cc(Br)c([*:2])c([*:3])c1O	[*:3]c1cc(Br)c([*:1])c(Br)c1[*:2]
COc1cc(Br)ccc1OCC(=O)N/N=C/c1cc(Br)c(O)c(Br)c1O	COc1cc(Br)ccc1OCC(=O)N/N=C/c1c(Br)cc(Br)c(O)c1Br	51057	58926	[*:1]c1cc(Br)c([*:2])c([*:3])c1O>>[*:3]c1cc(Br)c([*:2])c(Br)c1[*:1]	[*:1]/C=N\NC(=O)COc1ccc(Br)cc1OC.[*:3]Br.[*:2]O	51.42	74.41	22.99	[*:1]c1cc(Br)c([*:2])c([*:3])c1O	[*:3]c1cc(Br)c([*:2])c(Br)c1[*:1]
COc1cc(Br)ccc1OCC(=O)N/N=C/c1cc(Br)c(O)c(Br)c1O	COc1cc(Br)ccc1OCC(=O)N/N=C/c1cc(Br)c(O)c(O)c1Br	51057	56099	[*:1]c1cc(Br)c(O)c([*:2])c1[*:3]>>[*:1]c1cc(Br)c(O)c([*:3])c1[*:2]	[*:1]/C=N\NC(=O)COc1ccc(Br)cc1OC.[*:2]Br.[*:3]O	51.42	52.98	1.56	[*:1]c1cc(Br)c(O)c([*:2])c1[*:3]	[*:1]c1cc(Br)c(O)c([*:3])c1[*:2]
COc1cc(Br)ccc1OCC(=O)N/N=C/c1cc(Br)c(OC)c(Br)c1O	COc1cc(Br)ccc1OCC(=O)N/N=C/c1cc(Br)c(O)c(O)c1Br	51058	56099	[*:1]c1cc([*:2])c(OC)c(Br)c1[*:3]>>[*:1]c1cc(Br)c([*:3])c(O)c1[*:2]	[*:1]/C=N\NC(=O)COc1ccc(Br)cc1OC.[*:2]Br.[*:3]O	-7.75	52.98	60.73	[*:1]c1cc([*:2])c(OC)c(Br)c1[*:3]	[*:1]c1cc(Br)c([*:3])c(O)c1[*:2]
COc1cc(Br)ccc1OCC(=O)N/N=C/c1cc(Br)c(OC)c(Br)c1O	COc1cc(Br)ccc1OCC(=O)N/N=C/c1cc(Br)c(O)c(O)c1Br	51058	56099	[*:1]c1cc([*:2])c(OC)c(Br)c1[*:3]>>[*:1]c1cc(Br)c(O)c([*:3])c1[*:2]	[*:1]/C=N\NC(=O)COc1ccc(Br)cc1OC.[*:2]Br.[*:3]O	-7.75	52.98	60.73	[*:1]c1cc([*:2])c(OC)c(Br)c1[*:3]	[*:1]c1cc(Br)c(O)c([*:3])c1[*:2]
COc1cc(Br)ccc1OCC(=O)N/N=C/c1cc(Br)c(OC)c(Br)c1O	COc1cc(Br)ccc1OCC(=O)N/N=C/c1c(Br)cc(Br)c(O)c1Br	51058	58926	[*:1]c1cc([*:2])c(OC)c(Br)c1[*:3]>>[*:2]c1cc(Br)c([*:1])c(Br)c1[*:3]	[*:1]/C=N\NC(=O)COc1ccc(Br)cc1OC.[*:2]Br.[*:3]O	-7.75	74.41	82.16	[*:1]c1cc([*:2])c(OC)c(Br)c1[*:3]	[*:2]c1cc(Br)c([*:1])c(Br)c1[*:3]
COc1cc(Br)ccc1OCC(=O)N/N=C/c1cc(Br)c(OC)c(Br)c1O	COc1cc(Br)ccc1OCC(=O)N/N=C/c1c(Br)cc(Br)c(O)c1Br	51058	58926	[*:1]c1cc([*:2])c(OC)c(Br)c1[*:3]>>[*:2]c1cc(Br)c([*:3])c(Br)c1[*:1]	[*:1]/C=N\NC(=O)COc1ccc(Br)cc1OC.[*:2]Br.[*:3]O	-7.75	74.41	82.16	[*:1]c1cc([*:2])c(OC)c(Br)c1[*:3]	[*:2]c1cc(Br)c([*:3])c(Br)c1[*:1]
COc1cc(Br)ccc1OCC(=O)N/N=C/c1cc(Cl)cc(Br)c1O	COc1cc(Br)ccc1OCC(=O)N/N=C/c1cc(Cl)cc([N+](=O)[O-])c1O	49738	61828	[*:1]c1cc([*:2])c(O)c(Br)c1>>[*:1]c1cc([*:2])c(O)c([N+](=O)[O-])c1	[*:2]/C=N\NC(=O)COc1ccc(Br)cc1OC.[*:1]Cl	13.16	70.23	57.07	[*:1]c1cc([*:2])c(O)c(Br)c1	[*:1]c1cc([*:2])c(O)c([N+](=O)[O-])c1
COc1cc(Br)ccc1OCC(=O)N/N=C/c1cc(Cl)cc(Br)c1O	COc1cc(Br)ccc1OCC(=O)N/N=C/c1cc(Cl)cc([N+](=O)[O-])c1O	49738	61828	[*:1]c1cc([*:2])c([*:3])c(Br)c1>>[*:1]c1cc([*:2])c([*:3])c([N+](=O)[O-])c1	[*:2]/C=N\NC(=O)COc1ccc(Br)cc1OC.[*:1]Cl.[*:3]O	13.16	70.23	57.07	[*:1]c1cc([*:2])c([*:3])c(Br)c1	[*:1]c1cc([*:2])c([*:3])c([N+](=O)[O-])c1
COc1cc(Br)ccc1OCC(=O)N/N=C/c1cc([N+](=O)[O-])cc(Br)c1O	COc1cc(Br)ccc1OCC(=O)N/N=C/c1cccc([N+](=O)[O-])c1O	43594	46297	[*:1]c1cc([N+](=O)[O-])cc(Br)c1[*:2]>>[*:1]c1cccc([N+](=O)[O-])c1[*:2]	[*:1]/C=N\NC(=O)COc1ccc(Br)cc1OC.[*:2]O	1.02	57.24	56.22	[*:1]c1cc([N+](=O)[O-])cc(Br)c1[*:2]	[*:1]c1cccc([N+](=O)[O-])c1[*:2]
COc1cc(Br)ccc1OCC(=O)N/N=C/c1cc(Br)c(O)cc1O	COc1cc(Br)ccc1OCC(=O)N/N=C/c1cccc([N+](=O)[O-])c1O	49735	46297	[*:1]c1cc(Br)c([*:2])cc1O>>[*:1]c1cccc([N+](=O)[O-])c1[*:2]	[*:1]/C=N\NC(=O)COc1ccc(Br)cc1OC.[*:2]O	55.51	57.24	1.73	[*:1]c1cc(Br)c([*:2])cc1O	[*:1]c1cccc([N+](=O)[O-])c1[*:2]
COc1cc(Br)ccc1OCC(=O)N/N=C/c1cc(Br)c(O)cc1O	COc1cc(Br)ccc1OCC(=O)N/N=C/c1cccc([N+](=O)[O-])c1O	49735	46297	[*:1]c1cc(O)c(Br)cc1[*:2]>>[*:2]c1cccc([N+](=O)[O-])c1[*:1]	[*:2]/C=N\NC(=O)COc1ccc(Br)cc1OC.[*:1]O	55.51	57.24	1.73	[*:1]c1cc(O)c(Br)cc1[*:2]	[*:2]c1cccc([N+](=O)[O-])c1[*:1]
COc1cc(Br)ccc1OCC(=O)N/N=C/c1cc(Br)cc(Br)c1O	COc1cc(Br)ccc1OCC(=O)N/N=C/c1cccc([N+](=O)[O-])c1O	49736	46297	[*:1]c1cc(Br)cc(Br)c1[*:2]>>[*:1]c1cccc([N+](=O)[O-])c1[*:2]	[*:1]/C=N\NC(=O)COc1ccc(Br)cc1OC.[*:2]O	13.47	57.24	43.77	[*:1]c1cc(Br)cc(Br)c1[*:2]	[*:1]c1cccc([N+](=O)[O-])c1[*:2]
COc1cc(Br)ccc1OCC(=O)N/N=C/c1cc(Cl)cc(Br)c1O	COc1cc(Br)ccc1OCC(=O)N/N=C/c1cccc([N+](=O)[O-])c1O	49738	46297	[*:1]c1cc(Cl)cc(Br)c1[*:2]>>[*:1]c1cccc([N+](=O)[O-])c1[*:2]	[*:1]/C=N\NC(=O)COc1ccc(Br)cc1OC.[*:2]O	13.16	57.24	44.08	[*:1]c1cc(Cl)cc(Br)c1[*:2]	[*:1]c1cccc([N+](=O)[O-])c1[*:2]
COc1cc(Br)ccc1OCC(=O)N/N=C/c1cc(Br)c(O)c(Br)c1O	COc1cc(Br)ccc1OCC(=O)N/N=C/c1cccc([N+](=O)[O-])c1O	51057	46297	[*:1]c1cc(Br)c([*:2])c(Br)c1O>>[*:1]c1cccc([N+](=O)[O-])c1[*:2]	[*:1]/C=N\NC(=O)COc1ccc(Br)cc1OC.[*:2]O	51.42	57.24	5.82	[*:1]c1cc(Br)c([*:2])c(Br)c1O	[*:1]c1cccc([N+](=O)[O-])c1[*:2]
COc1cc(Br)ccc1OCC(=O)N/N=C/c1cc(Br)c(O)c(Br)c1O	COc1cc(Br)ccc1OCC(=O)N/N=C/c1cccc([N+](=O)[O-])c1O	51057	46297	[*:1]c1cc(Br)c(O)c(Br)c1[*:2]>>[*:1]c1cccc([N+](=O)[O-])c1[*:2]	[*:1]/C=N\NC(=O)COc1ccc(Br)cc1OC.[*:2]O	51.42	57.24	5.82	[*:1]c1cc(Br)c(O)c(Br)c1[*:2]	[*:1]c1cccc([N+](=O)[O-])c1[*:2]
COc1cc(Br)ccc1OCC(=O)N/N=C/c1cc(Br)c(OC)c(Br)c1O	COc1cc(Br)ccc1OCC(=O)N/N=C/c1cccc([N+](=O)[O-])c1O	51058	46297	[*:1]c1cc(Br)c(OC)c(Br)c1[*:2]>>[*:1]c1cccc([N+](=O)[O-])c1[*:2]	[*:1]/C=N\NC(=O)COc1ccc(Br)cc1OC.[*:2]O	-7.75	57.24	64.99	[*:1]c1cc(Br)c(OC)c(Br)c1[*:2]	[*:1]c1cccc([N+](=O)[O-])c1[*:2]
COc1cc(Br)ccc1OCC(=O)N/N=C/c1cc(I)c(O)c(I)c1	COc1cc(Br)ccc1OCC(=O)N/N=C/c1cccc([N+](=O)[O-])c1O	56151	46297	[*:1]c1cc(I)c([*:2])c(I)c1>>[*:1]c1cccc([N+](=O)[O-])c1[*:2]	[*:1]/C=N\NC(=O)COc1ccc(Br)cc1OC.[*:2]O	8.48	57.24	48.76	[*:1]c1cc(I)c([*:2])c(I)c1	[*:1]c1cccc([N+](=O)[O-])c1[*:2]
COc1cc(Br)ccc1OCC(=O)N/N=C/c1ccc(O)c(O)c1O	COc1cc(Br)ccc1OCC(=O)N/N=C/c1cccc([N+](=O)[O-])c1O	56156	46297	[*:1]c1ccc([*:2])c(O)c1O>>[*:1]c1cccc([N+](=O)[O-])c1[*:2]	[*:1]/C=N\NC(=O)COc1ccc(Br)cc1OC.[*:2]O	36.45	57.24	20.79	[*:1]c1ccc([*:2])c(O)c1O	[*:1]c1cccc([N+](=O)[O-])c1[*:2]
COc1cc(Br)ccc1OCC(=O)N/N=C/c1ccc(O)c(O)c1O	COc1cc(Br)ccc1OCC(=O)N/N=C/c1cccc([N+](=O)[O-])c1O	56156	46297	[*:1]c1ccc(O)c([*:2])c1O>>[*:1]c1cccc([N+](=O)[O-])c1[*:2]	[*:1]/C=N\NC(=O)COc1ccc(Br)cc1OC.[*:2]O	36.45	57.24	20.79	[*:1]c1ccc(O)c([*:2])c1O	[*:1]c1cccc([N+](=O)[O-])c1[*:2]
COc1cc(Br)ccc1OCC(=O)N/N=C/c1ccc(O)c(O)c1O	COc1cc(Br)ccc1OCC(=O)N/N=C/c1cccc([N+](=O)[O-])c1O	56156	46297	[*:1]c1ccc(O)c(O)c1[*:2]>>[*:1]c1cccc([N+](=O)[O-])c1[*:2]	[*:1]/C=N\NC(=O)COc1ccc(Br)cc1OC.[*:2]O	36.45	57.24	20.79	[*:1]c1ccc(O)c(O)c1[*:2]	[*:1]c1cccc([N+](=O)[O-])c1[*:2]
COc1cc(Br)ccc1OCC(=O)N/N=C/c1c(C)cc(O)cc1O	COc1cc(Br)ccc1OCC(=O)N/N=C/c1cccc([N+](=O)[O-])c1O	58927	46297	[*:1]c1cc(C)c([*:2])c(O)c1>>[*:2]c1cccc([N+](=O)[O-])c1[*:1]	[*:2]/C=N\NC(=O)COc1ccc(Br)cc1OC.[*:1]O	53.97	57.24	3.27	[*:1]c1cc(C)c([*:2])c(O)c1	[*:2]c1cccc([N+](=O)[O-])c1[*:1]
COc1cc(Br)ccc1OCC(=O)N/N=C/c1c(C)cc(O)cc1O	COc1cc(Br)ccc1OCC(=O)N/N=C/c1cccc([N+](=O)[O-])c1O	58927	46297	[*:1]c1cc(O)cc(C)c1[*:2]>>[*:2]c1cccc([N+](=O)[O-])c1[*:1]	[*:2]/C=N\NC(=O)COc1ccc(Br)cc1OC.[*:1]O	53.97	57.24	3.27	[*:1]c1cc(O)cc(C)c1[*:2]	[*:2]c1cccc([N+](=O)[O-])c1[*:1]
COc1cc(Br)ccc1OCC(=O)N/N=C/c1cc(C)ccc1O	COc1cc(Br)ccc1OCC(=O)N/N=C/c1cccc([N+](=O)[O-])c1O	58933	46297	[*:1]c1ccc(C)cc1[*:2]>>[*:2]c1cccc([N+](=O)[O-])c1[*:1]	[*:2]/C=N\NC(=O)COc1ccc(Br)cc1OC.[*:1]O	17.73	57.24	39.51	[*:1]c1ccc(C)cc1[*:2]	[*:2]c1cccc([N+](=O)[O-])c1[*:1]
COc1cc(Br)ccc1OCC(=O)N/N=C/c1cc(Cl)ccc1O	COc1cc(Br)ccc1OCC(=O)N/N=C/c1cccc([N+](=O)[O-])c1O	58934	46297	[*:1]c1ccc(Cl)cc1[*:2]>>[*:2]c1cccc([N+](=O)[O-])c1[*:1]	[*:2]/C=N\NC(=O)COc1ccc(Br)cc1OC.[*:1]O	32.82	57.24	24.42	[*:1]c1ccc(Cl)cc1[*:2]	[*:2]c1cccc([N+](=O)[O-])c1[*:1]
COc1cc(Br)ccc1OCC(=O)N/N=C/c1cc(Br)c(O)cc1O	COc1cc(Br)ccc1OCC(=O)N/N=C/c1cc(O)c(O)c(Br)c1Br	49735	51022	[*:1]c1cc(Br)c([*:2])cc1O>>[*:1]c1cc(O)c([*:2])c(Br)c1Br	[*:1]/C=N\NC(=O)COc1ccc(Br)cc1OC.[*:2]O	55.51	60.57	5.06	[*:1]c1cc(Br)c([*:2])cc1O	[*:1]c1cc(O)c([*:2])c(Br)c1Br
COc1cc(Br)ccc1OCC(=O)N/N=C/c1cc(Br)c(O)cc1O	COc1cc(Br)ccc1OCC(=O)N/N=C/c1cc(Br)c(O)c(O)c1Br	49735	56099	[*:1]c1cc(Br)c([*:2])cc1O>>[*:1]c1cc(Br)c(O)c([*:2])c1Br	[*:1]/C=N\NC(=O)COc1ccc(Br)cc1OC.[*:2]O	55.51	52.98	-2.53	[*:1]c1cc(Br)c([*:2])cc1O	[*:1]c1cc(Br)c(O)c([*:2])c1Br
COc1cc(Br)ccc1OCC(=O)N/N=C/c1cc(Br)c(O)cc1O	COc1cc(Br)ccc1OCC(=O)N/N=C/c1cc(Cl)cc([N+](=O)[O-])c1O	49735	61828	[*:1]c1cc(Br)c([*:2])cc1O>>[*:1]c1cc(Cl)cc([N+](=O)[O-])c1[*:2]	[*:1]/C=N\NC(=O)COc1ccc(Br)cc1OC.[*:2]O	55.51	70.23	14.72	[*:1]c1cc(Br)c([*:2])cc1O	[*:1]c1cc(Cl)cc([N+](=O)[O-])c1[*:2]
COc1cc(Br)ccc1OCC(=O)N/N=C/c1cc(Br)cc(Br)c1O	COc1cc(Br)ccc1OCC(=O)N/N=C/c1cc(O)c(O)c(Br)c1Br	49736	51022	[*:1]c1cc(Br)cc(Br)c1[*:2]>>[*:1]c1cc(O)c([*:2])c(Br)c1Br	[*:1]/C=N\NC(=O)COc1ccc(Br)cc1OC.[*:2]O	13.47	60.57	47.1	[*:1]c1cc(Br)cc(Br)c1[*:2]	[*:1]c1cc(O)c([*:2])c(Br)c1Br
COc1cc(Br)ccc1OCC(=O)N/N=C/c1cc(Br)cc(Br)c1O	COc1cc(Br)ccc1OCC(=O)N/N=C/c1cc(Cl)cc([N+](=O)[O-])c1O	49736	61828	[*:1]c1cc(Br)cc(Br)c1[*:2]>>[*:1]c1cc(Cl)cc([N+](=O)[O-])c1[*:2]	[*:1]/C=N\NC(=O)COc1ccc(Br)cc1OC.[*:2]O	13.47	70.23	56.76	[*:1]c1cc(Br)cc(Br)c1[*:2]	[*:1]c1cc(Cl)cc([N+](=O)[O-])c1[*:2]
COc1cc(Br)ccc1OCC(=O)N/N=C/c1cc(Cl)cc(Br)c1O	COc1cc(Br)ccc1OCC(=O)N/N=C/c1cc(O)c(O)c(Br)c1Br	49738	51022	[*:1]c1cc(Cl)cc(Br)c1[*:2]>>[*:1]c1cc(O)c([*:2])c(Br)c1Br	[*:1]/C=N\NC(=O)COc1ccc(Br)cc1OC.[*:2]O	13.16	60.57	47.41	[*:1]c1cc(Cl)cc(Br)c1[*:2]	[*:1]c1cc(O)c([*:2])c(Br)c1Br
COc1cc(Br)ccc1OCC(=O)N/N=C/c1cc(Cl)cc(Br)c1O	COc1cc(Br)ccc1OCC(=O)N/N=C/c1cc(Cl)cc([N+](=O)[O-])c1O	49738	61828	[*:1]c1cc(Cl)cc(Br)c1[*:2]>>[*:1]c1cc(Cl)cc([N+](=O)[O-])c1[*:2]	[*:1]/C=N\NC(=O)COc1ccc(Br)cc1OC.[*:2]O	13.16	70.23	57.07	[*:1]c1cc(Cl)cc(Br)c1[*:2]	[*:1]c1cc(Cl)cc([N+](=O)[O-])c1[*:2]
COc1cc(Br)ccc1OCC(=O)N/N=C/c1cc(Br)c(O)c(Br)c1O	COc1cc(Br)ccc1OCC(=O)N/N=C/c1cc(O)c(O)c(Br)c1Br	51057	51022	[*:1]c1cc(Br)c([*:2])c(Br)c1O>>[*:1]c1cc(O)c([*:2])c(Br)c1Br	[*:1]/C=N\NC(=O)COc1ccc(Br)cc1OC.[*:2]O	51.42	60.57	9.15	[*:1]c1cc(Br)c([*:2])c(Br)c1O	[*:1]c1cc(O)c([*:2])c(Br)c1Br
COc1cc(Br)ccc1OCC(=O)N/N=C/c1cc(Br)c(O)c(Br)c1O	COc1cc(Br)ccc1OCC(=O)N/N=C/c1cc(O)c(O)c(Br)c1Br	51057	51022	[*:1]c1cc(Br)c(O)c(Br)c1[*:2]>>[*:1]c1cc(O)c([*:2])c(Br)c1Br	[*:1]/C=N\NC(=O)COc1ccc(Br)cc1OC.[*:2]O	51.42	60.57	9.15	[*:1]c1cc(Br)c(O)c(Br)c1[*:2]	[*:1]c1cc(O)c([*:2])c(Br)c1Br
COc1cc(Br)ccc1OCC(=O)N/N=C/c1cc(Br)c(OC)c(Br)c1O	COc1cc(Br)ccc1OCC(=O)N/N=C/c1cc(O)c(O)c(Br)c1Br	51058	51022	[*:1]c1cc(Br)c(OC)c(Br)c1[*:2]>>[*:1]c1cc(O)c([*:2])c(Br)c1Br	[*:1]/C=N\NC(=O)COc1ccc(Br)cc1OC.[*:2]O	-7.75	60.57	68.32	[*:1]c1cc(Br)c(OC)c(Br)c1[*:2]	[*:1]c1cc(O)c([*:2])c(Br)c1Br
COc1cc(Br)ccc1OCC(=O)N/N=C/c1cc(I)c(O)c(I)c1	COc1cc(Br)ccc1OCC(=O)N/N=C/c1cc(O)c(O)c(Br)c1Br	56151	51022	[*:1]c1cc(I)c([*:2])c(I)c1>>[*:1]c1cc(O)c([*:2])c(Br)c1Br	[*:1]/C=N\NC(=O)COc1ccc(Br)cc1OC.[*:2]O	8.48	60.57	52.09	[*:1]c1cc(I)c([*:2])c(I)c1	[*:1]c1cc(O)c([*:2])c(Br)c1Br
COc1cc(Br)ccc1OCC(=O)N/N=C/c1c(C)cc(O)cc1O	COc1cc(Br)ccc1OCC(=O)N/N=C/c1cc(O)c(O)c(Br)c1Br	58927	51022	[*:1]c1cc(C)c([*:2])c(O)c1>>[*:2]c1cc(O)c([*:1])c(Br)c1Br	[*:2]/C=N\NC(=O)COc1ccc(Br)cc1OC.[*:1]O	53.97	60.57	6.6	[*:1]c1cc(C)c([*:2])c(O)c1	[*:2]c1cc(O)c([*:1])c(Br)c1Br
COc1cc(Br)ccc1OCC(=O)N/N=C/c1cc(Br)c(O)c(Br)c1O	COc1cc(Br)ccc1OCC(=O)N/N=C/c1cc(Br)c(O)c(O)c1Br	51057	56099	[*:1]c1cc(Br)c([*:2])c(Br)c1O>>[*:1]c1cc(Br)c([*:2])c(O)c1Br	[*:1]/C=N\NC(=O)COc1ccc(Br)cc1OC.[*:2]O	51.42	52.98	1.56	[*:1]c1cc(Br)c([*:2])c(Br)c1O	[*:1]c1cc(Br)c([*:2])c(O)c1Br
COc1cc(Br)ccc1OCC(=O)N/N=C/c1cc(Br)c(O)c(Br)c1O	COc1cc(Br)ccc1OCC(=O)N/N=C/c1cc(Br)c(O)c(O)c1Br	51057	56099	[*:1]c1cc(Br)c([*:2])c(Br)c1O>>[*:1]c1cc(Br)c(O)c([*:2])c1Br	[*:1]/C=N\NC(=O)COc1ccc(Br)cc1OC.[*:2]O	51.42	52.98	1.56	[*:1]c1cc(Br)c([*:2])c(Br)c1O	[*:1]c1cc(Br)c(O)c([*:2])c1Br
COc1cc(Br)ccc1OCC(=O)N/N=C/c1cc(Br)c(O)c(Br)c1O	COc1cc(Br)ccc1OCC(=O)N/N=C/c1cc(Cl)cc([N+](=O)[O-])c1O	51057	61828	[*:1]c1cc(Br)c([*:2])c(Br)c1O>>[*:1]c1cc(Cl)cc([N+](=O)[O-])c1[*:2]	[*:1]/C=N\NC(=O)COc1ccc(Br)cc1OC.[*:2]O	51.42	70.23	18.81	[*:1]c1cc(Br)c([*:2])c(Br)c1O	[*:1]c1cc(Cl)cc([N+](=O)[O-])c1[*:2]
COc1cc(Br)ccc1OCC(=O)N/N=C/c1cc(Br)c(O)c(Br)c1O	COc1cc(Br)ccc1OCC(=O)N/N=C/c1cc(Cl)cc([N+](=O)[O-])c1O	51057	61828	[*:1]c1cc(Br)c(O)c(Br)c1[*:2]>>[*:1]c1cc(Cl)cc([N+](=O)[O-])c1[*:2]	[*:1]/C=N\NC(=O)COc1ccc(Br)cc1OC.[*:2]O	51.42	70.23	18.81	[*:1]c1cc(Br)c(O)c(Br)c1[*:2]	[*:1]c1cc(Cl)cc([N+](=O)[O-])c1[*:2]
COc1cc(Br)ccc1OCC(=O)N/N=C/c1cc(Br)c(OC)c(Br)c1O	COc1cc(Br)ccc1OCC(=O)N/N=C/c1cc(Cl)cc([N+](=O)[O-])c1O	51058	61828	[*:1]c1cc(Br)c(OC)c(Br)c1[*:2]>>[*:1]c1cc(Cl)cc([N+](=O)[O-])c1[*:2]	[*:1]/C=N\NC(=O)COc1ccc(Br)cc1OC.[*:2]O	-7.75	70.23	77.98	[*:1]c1cc(Br)c(OC)c(Br)c1[*:2]	[*:1]c1cc(Cl)cc([N+](=O)[O-])c1[*:2]
COc1cc(Br)ccc1OCC(=O)N/N=C/c1c(C)cc(O)cc1O	COc1cc(Br)ccc1OCC(=O)N/N=C/c1cc(Cl)cc([N+](=O)[O-])c1O	58927	61828	[*:1]c1cc(C)c([*:2])c(O)c1>>[*:2]c1cc(Cl)cc([N+](=O)[O-])c1[*:1]	[*:2]/C=N\NC(=O)COc1ccc(Br)cc1OC.[*:1]O	53.97	70.23	16.26	[*:1]c1cc(C)c([*:2])c(O)c1	[*:2]c1cc(Cl)cc([N+](=O)[O-])c1[*:1]
COc1cc(Br)ccc1OCC(=O)N/N=C/c1cc(Br)c(O)cc1O	COc1cc(Br)ccc1OCC(=O)N/N=C/c1cc(Br)c(O)c(O)c1Br	49735	56099	[*:1]c1cc([*:2])c(Br)cc1[*:3]>>[*:3]c1cc(Br)c([*:1])c([*:2])c1Br	[*:3]/C=N\NC(=O)COc1ccc(Br)cc1OC.[*:1]O.[*:2]O	55.51	52.98	-2.53	[*:1]c1cc([*:2])c(Br)cc1[*:3]	[*:3]c1cc(Br)c([*:1])c([*:2])c1Br
COc1cc(Br)ccc1OCC(=O)N/N=C/c1c(C)cc(O)cc1O	COc1cc(Br)ccc1OCC(=O)N/N=C/c1cc(O)c(O)c(Br)c1Br	58927	51022	[*:1]c1cc([*:2])c([*:3])c(C)c1>>[*:1]c1cc([*:3])c(Br)c(Br)c1[*:2]	[*:3]/C=N\NC(=O)COc1ccc(Br)cc1OC.[*:1]O.[*:2]O	53.97	60.57	6.6	[*:1]c1cc([*:2])c([*:3])c(C)c1	[*:1]c1cc([*:3])c(Br)c(Br)c1[*:2]
COc1cc(Br)ccc1OCC(=O)N/N=C/c1c(C)cc(O)cc1O	COc1cc(Br)ccc1OCC(=O)N/N=C/c1cc(Br)c(O)c(O)c1Br	58927	56099	[*:1]c1cc([*:2])c([*:3])c(C)c1>>[*:3]c1cc(Br)c([*:1])c([*:2])c1Br	[*:3]/C=N\NC(=O)COc1ccc(Br)cc1OC.[*:1]O.[*:2]O	53.97	52.98	-0.99	[*:1]c1cc([*:2])c([*:3])c(C)c1	[*:3]c1cc(Br)c([*:1])c([*:2])c1Br
COc1cc(Br)ccc1OCC(=O)N/N=C/c1cc([N+](=O)[O-])cc(Br)c1O	COc1cc(Br)ccc1OCC(=O)N/N=C/c1cccc([N+](=O)[O-])c1O	43594	46297	[*:1]c1cc([*:2])c([*:3])c(Br)c1>>[*:1]c1cccc([*:2])c1[*:3]	[*:2]/C=N\NC(=O)COc1ccc(Br)cc1OC.[*:3]O.[*:1][N+](=O)[O-]	1.02	57.24	56.22	[*:1]c1cc([*:2])c([*:3])c(Br)c1	[*:1]c1cccc([*:2])c1[*:3]
COc1cc(Br)ccc1OCC(=O)N/N=C/c1cc([N+](=O)[O-])cc(Br)c1O	COc1cc(Br)ccc1OCC(=O)N/N=C/c1cc(Cl)cc([N+](=O)[O-])c1O	43594	61828	[*:1]c1cc([*:2])c([*:3])c(Br)c1>>[*:1]c1cc(Cl)cc([*:2])c1[*:3]	[*:2]/C=N\NC(=O)COc1ccc(Br)cc1OC.[*:3]O.[*:1][N+](=O)[O-]	1.02	70.23	69.21	[*:1]c1cc([*:2])c([*:3])c(Br)c1	[*:1]c1cc(Cl)cc([*:2])c1[*:3]
COc1cc(Br)ccc1OCC(=O)N/N=C/c1cc([N+](=O)[O-])cc([N+](=O)[O-])c1O	COc1cc(Br)ccc1OCC(=O)N/N=C/c1cccc([N+](=O)[O-])c1O	59823	46297	[*:1]c1cc([N+](=O)[O-])cc([*:2])c1[*:3]>>[*:1]c1cccc([*:2])c1[*:3]	[*:1]/C=N\NC(=O)COc1ccc(Br)cc1OC.[*:3]O.[*:2][N+](=O)[O-]	14.29	57.24	42.95	[*:1]c1cc([N+](=O)[O-])cc([*:2])c1[*:3]	[*:1]c1cccc([*:2])c1[*:3]
COc1cc(Br)ccc1OCC(=O)N/N=C/c1cc([N+](=O)[O-])cc([N+](=O)[O-])c1O	COc1cc(Br)ccc1OCC(=O)N/N=C/c1cccc([N+](=O)[O-])c1O	59823	46297	[*:1]c1cc([*:2])c([*:3])c([N+](=O)[O-])c1>>[*:1]c1cccc([*:2])c1[*:3]	[*:2]/C=N\NC(=O)COc1ccc(Br)cc1OC.[*:3]O.[*:1][N+](=O)[O-]	14.29	57.24	42.95	[*:1]c1cc([*:2])c([*:3])c([N+](=O)[O-])c1	[*:1]c1cccc([*:2])c1[*:3]
COc1cc(Br)ccc1OCC(=O)N/N=C/c1cc([N+](=O)[O-])cc([N+](=O)[O-])c1O	COc1cc(Br)ccc1OCC(=O)N/N=C/c1cc(Cl)cc([N+](=O)[O-])c1O	59823	61828	[*:1]c1cc([*:2])c([*:3])c([N+](=O)[O-])c1>>[*:1]c1cc(Cl)cc([*:2])c1[*:3]	[*:2]/C=N\NC(=O)COc1ccc(Br)cc1OC.[*:3]O.[*:1][N+](=O)[O-]	14.29	70.23	55.94	[*:1]c1cc([*:2])c([*:3])c([N+](=O)[O-])c1	[*:1]c1cc(Cl)cc([*:2])c1[*:3]
COc1cc(Br)ccc1OCC(=O)N/N=C/c1cc([N+](=O)[O-])cc(Br)c1O	COc1cc(Br)ccc1OCC(=O)N/N=C/c1cccc([N+](=O)[O-])c1O	43594	46297	[*:1]c1cc([*:2])c(O)c(Br)c1>>[*:1]c1cccc([*:2])c1O	[*:2]/C=N\NC(=O)COc1ccc(Br)cc1OC.[*:1][N+](=O)[O-]	1.02	57.24	56.22	[*:1]c1cc([*:2])c(O)c(Br)c1	[*:1]c1cccc([*:2])c1O
COc1cc(Br)ccc1OCC(=O)N/N=C/c1cc([N+](=O)[O-])cc(Br)c1O	COc1cc(Br)ccc1OCC(=O)N/N=C/c1cc(Cl)cc([N+](=O)[O-])c1O	43594	61828	[*:1]c1cc([*:2])c(O)c(Br)c1>>[*:1]c1cc(Cl)cc([*:2])c1O	[*:2]/C=N\NC(=O)COc1ccc(Br)cc1OC.[*:1][N+](=O)[O-]	1.02	70.23	69.21	[*:1]c1cc([*:2])c(O)c(Br)c1	[*:1]c1cc(Cl)cc([*:2])c1O
COc1ccc([N+](=O)[O-])cc1/C=N/NC(=O)COc1ccc(Br)cc1OC	COc1cc(Br)ccc1OCC(=O)N/N=C/c1cccc([N+](=O)[O-])c1O	44577	46297	[*:1]c1ccc(OC)c([*:2])c1>>[*:1]c1cccc([*:2])c1O	[*:2]/C=N\NC(=O)COc1ccc(Br)cc1OC.[*:1][N+](=O)[O-]	19.8	57.24	37.44	[*:1]c1ccc(OC)c([*:2])c1	[*:1]c1cccc([*:2])c1O
COc1cc(Br)ccc1OCC(=O)N/N=C/c1ccc([N+](=O)[O-])cc1	COc1cc(Br)ccc1OCC(=O)N/N=C/c1cccc([N+](=O)[O-])c1O	45847	46297	[*:1]c1ccc([*:2])cc1>>[*:1]c1cccc([*:2])c1O	[*:1]/C=N\NC(=O)COc1ccc(Br)cc1OC.[*:2][N+](=O)[O-]	15.8	57.24	41.44	[*:1]c1ccc([*:2])cc1	[*:1]c1cccc([*:2])c1O
COc1cc(Br)ccc1OCC(=O)N/N=C/c1cccc([N+](=O)[O-])c1	COc1cc(Br)ccc1OCC(=O)N/N=C/c1cccc([N+](=O)[O-])c1O	46461	46297	[*:1]c1cccc([*:2])c1>>[*:1]c1cccc([*:2])c1O	[*:1]/C=N\NC(=O)COc1ccc(Br)cc1OC.[*:2][N+](=O)[O-]	-0.78	57.24	58.02	[*:1]c1cccc([*:2])c1	[*:1]c1cccc([*:2])c1O
COc1cc(Br)ccc1OCC(=O)N/N=C/c1cc([N+](=O)[O-])cc([N+](=O)[O-])c1O	COc1cc(Br)ccc1OCC(=O)N/N=C/c1cccc([N+](=O)[O-])c1O	59823	46297	[*:1]c1cc([N+](=O)[O-])cc([*:2])c1O>>[*:1]c1cccc([*:2])c1O	[*:1]/C=N\NC(=O)COc1ccc(Br)cc1OC.[*:2][N+](=O)[O-]	14.29	57.24	42.95	[*:1]c1cc([N+](=O)[O-])cc([*:2])c1O	[*:1]c1cccc([*:2])c1O
COc1cc(Br)ccc1OCC(=O)N/N=C/c1cc([N+](=O)[O-])cc([N+](=O)[O-])c1O	COc1cc(Br)ccc1OCC(=O)N/N=C/c1cccc([N+](=O)[O-])c1O	59823	46297	[*:1]c1cc([*:2])c(O)c([N+](=O)[O-])c1>>[*:1]c1cccc([*:2])c1O	[*:2]/C=N\NC(=O)COc1ccc(Br)cc1OC.[*:1][N+](=O)[O-]	14.29	57.24	42.95	[*:1]c1cc([*:2])c(O)c([N+](=O)[O-])c1	[*:1]c1cccc([*:2])c1O
COc1cc(Br)ccc1OCC(=O)N/N=C/c1cc([N+](=O)[O-])cc([N+](=O)[O-])c1O	COc1cc(Br)ccc1OCC(=O)N/N=C/c1cc(Cl)cc([N+](=O)[O-])c1O	59823	61828	[*:1]c1cc([*:2])c(O)c([N+](=O)[O-])c1>>[*:1]c1cc(Cl)cc([*:2])c1O	[*:2]/C=N\NC(=O)COc1ccc(Br)cc1OC.[*:1][N+](=O)[O-]	14.29	70.23	55.94	[*:1]c1cc([*:2])c(O)c([N+](=O)[O-])c1	[*:1]c1cc(Cl)cc([*:2])c1O
Cc1ccc(OCC(=O)N/N=C/c2cc(O)ccc2[N+](=O)[O-])cc1C	Cc1ccc(OCC(=O)N/N=C/c2cc([N+](=O)[O-])ccc2O)cc1C	46186	44553	[*:1]c1cc(O)ccc1[N+](=O)[O-]>>[*:1]c1cc([N+](=O)[O-])ccc1O	[*:1]/C=N\NC(=O)COc1ccc(C)c(C)c1	20.01	72.09	52.08	[*:1]c1cc(O)ccc1[N+](=O)[O-]	[*:1]c1cc([N+](=O)[O-])ccc1O
Cc1ccc(OCC(=O)N/N=C/c2c[nH]c3ccccc23)cc1C	Cc1ccc(OCC(=O)N/N=C/c2cc([N+](=O)[O-])ccc2O)cc1C	49707	44553	[*:1]c1c[nH]c2ccccc12>>[*:1]c1cc([N+](=O)[O-])ccc1O	[*:1]/C=N\NC(=O)COc1ccc(C)c(C)c1	-22.14	72.09	94.23	[*:1]c1c[nH]c2ccccc12	[*:1]c1cc([N+](=O)[O-])ccc1O
Cc1ccc(OCC(=O)N/N=C/c2cc(Br)cc(Br)c2O)cc1C	Cc1ccc(OCC(=O)N/N=C/c2cc([N+](=O)[O-])ccc2O)cc1C	49708	44553	[*:1]c1cc(Br)cc(Br)c1O>>[*:1]c1cc([N+](=O)[O-])ccc1O	[*:1]/C=N\NC(=O)COc1ccc(C)c(C)c1	21.51	72.09	50.58	[*:1]c1cc(Br)cc(Br)c1O	[*:1]c1cc([N+](=O)[O-])ccc1O
Cc1ccc(OCC(=O)N/N=C/c2cc(I)cc(I)c2O)cc1C	Cc1ccc(OCC(=O)N/N=C/c2cc([N+](=O)[O-])ccc2O)cc1C	49709	44553	[*:1]c1cc(I)cc(I)c1O>>[*:1]c1cc([N+](=O)[O-])ccc1O	[*:1]/C=N\NC(=O)COc1ccc(C)c(C)c1	32.89	72.09	39.2	[*:1]c1cc(I)cc(I)c1O	[*:1]c1cc([N+](=O)[O-])ccc1O
Cc1ccc(OCC(=O)N/N=C/c2cc(Br)c(Br)o2)cc1C	Cc1ccc(OCC(=O)N/N=C/c2cc([N+](=O)[O-])ccc2O)cc1C	51113	44553	[*:1]c1cc(Br)c(Br)o1>>[*:1]c1cc([N+](=O)[O-])ccc1O	[*:1]/C=N\NC(=O)COc1ccc(C)c(C)c1	-22.55	72.09	94.64	[*:1]c1cc(Br)c(Br)o1	[*:1]c1cc([N+](=O)[O-])ccc1O
Cc1ccc(OCC(=O)N/N=C/c2c(C)cc(O)cc2O)cc1C	Cc1ccc(OCC(=O)N/N=C/c2cc([N+](=O)[O-])ccc2O)cc1C	58878	44553	[*:1]c1c(C)cc(O)cc1O>>[*:1]c1cc([N+](=O)[O-])ccc1O	[*:1]/C=N\NC(=O)COc1ccc(C)c(C)c1	54.53	72.09	17.56	[*:1]c1c(C)cc(O)cc1O	[*:1]c1cc([N+](=O)[O-])ccc1O
Cc1ccc(OCC(=O)N/N=C/c2c[nH]c3ccc(Br)cc23)cc1C	Cc1ccc(OCC(=O)N/N=C/c2cc([N+](=O)[O-])ccc2O)cc1C	58881	44553	[*:1]c1c[nH]c2ccc(Br)cc12>>[*:1]c1cc([N+](=O)[O-])ccc1O	[*:1]/C=N\NC(=O)COc1ccc(C)c(C)c1	5.05	72.09	67.04	[*:1]c1c[nH]c2ccc(Br)cc12	[*:1]c1cc([N+](=O)[O-])ccc1O
Cc1ccc(OCC(=O)N/N=C/c2cc(Br)cc(C)c2O)cc1C	Cc1ccc(OCC(=O)N/N=C/c2cc([N+](=O)[O-])ccc2O)cc1C	58884	44553	[*:1]c1cc(Br)cc(C)c1O>>[*:1]c1cc([N+](=O)[O-])ccc1O	[*:1]/C=N\NC(=O)COc1ccc(C)c(C)c1	-13.62	72.09	85.71	[*:1]c1cc(Br)cc(C)c1O	[*:1]c1cc([N+](=O)[O-])ccc1O
Cc1ccc(OCC(=O)N/N=C/c2cc(Br)ccc2O)cc1C	Cc1ccc(OCC(=O)N/N=C/c2cc([N+](=O)[O-])ccc2O)cc1C	58885	44553	[*:1]c1cc(Br)ccc1O>>[*:1]c1cc([N+](=O)[O-])ccc1O	[*:1]/C=N\NC(=O)COc1ccc(C)c(C)c1	-16	72.09	88.09	[*:1]c1cc(Br)ccc1O	[*:1]c1cc([N+](=O)[O-])ccc1O
Cc1ccc(OCC(=O)N/N=C/c2cc(Cl)ccc2O)cc1C	Cc1ccc(OCC(=O)N/N=C/c2cc([N+](=O)[O-])ccc2O)cc1C	58886	44553	[*:1]c1cc(Cl)ccc1O>>[*:1]c1cc([N+](=O)[O-])ccc1O	[*:1]/C=N\NC(=O)COc1ccc(C)c(C)c1	18.21	72.09	53.88	[*:1]c1cc(Cl)ccc1O	[*:1]c1cc([N+](=O)[O-])ccc1O
COc1ccc(Cl)cc1/C=N/NC(=O)COc1ccc(C)c(C)c1	Cc1ccc(OCC(=O)N/N=C/c2cc([N+](=O)[O-])ccc2O)cc1C	58887	44553	[*:1]c1cc(Cl)ccc1OC>>[*:1]c1cc([N+](=O)[O-])ccc1O	[*:1]/C=N\NC(=O)COc1ccc(C)c(C)c1	-1.89	72.09	73.98	[*:1]c1cc(Cl)ccc1OC	[*:1]c1cc([N+](=O)[O-])ccc1O
Cc1ccc(OCC(=O)N/N=C/c2cc(I)ccc2O)cc1C	Cc1ccc(OCC(=O)N/N=C/c2cc([N+](=O)[O-])ccc2O)cc1C	58888	44553	[*:1]c1cc(I)ccc1O>>[*:1]c1cc([N+](=O)[O-])ccc1O	[*:1]/C=N\NC(=O)COc1ccc(C)c(C)c1	25.71	72.09	46.38	[*:1]c1cc(I)ccc1O	[*:1]c1cc([N+](=O)[O-])ccc1O
Cc1ccc(OCC(=O)N/N=C/c2c[nH]c3ccccc23)cc1C	Cc1ccc(OCC(=O)N/N=C/c2cc(Br)c(O)c(Br)c2O)cc1C	49707	51050	[*:1]c1c[nH]c2ccccc12>>[*:1]c1cc(Br)c(O)c(Br)c1O	[*:1]/C=N\NC(=O)COc1ccc(C)c(C)c1	-22.14	77.19	99.33	[*:1]c1c[nH]c2ccccc12	[*:1]c1cc(Br)c(O)c(Br)c1O
Cc1ccc(OCC(=O)N/N=C/c2cc(Br)c(Br)o2)cc1C	Cc1ccc(OCC(=O)N/N=C/c2cc(Br)c(O)c(Br)c2O)cc1C	51113	51050	[*:1]c1cc(Br)c(Br)o1>>[*:1]c1cc(Br)c(O)c(Br)c1O	[*:1]/C=N\NC(=O)COc1ccc(C)c(C)c1	-22.55	77.19	99.74	[*:1]c1cc(Br)c(Br)o1	[*:1]c1cc(Br)c(O)c(Br)c1O
Cc1ccc(OCC(=O)N/N=C/c2c(C)cc(O)cc2O)cc1C	Cc1ccc(OCC(=O)N/N=C/c2cc(Br)c(O)c(Br)c2O)cc1C	58878	51050	[*:1]c1c(C)cc(O)cc1O>>[*:1]c1cc(Br)c(O)c(Br)c1O	[*:1]/C=N\NC(=O)COc1ccc(C)c(C)c1	54.53	77.19	22.66	[*:1]c1c(C)cc(O)cc1O	[*:1]c1cc(Br)c(O)c(Br)c1O
Cc1ccc(OCC(=O)N/N=C/c2c[nH]c3ccc(Br)cc23)cc1C	Cc1ccc(OCC(=O)N/N=C/c2cc(Br)c(O)c(Br)c2O)cc1C	58881	51050	[*:1]c1c[nH]c2ccc(Br)cc12>>[*:1]c1cc(Br)c(O)c(Br)c1O	[*:1]/C=N\NC(=O)COc1ccc(C)c(C)c1	5.05	77.19	72.14	[*:1]c1c[nH]c2ccc(Br)cc12	[*:1]c1cc(Br)c(O)c(Br)c1O
Cc1ccc(OCC(=O)N/N=C/c2cc(Br)cc(Br)c2O)cc1C	Cc1ccc(OCC(=O)N/N=C/c2cc([N+](=O)[O-])cc(Br)c2O)cc1C	49708	43590	[*:1]c1cc(Br)cc([*:2])c1O>>[*:1]c1cc([N+](=O)[O-])cc([*:2])c1O	[*:1]/C=N\NC(=O)COc1ccc(C)c(C)c1.[*:2]Br	21.51	82.74	61.23	[*:1]c1cc(Br)cc([*:2])c1O	[*:1]c1cc([N+](=O)[O-])cc([*:2])c1O
Cc1ccc(OCC(=O)N/N=C/c2cc(Br)cc(Br)c2O)cc1C	Cc1ccc(OCC(=O)N/N=C/c2cc([N+](=O)[O-])cc(Br)c2O)cc1C	49708	43590	[*:1]c1cc([*:2])c(O)c(Br)c1>>[*:1]c1cc([N+](=O)[O-])cc([*:2])c1O	[*:2]/C=N\NC(=O)COc1ccc(C)c(C)c1.[*:1]Br	21.51	82.74	61.23	[*:1]c1cc([*:2])c(O)c(Br)c1	[*:1]c1cc([N+](=O)[O-])cc([*:2])c1O
Cc1ccc(OCC(=O)N/N=C/c2cc(Br)c(Br)o2)cc1C	Cc1ccc(OCC(=O)N/N=C/c2cc([N+](=O)[O-])cc(Br)c2O)cc1C	51113	43590	[*:1]c1cc([*:2])c(Br)o1>>[*:1]c1cc([N+](=O)[O-])cc([*:2])c1O	[*:1]/C=N\NC(=O)COc1ccc(C)c(C)c1.[*:2]Br	-22.55	82.74	105.29	[*:1]c1cc([*:2])c(Br)o1	[*:1]c1cc([N+](=O)[O-])cc([*:2])c1O
Cc1ccc(OCC(=O)N/N=C/c2cc(Br)c(Br)o2)cc1C	Cc1ccc(OCC(=O)N/N=C/c2cc([N+](=O)[O-])cc(Br)c2O)cc1C	51113	43590	[*:1]c1cc(Br)c([*:2])o1>>[*:1]c1cc([N+](=O)[O-])cc([*:2])c1O	[*:1]/C=N\NC(=O)COc1ccc(C)c(C)c1.[*:2]Br	-22.55	82.74	105.29	[*:1]c1cc(Br)c([*:2])o1	[*:1]c1cc([N+](=O)[O-])cc([*:2])c1O
CCOc1cc(/C=N/NC(=O)COc2ccc(C)c(C)c2)cc(Br)c1O	Cc1ccc(OCC(=O)N/N=C/c2cc([N+](=O)[O-])cc(Br)c2O)cc1C	56192	43590	[*:1]c1cc([*:2])c(O)c(OCC)c1>>[*:1]c1cc([N+](=O)[O-])cc([*:2])c1O	[*:1]/C=N\NC(=O)COc1ccc(C)c(C)c1.[*:2]Br	-11.26	82.74	94	[*:1]c1cc([*:2])c(O)c(OCC)c1	[*:1]c1cc([N+](=O)[O-])cc([*:2])c1O
Cc1ccc(OCC(=O)N/N=C/c2cc(Br)cc(C)c2O)cc1C	Cc1ccc(OCC(=O)N/N=C/c2cc([N+](=O)[O-])cc(Br)c2O)cc1C	58884	43590	[*:1]c1cc([*:2])c(O)c(C)c1>>[*:1]c1cc([N+](=O)[O-])cc([*:2])c1O	[*:2]/C=N\NC(=O)COc1ccc(C)c(C)c1.[*:1]Br	-13.62	82.74	96.36	[*:1]c1cc([*:2])c(O)c(C)c1	[*:1]c1cc([N+](=O)[O-])cc([*:2])c1O
Cc1ccc(OCC(=O)N/N=C/c2cc(Br)cc(Br)c2O)cc1C	Cc1ccc(OCC(=O)N/N=C/c2cc(Br)c(O)c(Br)c2O)cc1C	49708	51050	[*:1]c1cc([*:2])c(O)c(Br)c1>>[*:1]c1cc([*:2])c(O)c(Br)c1O	[*:2]/C=N\NC(=O)COc1ccc(C)c(C)c1.[*:1]Br	21.51	77.19	55.68	[*:1]c1cc([*:2])c(O)c(Br)c1	[*:1]c1cc([*:2])c(O)c(Br)c1O
Cc1ccc(OCC(=O)N/N=C/c2cc(Br)cc(Br)c2O)cc1C	Cc1ccc(OCC(=O)N/N=C/c2cc(Br)c(O)c(Br)c2O)cc1C	49708	51050	[*:1]c1cc([*:2])c(O)c(Br)c1>>[*:2]c1cc(Br)c(O)c([*:1])c1O	[*:2]/C=N\NC(=O)COc1ccc(C)c(C)c1.[*:1]Br	21.51	77.19	55.68	[*:1]c1cc([*:2])c(O)c(Br)c1	[*:2]c1cc(Br)c(O)c([*:1])c1O
Cc1ccc(OCC(=O)N/N=C/c2cc(Br)c(Br)o2)cc1C	Cc1ccc(OCC(=O)N/N=C/c2cc(Br)c(O)c(Br)c2O)cc1C	51113	51050	[*:1]c1cc([*:2])c(Br)o1>>[*:1]c1cc([*:2])c(O)c(Br)c1O	[*:1]/C=N\NC(=O)COc1ccc(C)c(C)c1.[*:2]Br	-22.55	77.19	99.74	[*:1]c1cc([*:2])c(Br)o1	[*:1]c1cc([*:2])c(O)c(Br)c1O
Cc1ccc(OCC(=O)N/N=C/c2cc(Br)c(Br)o2)cc1C	Cc1ccc(OCC(=O)N/N=C/c2cc(Br)c(O)c(Br)c2O)cc1C	51113	51050	[*:1]c1cc([*:2])c(Br)o1>>[*:1]c1cc(Br)c(O)c([*:2])c1O	[*:1]/C=N\NC(=O)COc1ccc(C)c(C)c1.[*:2]Br	-22.55	77.19	99.74	[*:1]c1cc([*:2])c(Br)o1	[*:1]c1cc(Br)c(O)c([*:2])c1O
Cc1ccc(OCC(=O)N/N=C/c2cc(Br)c(Br)o2)cc1C	Cc1ccc(OCC(=O)N/N=C/c2cc(Br)c(O)c(Br)c2O)cc1C	51113	51050	[*:1]c1cc(Br)c([*:2])o1>>[*:1]c1cc(Br)c(O)c([*:2])c1O	[*:1]/C=N\NC(=O)COc1ccc(C)c(C)c1.[*:2]Br	-22.55	77.19	99.74	[*:1]c1cc(Br)c([*:2])o1	[*:1]c1cc(Br)c(O)c([*:2])c1O
CCOc1cc(/C=N/NC(=O)COc2ccc(C)c(C)c2)cc(Br)c1O	Cc1ccc(OCC(=O)N/N=C/c2cc(Br)c(O)c(Br)c2O)cc1C	56192	51050	[*:1]c1cc([*:2])c(O)c(OCC)c1>>[*:1]c1cc(Br)c(O)c([*:2])c1O	[*:1]/C=N\NC(=O)COc1ccc(C)c(C)c1.[*:2]Br	-11.26	77.19	88.45	[*:1]c1cc([*:2])c(O)c(OCC)c1	[*:1]c1cc(Br)c(O)c([*:2])c1O
Cc1ccc(OCC(=O)N/N=C/c2cc(Br)cc(C)c2O)cc1C	Cc1ccc(OCC(=O)N/N=C/c2cc(Br)c(O)c(Br)c2O)cc1C	58884	51050	[*:1]c1cc([*:2])c(O)c(C)c1>>[*:2]c1cc(Br)c(O)c([*:1])c1O	[*:2]/C=N\NC(=O)COc1ccc(C)c(C)c1.[*:1]Br	-13.62	77.19	90.81	[*:1]c1cc([*:2])c(O)c(C)c1	[*:2]c1cc(Br)c(O)c([*:1])c1O
Cc1ccc(OCC(=O)N/N=C/c2cc(Br)cc(Br)c2O)cc1C	Cc1ccc(OCC(=O)N/N=C/c2cc(Br)c(O)c(Br)c2O)cc1C	49708	51050	[*:1]c1cc([*:2])c(O)c([*:3])c1>>[*:1]c1cc([*:2])c(O)c([*:3])c1O	[*:2]/C=N\NC(=O)COc1ccc(C)c(C)c1.[*:1]Br.[*:3]Br	21.51	77.19	55.68	[*:1]c1cc([*:2])c(O)c([*:3])c1	[*:1]c1cc([*:2])c(O)c([*:3])c1O
Cc1ccc(OCC(=O)N/N=C/c2cc(Br)c(Br)o2)cc1C	Cc1ccc(OCC(=O)N/N=C/c2cc(Br)c(O)c(Br)c2O)cc1C	51113	51050	[*:1]c1cc([*:2])c([*:3])o1>>[*:1]c1cc([*:2])c(O)c([*:3])c1O	[*:1]/C=N\NC(=O)COc1ccc(C)c(C)c1.[*:2]Br.[*:3]Br	-22.55	77.19	99.74	[*:1]c1cc([*:2])c([*:3])o1	[*:1]c1cc([*:2])c(O)c([*:3])c1O
Cc1ccc(OCC(=O)N/N=C/c2cc(Br)cc(Br)c2O)cc1C	Cc1ccc(OCC(=O)N/N=C/c2cc([N+](=O)[O-])cc(Br)c2O)cc1C	49708	43590	[*:1]c1cc(Br)cc([*:2])c1[*:3]>>[*:1]c1cc([N+](=O)[O-])cc([*:2])c1[*:3]	[*:1]/C=N\NC(=O)COc1ccc(C)c(C)c1.[*:2]Br.[*:3]O	21.51	82.74	61.23	[*:1]c1cc(Br)cc([*:2])c1[*:3]	[*:1]c1cc([N+](=O)[O-])cc([*:2])c1[*:3]
Cc1ccc(OCC(=O)N/N=C/c2cc(Br)cc(Br)c2O)cc1C	Cc1ccc(OCC(=O)N/N=C/c2cc([N+](=O)[O-])cc(Br)c2O)cc1C	49708	43590	[*:1]c1cc([*:2])c([*:3])c(Br)c1>>[*:1]c1cc([N+](=O)[O-])cc([*:2])c1[*:3]	[*:2]/C=N\NC(=O)COc1ccc(C)c(C)c1.[*:1]Br.[*:3]O	21.51	82.74	61.23	[*:1]c1cc([*:2])c([*:3])c(Br)c1	[*:1]c1cc([N+](=O)[O-])cc([*:2])c1[*:3]
CCOc1cc(/C=N/NC(=O)COc2ccc(C)c(C)c2)cc(Br)c1O	Cc1ccc(OCC(=O)N/N=C/c2cc([N+](=O)[O-])cc(Br)c2O)cc1C	56192	43590	[*:1]c1cc([*:2])c([*:3])c(OCC)c1>>[*:1]c1cc([N+](=O)[O-])cc([*:2])c1[*:3]	[*:1]/C=N\NC(=O)COc1ccc(C)c(C)c1.[*:2]Br.[*:3]O	-11.26	82.74	94	[*:1]c1cc([*:2])c([*:3])c(OCC)c1	[*:1]c1cc([N+](=O)[O-])cc([*:2])c1[*:3]
Cc1ccc(OCC(=O)N/N=C/c2cc(Br)cc(C)c2O)cc1C	Cc1ccc(OCC(=O)N/N=C/c2cc([N+](=O)[O-])cc(Br)c2O)cc1C	58884	43590	[*:1]c1cc([*:2])c([*:3])c(C)c1>>[*:1]c1cc([N+](=O)[O-])cc([*:2])c1[*:3]	[*:2]/C=N\NC(=O)COc1ccc(C)c(C)c1.[*:1]Br.[*:3]O	-13.62	82.74	96.36	[*:1]c1cc([*:2])c([*:3])c(C)c1	[*:1]c1cc([N+](=O)[O-])cc([*:2])c1[*:3]
Cc1ccc(OCC(=O)N/N=C/c2cc(Br)cc(Br)c2O)cc1C	Cc1ccc(OCC(=O)N/N=C/c2cc(Br)c(O)c(Br)c2O)cc1C	49708	51050	[*:1]c1cc([*:2])c([*:3])c(Br)c1>>[*:2]c1cc([*:1])c(O)c(Br)c1[*:3]	[*:2]/C=N\NC(=O)COc1ccc(C)c(C)c1.[*:1]Br.[*:3]O	21.51	77.19	55.68	[*:1]c1cc([*:2])c([*:3])c(Br)c1	[*:2]c1cc([*:1])c(O)c(Br)c1[*:3]
Cc1ccc(OCC(=O)N/N=C/c2cc(Br)cc(Br)c2O)cc1C	Cc1ccc(OCC(=O)N/N=C/c2cc(Br)c(O)c(Br)c2O)cc1C	49708	51050	[*:1]c1cc([*:2])c([*:3])c(Br)c1>>[*:1]c1cc([*:2])c(O)c(Br)c1[*:3]	[*:2]/C=N\NC(=O)COc1ccc(C)c(C)c1.[*:1]Br.[*:3]O	21.51	77.19	55.68	[*:1]c1cc([*:2])c([*:3])c(Br)c1	[*:1]c1cc([*:2])c(O)c(Br)c1[*:3]
Cc1ccc(OCC(=O)N/N=C/c2cc(Br)cc(Br)c2O)cc1C	Cc1ccc(OCC(=O)N/N=C/c2cc(Br)c(O)c(Br)c2O)cc1C	49708	51050	[*:1]c1cc([*:2])c([*:3])c(Br)c1>>[*:2]c1cc(Br)c([*:3])c([*:1])c1O	[*:2]/C=N\NC(=O)COc1ccc(C)c(C)c1.[*:1]Br.[*:3]O	21.51	77.19	55.68	[*:1]c1cc([*:2])c([*:3])c(Br)c1	[*:2]c1cc(Br)c([*:3])c([*:1])c1O
Cc1ccc(OCC(=O)N/N=C/c2cc(Br)cc(Br)c2O)cc1C	Cc1ccc(OCC(=O)N/N=C/c2cc(Br)c(O)c(Br)c2O)cc1C	49708	51050	[*:1]c1cc([*:2])c([*:3])c(Br)c1>>[*:2]c1cc(Br)c(O)c([*:1])c1[*:3]	[*:2]/C=N\NC(=O)COc1ccc(C)c(C)c1.[*:1]Br.[*:3]O	21.51	77.19	55.68	[*:1]c1cc([*:2])c([*:3])c(Br)c1	[*:2]c1cc(Br)c(O)c([*:1])c1[*:3]
CCOc1cc(/C=N/NC(=O)COc2ccc(C)c(C)c2)cc(Br)c1O	Cc1ccc(OCC(=O)N/N=C/c2cc(Br)c(O)c(Br)c2O)cc1C	56192	51050	[*:1]c1cc([*:2])c([*:3])c(OCC)c1>>[*:1]c1cc([*:2])c(O)c(Br)c1[*:3]	[*:1]/C=N\NC(=O)COc1ccc(C)c(C)c1.[*:2]Br.[*:3]O	-11.26	77.19	88.45	[*:1]c1cc([*:2])c([*:3])c(OCC)c1	[*:1]c1cc([*:2])c(O)c(Br)c1[*:3]
Cc1ccc(OCC(=O)N/N=C/c2cc(Br)cc(C)c2O)cc1C	Cc1ccc(OCC(=O)N/N=C/c2cc(Br)c(O)c(Br)c2O)cc1C	58884	51050	[*:1]c1cc([*:2])c([*:3])c(C)c1>>[*:2]c1cc([*:1])c(O)c(Br)c1[*:3]	[*:2]/C=N\NC(=O)COc1ccc(C)c(C)c1.[*:1]Br.[*:3]O	-13.62	77.19	90.81	[*:1]c1cc([*:2])c([*:3])c(C)c1	[*:2]c1cc([*:1])c(O)c(Br)c1[*:3]
CCOc1cc(/C=N/NC(=O)COc2ccc(C)c(C)c2)cc(Br)c1O	Cc1ccc(OCC(=O)N/N=C/c2cc(Br)c(O)c(Br)c2O)cc1C	56192	51050	[*:1]c1cc([*:2])c([*:3])c(OCC)c1>>[*:2]c1cc([*:1])c(O)c(Br)c1[*:3]	[*:1]/C=N\NC(=O)COc1ccc(C)c(C)c1.[*:2]Br.[*:3]O	-11.26	77.19	88.45	[*:1]c1cc([*:2])c([*:3])c(OCC)c1	[*:2]c1cc([*:1])c(O)c(Br)c1[*:3]
Cc1ccc(OCC(=O)N/N=C/c2cc(Br)cc(C)c2O)cc1C	Cc1ccc(OCC(=O)N/N=C/c2cc(Br)c(O)c(Br)c2O)cc1C	58884	51050	[*:1]c1cc([*:2])c([*:3])c(C)c1>>[*:1]c1cc([*:2])c(O)c(Br)c1[*:3]	[*:2]/C=N\NC(=O)COc1ccc(C)c(C)c1.[*:1]Br.[*:3]O	-13.62	77.19	90.81	[*:1]c1cc([*:2])c([*:3])c(C)c1	[*:1]c1cc([*:2])c(O)c(Br)c1[*:3]
CCOc1cc(/C=N/NC(=O)COc2ccc(C)c(C)c2)cc(Br)c1O	Cc1ccc(OCC(=O)N/N=C/c2cc(Br)c(O)c(Br)c2O)cc1C	56192	51050	[*:1]c1cc([*:2])c([*:3])c(OCC)c1>>[*:1]c1cc(Br)c([*:3])c([*:2])c1O	[*:1]/C=N\NC(=O)COc1ccc(C)c(C)c1.[*:2]Br.[*:3]O	-11.26	77.19	88.45	[*:1]c1cc([*:2])c([*:3])c(OCC)c1	[*:1]c1cc(Br)c([*:3])c([*:2])c1O
Cc1ccc(OCC(=O)N/N=C/c2cc(Br)cc(C)c2O)cc1C	Cc1ccc(OCC(=O)N/N=C/c2cc(Br)c(O)c(Br)c2O)cc1C	58884	51050	[*:1]c1cc([*:2])c([*:3])c(C)c1>>[*:2]c1cc(Br)c([*:3])c([*:1])c1O	[*:2]/C=N\NC(=O)COc1ccc(C)c(C)c1.[*:1]Br.[*:3]O	-13.62	77.19	90.81	[*:1]c1cc([*:2])c([*:3])c(C)c1	[*:2]c1cc(Br)c([*:3])c([*:1])c1O
CCOc1cc(/C=N/NC(=O)COc2ccc(C)c(C)c2)cc(Br)c1O	Cc1ccc(OCC(=O)N/N=C/c2cc(Br)c(O)c(Br)c2O)cc1C	56192	51050	[*:1]c1cc([*:2])c([*:3])c(OCC)c1>>[*:1]c1cc(Br)c(O)c([*:2])c1[*:3]	[*:1]/C=N\NC(=O)COc1ccc(C)c(C)c1.[*:2]Br.[*:3]O	-11.26	77.19	88.45	[*:1]c1cc([*:2])c([*:3])c(OCC)c1	[*:1]c1cc(Br)c(O)c([*:2])c1[*:3]
Cc1ccc(OCC(=O)N/N=C/c2cc(Br)cc(C)c2O)cc1C	Cc1ccc(OCC(=O)N/N=C/c2cc(Br)c(O)c(Br)c2O)cc1C	58884	51050	[*:1]c1cc([*:2])c([*:3])c(C)c1>>[*:2]c1cc(Br)c(O)c([*:1])c1[*:3]	[*:2]/C=N\NC(=O)COc1ccc(C)c(C)c1.[*:1]Br.[*:3]O	-13.62	77.19	90.81	[*:1]c1cc([*:2])c([*:3])c(C)c1	[*:2]c1cc(Br)c(O)c([*:1])c1[*:3]
COc1c(O)ccc(/C=N/NC(=O)COc2ccc(C)c(C)c2)c1[N+](=O)[O-]	COc1cc(/C=N/NC(=O)COc2ccc(C)c(C)c2)cc([N+](=O)[O-])c1O	47043	62055	[*:1]Oc1c([*:2])ccc([*:3])c1[N+](=O)[O-]>>[*:1]Oc1cc([*:3])cc([N+](=O)[O-])c1[*:2]	[*:3]/C=N\NC(=O)COc1ccc(C)c(C)c1.[*:1]C.[*:2]O	-20.52	66.24	86.76	[*:1]Oc1c([*:2])ccc([*:3])c1[N+](=O)[O-]	[*:1]Oc1cc([*:3])cc([N+](=O)[O-])c1[*:2]
COc1c(O)ccc(/C=N/NC(=O)COc2ccc(C)c(C)c2)c1[N+](=O)[O-]	COc1cc(/C=N/NC(=O)COc2ccc(C)c(C)c2)cc([N+](=O)[O-])c1O	47043	62055	[*:1]Oc1c(O)ccc([*:2])c1[*:3]>>[*:1]Oc1cc([*:2])cc([*:3])c1O	[*:2]/C=N\NC(=O)COc1ccc(C)c(C)c1.[*:1]C.[*:3][N+](=O)[O-]	-20.52	66.24	86.76	[*:1]Oc1c(O)ccc([*:2])c1[*:3]	[*:1]Oc1cc([*:2])cc([*:3])c1O
Cc1ccc(OCC(=O)N/N=C/c2cc(Br)cc(Br)c2O)cc1C	Cc1ccc(OCC(=O)N/N=C/c2cc([N+](=O)[O-])cc(Br)c2O)cc1C	49708	43590	[*:1]c1cc(Br)cc(Br)c1[*:2]>>[*:1]c1cc([N+](=O)[O-])cc(Br)c1[*:2]	[*:1]/C=N\NC(=O)COc1ccc(C)c(C)c1.[*:2]O	21.51	82.74	61.23	[*:1]c1cc(Br)cc(Br)c1[*:2]	[*:1]c1cc([N+](=O)[O-])cc(Br)c1[*:2]
Cc1ccc(OCC(=O)N/N=C/c2cc(I)cc(I)c2O)cc1C	Cc1ccc(OCC(=O)N/N=C/c2cc([N+](=O)[O-])cc(Br)c2O)cc1C	49709	43590	[*:1]c1cc(I)cc(I)c1[*:2]>>[*:1]c1cc([N+](=O)[O-])cc(Br)c1[*:2]	[*:1]/C=N\NC(=O)COc1ccc(C)c(C)c1.[*:2]O	32.89	82.74	49.85	[*:1]c1cc(I)cc(I)c1[*:2]	[*:1]c1cc([N+](=O)[O-])cc(Br)c1[*:2]
CCOc1cc(/C=N/NC(=O)COc2ccc(C)c(C)c2)cc(Br)c1O	Cc1ccc(OCC(=O)N/N=C/c2cc([N+](=O)[O-])cc(Br)c2O)cc1C	56192	43590	[*:1]c1cc(Br)c([*:2])c(OCC)c1>>[*:1]c1cc([N+](=O)[O-])cc(Br)c1[*:2]	[*:1]/C=N\NC(=O)COc1ccc(C)c(C)c1.[*:2]O	-11.26	82.74	94	[*:1]c1cc(Br)c([*:2])c(OCC)c1	[*:1]c1cc([N+](=O)[O-])cc(Br)c1[*:2]
CCOc1cc(/C=N/NC(=O)COc2ccc(C)c(C)c2)cc(I)c1O	Cc1ccc(OCC(=O)N/N=C/c2cc([N+](=O)[O-])cc(Br)c2O)cc1C	56207	43590	[*:1]c1cc(I)c([*:2])c(OCC)c1>>[*:1]c1cc([N+](=O)[O-])cc(Br)c1[*:2]	[*:1]/C=N\NC(=O)COc1ccc(C)c(C)c1.[*:2]O	16.95	82.74	65.79	[*:1]c1cc(I)c([*:2])c(OCC)c1	[*:1]c1cc([N+](=O)[O-])cc(Br)c1[*:2]
Cc1ccc(OCC(=O)N/N=C/c2c(C)cc(O)cc2O)cc1C	Cc1ccc(OCC(=O)N/N=C/c2cc([N+](=O)[O-])cc(Br)c2O)cc1C	58878	43590	[*:1]c1cc(C)c([*:2])c(O)c1>>[*:2]c1cc([N+](=O)[O-])cc(Br)c1[*:1]	[*:2]/C=N\NC(=O)COc1ccc(C)c(C)c1.[*:1]O	54.53	82.74	28.21	[*:1]c1cc(C)c([*:2])c(O)c1	[*:2]c1cc([N+](=O)[O-])cc(Br)c1[*:1]
Cc1ccc(OCC(=O)N/N=C/c2c(C)cc(O)cc2O)cc1C	Cc1ccc(OCC(=O)N/N=C/c2cc([N+](=O)[O-])cc(Br)c2O)cc1C	58878	43590	[*:1]c1cc(O)cc(C)c1[*:2]>>[*:2]c1cc([N+](=O)[O-])cc(Br)c1[*:1]	[*:2]/C=N\NC(=O)COc1ccc(C)c(C)c1.[*:1]O	54.53	82.74	28.21	[*:1]c1cc(O)cc(C)c1[*:2]	[*:2]c1cc([N+](=O)[O-])cc(Br)c1[*:1]
Cc1ccc(OCC(=O)N/N=C/c2cc(Br)cc(C)c2O)cc1C	Cc1ccc(OCC(=O)N/N=C/c2cc([N+](=O)[O-])cc(Br)c2O)cc1C	58884	43590	[*:1]c1cc(Br)cc(C)c1[*:2]>>[*:1]c1cc([N+](=O)[O-])cc(Br)c1[*:2]	[*:1]/C=N\NC(=O)COc1ccc(C)c(C)c1.[*:2]O	-13.62	82.74	96.36	[*:1]c1cc(Br)cc(C)c1[*:2]	[*:1]c1cc([N+](=O)[O-])cc(Br)c1[*:2]
Cc1ccc(OCC(=O)N/N=C/c2ccc(O)c([N+](=O)[O-])c2)cc1C	Cc1ccc(OCC(=O)N/N=C/c2cc([N+](=O)[O-])ccc2O)cc1C	45271	44553	[*:1]c1ccc([*:2])c([N+](=O)[O-])c1>>[*:2]c1ccc([N+](=O)[O-])cc1[*:1]	[*:1]/C=N\NC(=O)COc1ccc(C)c(C)c1.[*:2]O	3.4	72.09	68.69	[*:1]c1ccc([*:2])c([N+](=O)[O-])c1	[*:2]c1ccc([N+](=O)[O-])cc1[*:1]
Cc1ccc(OCC(=O)N/N=C/c2ccc([N+](=O)[O-])c(O)c2)cc1C	Cc1ccc(OCC(=O)N/N=C/c2cc([N+](=O)[O-])ccc2O)cc1C	46142	44553	[*:1]c1ccc([N+](=O)[O-])c([*:2])c1>>[*:2]c1ccc([N+](=O)[O-])cc1[*:1]	[*:1]/C=N\NC(=O)COc1ccc(C)c(C)c1.[*:2]O	9.25	72.09	62.84	[*:1]c1ccc([N+](=O)[O-])c([*:2])c1	[*:2]c1ccc([N+](=O)[O-])cc1[*:1]
Cc1ccc(OCC(=O)N/N=C/c2cc(O)ccc2[N+](=O)[O-])cc1C	Cc1ccc(OCC(=O)N/N=C/c2cc([N+](=O)[O-])ccc2O)cc1C	46186	44553	[*:1]c1ccc([N+](=O)[O-])c([*:2])c1>>[*:1]c1ccc([N+](=O)[O-])cc1[*:2]	[*:2]/C=N\NC(=O)COc1ccc(C)c(C)c1.[*:1]O	20.01	72.09	52.08	[*:1]c1ccc([N+](=O)[O-])c([*:2])c1	[*:1]c1ccc([N+](=O)[O-])cc1[*:2]
Cc1ccc(OCC(=O)N/N=C/c2cc(Br)cc(Br)c2O)cc1C	Cc1ccc(OCC(=O)N/N=C/c2cc([N+](=O)[O-])ccc2O)cc1C	49708	44553	[*:1]c1cc(Br)cc(Br)c1[*:2]>>[*:2]c1ccc([N+](=O)[O-])cc1[*:1]	[*:1]/C=N\NC(=O)COc1ccc(C)c(C)c1.[*:2]O	21.51	72.09	50.58	[*:1]c1cc(Br)cc(Br)c1[*:2]	[*:2]c1ccc([N+](=O)[O-])cc1[*:1]
Cc1ccc(OCC(=O)N/N=C/c2cc(I)cc(I)c2O)cc1C	Cc1ccc(OCC(=O)N/N=C/c2cc([N+](=O)[O-])ccc2O)cc1C	49709	44553	[*:1]c1cc(I)cc(I)c1[*:2]>>[*:2]c1ccc([N+](=O)[O-])cc1[*:1]	[*:1]/C=N\NC(=O)COc1ccc(C)c(C)c1.[*:2]O	32.89	72.09	39.2	[*:1]c1cc(I)cc(I)c1[*:2]	[*:2]c1ccc([N+](=O)[O-])cc1[*:1]
CCOc1cc(/C=N/NC(=O)COc2ccc(C)c(C)c2)cc(Br)c1O	Cc1ccc(OCC(=O)N/N=C/c2cc([N+](=O)[O-])ccc2O)cc1C	56192	44553	[*:1]c1cc(Br)c([*:2])c(OCC)c1>>[*:2]c1ccc([N+](=O)[O-])cc1[*:1]	[*:1]/C=N\NC(=O)COc1ccc(C)c(C)c1.[*:2]O	-11.26	72.09	83.35	[*:1]c1cc(Br)c([*:2])c(OCC)c1	[*:2]c1ccc([N+](=O)[O-])cc1[*:1]
CCOc1cc(/C=N/NC(=O)COc2ccc(C)c(C)c2)cc(I)c1O	Cc1ccc(OCC(=O)N/N=C/c2cc([N+](=O)[O-])ccc2O)cc1C	56207	44553	[*:1]c1cc(I)c([*:2])c(OCC)c1>>[*:2]c1ccc([N+](=O)[O-])cc1[*:1]	[*:1]/C=N\NC(=O)COc1ccc(C)c(C)c1.[*:2]O	16.95	72.09	55.14	[*:1]c1cc(I)c([*:2])c(OCC)c1	[*:2]c1ccc([N+](=O)[O-])cc1[*:1]
Cc1ccc(OCC(=O)N/N=C/c2c(C)cc(O)cc2O)cc1C	Cc1ccc(OCC(=O)N/N=C/c2cc([N+](=O)[O-])ccc2O)cc1C	58878	44553	[*:1]c1cc(C)c([*:2])c(O)c1>>[*:1]c1ccc([N+](=O)[O-])cc1[*:2]	[*:2]/C=N\NC(=O)COc1ccc(C)c(C)c1.[*:1]O	54.53	72.09	17.56	[*:1]c1cc(C)c([*:2])c(O)c1	[*:1]c1ccc([N+](=O)[O-])cc1[*:2]
Cc1ccc(OCC(=O)N/N=C/c2c(C)cc(O)cc2O)cc1C	Cc1ccc(OCC(=O)N/N=C/c2cc([N+](=O)[O-])ccc2O)cc1C	58878	44553	[*:1]c1cc(O)cc(C)c1[*:2]>>[*:1]c1ccc([N+](=O)[O-])cc1[*:2]	[*:2]/C=N\NC(=O)COc1ccc(C)c(C)c1.[*:1]O	54.53	72.09	17.56	[*:1]c1cc(O)cc(C)c1[*:2]	[*:1]c1ccc([N+](=O)[O-])cc1[*:2]
Cc1ccc(OCC(=O)N/N=C/c2cc(Br)cc(C)c2O)cc1C	Cc1ccc(OCC(=O)N/N=C/c2cc([N+](=O)[O-])ccc2O)cc1C	58884	44553	[*:1]c1cc(Br)cc(C)c1[*:2]>>[*:2]c1ccc([N+](=O)[O-])cc1[*:1]	[*:1]/C=N\NC(=O)COc1ccc(C)c(C)c1.[*:2]O	-13.62	72.09	85.71	[*:1]c1cc(Br)cc(C)c1[*:2]	[*:2]c1ccc([N+](=O)[O-])cc1[*:1]
Cc1ccc(OCC(=O)N/N=C/c2cc(Br)ccc2O)cc1C	Cc1ccc(OCC(=O)N/N=C/c2cc([N+](=O)[O-])ccc2O)cc1C	58885	44553	[*:1]c1ccc(Br)cc1[*:2]>>[*:1]c1ccc([N+](=O)[O-])cc1[*:2]	[*:2]/C=N\NC(=O)COc1ccc(C)c(C)c1.[*:1]O	-16	72.09	88.09	[*:1]c1ccc(Br)cc1[*:2]	[*:1]c1ccc([N+](=O)[O-])cc1[*:2]
Cc1ccc(OCC(=O)N/N=C/c2cc(Cl)ccc2O)cc1C	Cc1ccc(OCC(=O)N/N=C/c2cc([N+](=O)[O-])ccc2O)cc1C	58886	44553	[*:1]c1ccc(Cl)cc1[*:2]>>[*:1]c1ccc([N+](=O)[O-])cc1[*:2]	[*:2]/C=N\NC(=O)COc1ccc(C)c(C)c1.[*:1]O	18.21	72.09	53.88	[*:1]c1ccc(Cl)cc1[*:2]	[*:1]c1ccc([N+](=O)[O-])cc1[*:2]
Cc1ccc(OCC(=O)N/N=C/c2cc(I)ccc2O)cc1C	Cc1ccc(OCC(=O)N/N=C/c2cc([N+](=O)[O-])ccc2O)cc1C	58888	44553	[*:1]c1ccc(I)cc1[*:2]>>[*:1]c1ccc([N+](=O)[O-])cc1[*:2]	[*:2]/C=N\NC(=O)COc1ccc(C)c(C)c1.[*:1]O	25.71	72.09	46.38	[*:1]c1ccc(I)cc1[*:2]	[*:1]c1ccc([N+](=O)[O-])cc1[*:2]
CCOc1cc(/C=N/NC(=O)COc2ccc(C)c(C)c2)cc(Br)c1O	Cc1ccc(OCC(=O)N/N=C/c2cc(Br)c(O)c(Br)c2O)cc1C	56192	51050	[*:1]c1cc(Br)c([*:2])c(OCC)c1>>[*:1]c1cc(Br)c(O)c(Br)c1[*:2]	[*:1]/C=N\NC(=O)COc1ccc(C)c(C)c1.[*:2]O	-11.26	77.19	88.45	[*:1]c1cc(Br)c([*:2])c(OCC)c1	[*:1]c1cc(Br)c(O)c(Br)c1[*:2]
Cc1ccc(OCC(=O)N/N=C/c2c(C)cc(O)cc2O)cc1C	Cc1ccc(OCC(=O)N/N=C/c2cc(Br)c(O)c(Br)c2O)cc1C	58878	51050	[*:1]c1cc([*:2])c([*:3])c(C)c1>>[*:3]c1cc(Br)c([*:1])c(Br)c1[*:2]	[*:3]/C=N\NC(=O)COc1ccc(C)c(C)c1.[*:1]O.[*:2]O	54.53	77.19	22.66	[*:1]c1cc([*:2])c([*:3])c(C)c1	[*:3]c1cc(Br)c([*:1])c(Br)c1[*:2]
Cc1ccc(OCC(=O)N/N=C/c2ccc(O)c([N+](=O)[O-])c2)cc1C	Cc1ccc(OCC(=O)N/N=C/c2cc([N+](=O)[O-])ccc2O)cc1C	45271	44553	[*:1]c1ccc([*:2])c([*:3])c1>>[*:3]c1ccc([*:2])c([*:1])c1	[*:1]/C=N\NC(=O)COc1ccc(C)c(C)c1.[*:2]O.[*:3][N+](=O)[O-]	3.4	72.09	68.69	[*:1]c1ccc([*:2])c([*:3])c1	[*:3]c1ccc([*:2])c([*:1])c1
Cc1ccc(OCC(=O)N/N=C/c2ccc([N+](=O)[O-])c(O)c2)cc1C	Cc1ccc(OCC(=O)N/N=C/c2cc([N+](=O)[O-])ccc2O)cc1C	46142	44553	[*:1]c1ccc([*:2])c([*:3])c1>>[*:2]c1ccc([*:3])c([*:1])c1	[*:1]/C=N\NC(=O)COc1ccc(C)c(C)c1.[*:3]O.[*:2][N+](=O)[O-]	9.25	72.09	62.84	[*:1]c1ccc([*:2])c([*:3])c1	[*:2]c1ccc([*:3])c([*:1])c1
Cc1ccc(OCC(=O)N/N=C/c2cc(O)ccc2[N+](=O)[O-])cc1C	Cc1ccc(OCC(=O)N/N=C/c2cc([N+](=O)[O-])ccc2O)cc1C	46186	44553	[*:1]c1ccc([*:2])c([*:3])c1>>[*:2]c1ccc([*:1])c([*:3])c1	[*:3]/C=N\NC(=O)COc1ccc(C)c(C)c1.[*:1]O.[*:2][N+](=O)[O-]	20.01	72.09	52.08	[*:1]c1ccc([*:2])c([*:3])c1	[*:2]c1ccc([*:1])c([*:3])c1
Cc1ccc(OCC(=O)N/N=C/c2cc([N+](=O)[O-])cc([N+](=O)[O-])c2O)cc1C	Cc1ccc(OCC(=O)N/N=C/c2cc([N+](=O)[O-])ccc2O)cc1C	59817	44553	[*:1]c1cc([N+](=O)[O-])cc([*:2])c1[*:3]>>[*:1]c1ccc([*:3])c([*:2])c1	[*:2]/C=N\NC(=O)COc1ccc(C)c(C)c1.[*:3]O.[*:1][N+](=O)[O-]	33.69	72.09	38.4	[*:1]c1cc([N+](=O)[O-])cc([*:2])c1[*:3]	[*:1]c1ccc([*:3])c([*:2])c1
Cc1ccc(OCC(=O)N/N=C/c2cc([N+](=O)[O-])cc([N+](=O)[O-])c2O)cc1C	Cc1ccc(OCC(=O)N/N=C/c2cc([N+](=O)[O-])ccc2O)cc1C	59817	44553	[*:1]c1cc([*:2])c([*:3])c([N+](=O)[O-])c1>>[*:1]c1ccc([*:3])c([*:2])c1	[*:2]/C=N\NC(=O)COc1ccc(C)c(C)c1.[*:3]O.[*:1][N+](=O)[O-]	33.69	72.09	38.4	[*:1]c1cc([*:2])c([*:3])c([N+](=O)[O-])c1	[*:1]c1ccc([*:3])c([*:2])c1
Cc1ccc(OCC(=O)N/N=C/c2ccc(O)c([N+](=O)[O-])c2)cc1C	Cc1ccc(OCC(=O)N/N=C/c2cc([N+](=O)[O-])ccc2O)cc1C	45271	44553	[*:1]c1ccc(O)c([*:2])c1>>[*:2]c1ccc(O)c([*:1])c1	[*:1]/C=N\NC(=O)COc1ccc(C)c(C)c1.[*:2][N+](=O)[O-]	3.4	72.09	68.69	[*:1]c1ccc(O)c([*:2])c1	[*:2]c1ccc(O)c([*:1])c1
Cc1ccc(OCC(=O)N/N=C/c2ccc([N+](=O)[O-])cc2)cc1C	Cc1ccc(OCC(=O)N/N=C/c2cc([N+](=O)[O-])ccc2O)cc1C	45843	44553	[*:1]c1ccc([*:2])cc1>>[*:1]c1ccc(O)c([*:2])c1	[*:2]/C=N\NC(=O)COc1ccc(C)c(C)c1.[*:1][N+](=O)[O-]	-1.39	72.09	73.48	[*:1]c1ccc([*:2])cc1	[*:1]c1ccc(O)c([*:2])c1
Cc1ccc(OCC(=O)N/N=C/c2ccc([N+](=O)[O-])c(O)c2)cc1C	Cc1ccc(OCC(=O)N/N=C/c2cc([N+](=O)[O-])ccc2O)cc1C	46142	44553	[*:1]c1ccc([*:2])c(O)c1>>[*:2]c1ccc(O)c([*:1])c1	[*:1]/C=N\NC(=O)COc1ccc(C)c(C)c1.[*:2][N+](=O)[O-]	9.25	72.09	62.84	[*:1]c1ccc([*:2])c(O)c1	[*:2]c1ccc(O)c([*:1])c1
Cc1ccc(OCC(=O)N/N=C/c2cc([N+](=O)[O-])cc([N+](=O)[O-])c2O)cc1C	Cc1ccc(OCC(=O)N/N=C/c2cc([N+](=O)[O-])ccc2O)cc1C	59817	44553	[*:1]c1cc([N+](=O)[O-])cc([*:2])c1O>>[*:1]c1ccc(O)c([*:2])c1	[*:2]/C=N\NC(=O)COc1ccc(C)c(C)c1.[*:1][N+](=O)[O-]	33.69	72.09	38.4	[*:1]c1cc([N+](=O)[O-])cc([*:2])c1O	[*:1]c1ccc(O)c([*:2])c1
Cc1ccc(OCC(=O)N/N=C/c2cc([N+](=O)[O-])cc([N+](=O)[O-])c2O)cc1C	Cc1ccc(OCC(=O)N/N=C/c2cc([N+](=O)[O-])ccc2O)cc1C	59817	44553	[*:1]c1cc([*:2])c(O)c([N+](=O)[O-])c1>>[*:1]c1ccc(O)c([*:2])c1	[*:2]/C=N\NC(=O)COc1ccc(C)c(C)c1.[*:1][N+](=O)[O-]	33.69	72.09	38.4	[*:1]c1cc([*:2])c(O)c([N+](=O)[O-])c1	[*:1]c1ccc(O)c([*:2])c1
COc1cc(OC)c([N+](=O)[O-])cc1/C=N/NC(=O)COc1ccc(C)c(C)c1	Cc1ccc(OCC(=O)N/N=C/c2cc([N+](=O)[O-])ccc2O)cc1C	60003	44553	[*:1]c1cc([*:2])c(OC)cc1OC>>[*:1]c1ccc(O)c([*:2])c1	[*:2]/C=N\NC(=O)COc1ccc(C)c(C)c1.[*:1][N+](=O)[O-]	58.41	72.09	13.68	[*:1]c1cc([*:2])c(OC)cc1OC	[*:1]c1ccc(O)c([*:2])c1
O=C(COc1ccc(Cl)cc1)N/N=C/c1cc(Br)c(Br)o1	O=C(COc1ccc(Cl)cc1)N/N=C/c1cc(Br)c(O)c(Br)c1O	51112	51049	[*:1]c1cc(Br)c(Br)o1>>[*:1]c1cc(Br)c(O)c(Br)c1O	[*:1]/C=N\NC(=O)COc1ccc(Cl)cc1	-0.89	71.57	72.46	[*:1]c1cc(Br)c(Br)o1	[*:1]c1cc(Br)c(O)c(Br)c1O
O=C(COc1ccc(Cl)cc1)N/N=C/c1cc(Br)cc(Br)c1O	O=C(COc1ccc(Cl)cc1)N/N=C/c1cc(Br)c(O)c(Br)c1O	49701	51049	[*:1]c1cc([*:2])c(O)c(Br)c1>>[*:1]c1cc([*:2])c(O)c(Br)c1O	[*:2]/C=N\NC(=O)COc1ccc(Cl)cc1.[*:1]Br	-22.23	71.57	93.8	[*:1]c1cc([*:2])c(O)c(Br)c1	[*:1]c1cc([*:2])c(O)c(Br)c1O
O=C(COc1ccc(Cl)cc1)N/N=C/c1cc(Br)cc(Br)c1O	O=C(COc1ccc(Cl)cc1)N/N=C/c1cc(Br)c(O)c(Br)c1O	49701	51049	[*:1]c1cc([*:2])c(O)c(Br)c1>>[*:2]c1cc(Br)c(O)c([*:1])c1O	[*:2]/C=N\NC(=O)COc1ccc(Cl)cc1.[*:1]Br	-22.23	71.57	93.8	[*:1]c1cc([*:2])c(O)c(Br)c1	[*:2]c1cc(Br)c(O)c([*:1])c1O
COc1c(Br)cc(Br)cc1/C=N/NC(=O)COc1ccc(Cl)cc1	O=C(COc1ccc(Cl)cc1)N/N=C/c1cc(Br)c(O)c(Br)c1O	49702	51049	[*:1]c1cc([*:2])c(OC)c(Br)c1>>[*:2]c1cc(Br)c(O)c([*:1])c1O	[*:2]/C=N\NC(=O)COc1ccc(Cl)cc1.[*:1]Br	4.83	71.57	66.74	[*:1]c1cc([*:2])c(OC)c(Br)c1	[*:2]c1cc(Br)c(O)c([*:1])c1O
O=C(COc1ccc(Cl)cc1)N/N=C/c1cc(Br)cc(I)c1O	O=C(COc1ccc(Cl)cc1)N/N=C/c1cc(Br)c(O)c(Br)c1O	49703	51049	[*:1]c1cc([*:2])c(O)c(I)c1>>[*:2]c1cc(Br)c(O)c([*:1])c1O	[*:2]/C=N\NC(=O)COc1ccc(Cl)cc1.[*:1]Br	15.32	71.57	56.25	[*:1]c1cc([*:2])c(O)c(I)c1	[*:2]c1cc(Br)c(O)c([*:1])c1O
O=C(COc1ccc(Cl)cc1)N/N=C/c1cc(Br)c(Br)o1	O=C(COc1ccc(Cl)cc1)N/N=C/c1cc(Br)c(O)c(Br)c1O	51112	51049	[*:1]c1cc([*:2])c(Br)o1>>[*:1]c1cc([*:2])c(O)c(Br)c1O	[*:1]/C=N\NC(=O)COc1ccc(Cl)cc1.[*:2]Br	-0.89	71.57	72.46	[*:1]c1cc([*:2])c(Br)o1	[*:1]c1cc([*:2])c(O)c(Br)c1O
O=C(COc1ccc(Cl)cc1)N/N=C/c1cc(Br)c(Br)o1	O=C(COc1ccc(Cl)cc1)N/N=C/c1cc(Br)c(O)c(Br)c1O	51112	51049	[*:1]c1cc([*:2])c(Br)o1>>[*:1]c1cc(Br)c(O)c([*:2])c1O	[*:1]/C=N\NC(=O)COc1ccc(Cl)cc1.[*:2]Br	-0.89	71.57	72.46	[*:1]c1cc([*:2])c(Br)o1	[*:1]c1cc(Br)c(O)c([*:2])c1O
O=C(COc1ccc(Cl)cc1)N/N=C/c1cc(Br)c(Br)o1	O=C(COc1ccc(Cl)cc1)N/N=C/c1cc(Br)c(O)c(Br)c1O	51112	51049	[*:1]c1cc(Br)c([*:2])o1>>[*:1]c1cc(Br)c(O)c([*:2])c1O	[*:1]/C=N\NC(=O)COc1ccc(Cl)cc1.[*:2]Br	-0.89	71.57	72.46	[*:1]c1cc(Br)c([*:2])o1	[*:1]c1cc(Br)c(O)c([*:2])c1O
CCOc1cc(/C=N/NC(=O)COc2ccc(Cl)cc2)cc(Br)c1O	O=C(COc1ccc(Cl)cc1)N/N=C/c1cc(Br)c(O)c(Br)c1O	56191	51049	[*:1]c1cc([*:2])c(O)c(OCC)c1>>[*:1]c1cc(Br)c(O)c([*:2])c1O	[*:1]/C=N\NC(=O)COc1ccc(Cl)cc1.[*:2]Br	-14.33	71.57	85.9	[*:1]c1cc([*:2])c(O)c(OCC)c1	[*:1]c1cc(Br)c(O)c([*:2])c1O
O=C(COc1ccc(Cl)cc1)N/N=C/c1cc(Br)cc(Br)c1O	O=C(COc1ccc(Cl)cc1)N/N=C/c1cc(Br)c(O)c(Br)c1O	49701	51049	[*:1]c1cc([*:2])c(O)c([*:3])c1>>[*:1]c1cc([*:2])c(O)c([*:3])c1O	[*:2]/C=N\NC(=O)COc1ccc(Cl)cc1.[*:1]Br.[*:3]Br	-22.23	71.57	93.8	[*:1]c1cc([*:2])c(O)c([*:3])c1	[*:1]c1cc([*:2])c(O)c([*:3])c1O
O=C(COc1ccc(Cl)cc1)N/N=C/c1cc(Br)c(Br)o1	O=C(COc1ccc(Cl)cc1)N/N=C/c1cc(Br)c(O)c(Br)c1O	51112	51049	[*:1]c1cc([*:2])c([*:3])o1>>[*:1]c1cc([*:2])c(O)c([*:3])c1O	[*:1]/C=N\NC(=O)COc1ccc(Cl)cc1.[*:2]Br.[*:3]Br	-0.89	71.57	72.46	[*:1]c1cc([*:2])c([*:3])o1	[*:1]c1cc([*:2])c(O)c([*:3])c1O
O=C(COc1ccc(Cl)cc1)N/N=C/c1cc(Br)cc(Br)c1O	O=C(COc1ccc(Cl)cc1)N/N=C/c1cc(Br)c(O)c(Br)c1O	49701	51049	[*:1]c1cc([*:2])c([*:3])c(Br)c1>>[*:2]c1cc([*:1])c(O)c(Br)c1[*:3]	[*:2]/C=N\NC(=O)COc1ccc(Cl)cc1.[*:1]Br.[*:3]O	-22.23	71.57	93.8	[*:1]c1cc([*:2])c([*:3])c(Br)c1	[*:2]c1cc([*:1])c(O)c(Br)c1[*:3]
O=C(COc1ccc(Cl)cc1)N/N=C/c1cc(Br)cc(Br)c1O	O=C(COc1ccc(Cl)cc1)N/N=C/c1cc(Br)c(O)c(Br)c1O	49701	51049	[*:1]c1cc([*:2])c([*:3])c(Br)c1>>[*:1]c1cc([*:2])c(O)c(Br)c1[*:3]	[*:2]/C=N\NC(=O)COc1ccc(Cl)cc1.[*:1]Br.[*:3]O	-22.23	71.57	93.8	[*:1]c1cc([*:2])c([*:3])c(Br)c1	[*:1]c1cc([*:2])c(O)c(Br)c1[*:3]
O=C(COc1ccc(Cl)cc1)N/N=C/c1cc(Br)cc(Br)c1O	O=C(COc1ccc(Cl)cc1)N/N=C/c1cc(Br)c(O)c(Br)c1O	49701	51049	[*:1]c1cc([*:2])c([*:3])c(Br)c1>>[*:2]c1cc(Br)c([*:3])c([*:1])c1O	[*:2]/C=N\NC(=O)COc1ccc(Cl)cc1.[*:1]Br.[*:3]O	-22.23	71.57	93.8	[*:1]c1cc([*:2])c([*:3])c(Br)c1	[*:2]c1cc(Br)c([*:3])c([*:1])c1O
O=C(COc1ccc(Cl)cc1)N/N=C/c1cc(Br)cc(Br)c1O	O=C(COc1ccc(Cl)cc1)N/N=C/c1cc(Br)c(O)c(Br)c1O	49701	51049	[*:1]c1cc([*:2])c([*:3])c(Br)c1>>[*:2]c1cc(Br)c(O)c([*:1])c1[*:3]	[*:2]/C=N\NC(=O)COc1ccc(Cl)cc1.[*:1]Br.[*:3]O	-22.23	71.57	93.8	[*:1]c1cc([*:2])c([*:3])c(Br)c1	[*:2]c1cc(Br)c(O)c([*:1])c1[*:3]
O=C(COc1ccc(Cl)cc1)N/N=C/c1cc(Br)cc(I)c1O	O=C(COc1ccc(Cl)cc1)N/N=C/c1cc(Br)c(O)c(Br)c1O	49703	51049	[*:1]c1cc([*:2])c([*:3])c(I)c1>>[*:2]c1cc([*:1])c(O)c(Br)c1[*:3]	[*:2]/C=N\NC(=O)COc1ccc(Cl)cc1.[*:1]Br.[*:3]O	15.32	71.57	56.25	[*:1]c1cc([*:2])c([*:3])c(I)c1	[*:2]c1cc([*:1])c(O)c(Br)c1[*:3]
O=C(COc1ccc(Cl)cc1)N/N=C/c1cc(Br)cc(I)c1O	O=C(COc1ccc(Cl)cc1)N/N=C/c1cc(Br)c(O)c(Br)c1O	49703	51049	[*:1]c1cc([*:2])c([*:3])c(I)c1>>[*:1]c1cc([*:2])c(O)c(Br)c1[*:3]	[*:2]/C=N\NC(=O)COc1ccc(Cl)cc1.[*:1]Br.[*:3]O	15.32	71.57	56.25	[*:1]c1cc([*:2])c([*:3])c(I)c1	[*:1]c1cc([*:2])c(O)c(Br)c1[*:3]
O=C(COc1ccc(Cl)cc1)N/N=C/c1cc(Br)cc(I)c1O	O=C(COc1ccc(Cl)cc1)N/N=C/c1cc(Br)c(O)c(Br)c1O	49703	51049	[*:1]c1cc([*:2])c([*:3])c(I)c1>>[*:2]c1cc(Br)c([*:3])c([*:1])c1O	[*:2]/C=N\NC(=O)COc1ccc(Cl)cc1.[*:1]Br.[*:3]O	15.32	71.57	56.25	[*:1]c1cc([*:2])c([*:3])c(I)c1	[*:2]c1cc(Br)c([*:3])c([*:1])c1O
O=C(COc1ccc(Cl)cc1)N/N=C/c1cc(Br)cc(I)c1O	O=C(COc1ccc(Cl)cc1)N/N=C/c1cc(Br)c(O)c(Br)c1O	49703	51049	[*:1]c1cc([*:2])c([*:3])c(I)c1>>[*:2]c1cc(Br)c(O)c([*:1])c1[*:3]	[*:2]/C=N\NC(=O)COc1ccc(Cl)cc1.[*:1]Br.[*:3]O	15.32	71.57	56.25	[*:1]c1cc([*:2])c([*:3])c(I)c1	[*:2]c1cc(Br)c(O)c([*:1])c1[*:3]
CCOc1cc(/C=N/NC(=O)COc2ccc(Cl)cc2)cc(Br)c1O	O=C(COc1ccc(Cl)cc1)N/N=C/c1cc(Br)c(O)c(Br)c1O	56191	51049	[*:1]c1cc([*:2])c([*:3])c(OCC)c1>>[*:1]c1cc([*:2])c(O)c(Br)c1[*:3]	[*:1]/C=N\NC(=O)COc1ccc(Cl)cc1.[*:2]Br.[*:3]O	-14.33	71.57	85.9	[*:1]c1cc([*:2])c([*:3])c(OCC)c1	[*:1]c1cc([*:2])c(O)c(Br)c1[*:3]
CCOc1cc(/C=N/NC(=O)COc2ccc(Cl)cc2)cc(Br)c1O	O=C(COc1ccc(Cl)cc1)N/N=C/c1cc(Br)c(O)c(Br)c1O	56191	51049	[*:1]c1cc([*:2])c([*:3])c(OCC)c1>>[*:2]c1cc([*:1])c(O)c(Br)c1[*:3]	[*:1]/C=N\NC(=O)COc1ccc(Cl)cc1.[*:2]Br.[*:3]O	-14.33	71.57	85.9	[*:1]c1cc([*:2])c([*:3])c(OCC)c1	[*:2]c1cc([*:1])c(O)c(Br)c1[*:3]
CCOc1cc(/C=N/NC(=O)COc2ccc(Cl)cc2)cc(Br)c1O	O=C(COc1ccc(Cl)cc1)N/N=C/c1cc(Br)c(O)c(Br)c1O	56191	51049	[*:1]c1cc([*:2])c([*:3])c(OCC)c1>>[*:1]c1cc(Br)c([*:3])c([*:2])c1O	[*:1]/C=N\NC(=O)COc1ccc(Cl)cc1.[*:2]Br.[*:3]O	-14.33	71.57	85.9	[*:1]c1cc([*:2])c([*:3])c(OCC)c1	[*:1]c1cc(Br)c([*:3])c([*:2])c1O
CCOc1cc(/C=N/NC(=O)COc2ccc(Cl)cc2)cc(Br)c1O	O=C(COc1ccc(Cl)cc1)N/N=C/c1cc(Br)c(O)c(Br)c1O	56191	51049	[*:1]c1cc([*:2])c([*:3])c(OCC)c1>>[*:1]c1cc(Br)c(O)c([*:2])c1[*:3]	[*:1]/C=N\NC(=O)COc1ccc(Cl)cc1.[*:2]Br.[*:3]O	-14.33	71.57	85.9	[*:1]c1cc([*:2])c([*:3])c(OCC)c1	[*:1]c1cc(Br)c(O)c([*:2])c1[*:3]
CCOc1cc(/C=N/NC(=O)COc2ccc(Cl)cc2)cc(Br)c1O	O=C(COc1ccc(Cl)cc1)N/N=C/c1cc(Br)c(O)c(Br)c1O	56191	51049	[*:1]c1cc(Br)c([*:2])c(OCC)c1>>[*:1]c1cc(Br)c(O)c(Br)c1[*:2]	[*:1]/C=N\NC(=O)COc1ccc(Cl)cc1.[*:2]O	-14.33	71.57	85.9	[*:1]c1cc(Br)c([*:2])c(OCC)c1	[*:1]c1cc(Br)c(O)c(Br)c1[*:2]
O=C(COc1ccc(Cl)cc1Br)N/N=C/c1cc(Br)cc(Br)c1OC(=O)c1ccccc1	O=C(COc1ccc(Cl)cc1Br)N/N=C/c1cc([N+](=O)[O-])ccc1OC(=O)c1ccccc1	59289	44569	[*:1]c1cc(Br)cc(Br)c1[*:2]>>[*:2]c1ccc([N+](=O)[O-])cc1[*:1]	[*:1]/C=N\NC(=O)COc1ccc(Cl)cc1Br.[*:2]OC(=O)c1ccccc1	8.59	79.48	70.89	[*:1]c1cc(Br)cc(Br)c1[*:2]	[*:2]c1ccc([N+](=O)[O-])cc1[*:1]
O=C(COc1ccc2ccccc2c1)N/N=C\c1cc(Br)c(Br)o1	O=C(COc1ccc2ccccc2c1)N/N=C/c1cc(Br)c(O)c(O)c1Br	36728	56095	[*:1]c1cc(Br)c(Br)o1>>[*:1]c1cc(Br)c(O)c(O)c1Br	[*:1]/C=N\NC(=O)COc1ccc2ccccc2c1	-16.36	57.3	73.66	[*:1]c1cc(Br)c(Br)o1	[*:1]c1cc(Br)c(O)c(O)c1Br
O=C(COc1ccc2ccccc2c1)N/N=C\c1cc(Br)c(Br)o1	O=C(COc1ccc2ccccc2c1)N/N=C/c1cc(Br)c(O)c(O)c1Br	36728	56095	[*:1]c1cc([*:2])c(Br)o1>>[*:1]c1cc(Br)c(O)c(O)c1[*:2]	[*:1]/C=N\NC(=O)COc1ccc2ccccc2c1.[*:2]Br	-16.36	57.3	73.66	[*:1]c1cc([*:2])c(Br)o1	[*:1]c1cc(Br)c(O)c(O)c1[*:2]
O=C(COc1ccc2ccccc2c1)N/N=C\c1cc(Br)c(Br)o1	O=C(COc1ccc2ccccc2c1)N/N=C/c1c(Br)cc(Br)c(O)c1Br	36728	58875	[*:1]c1cc([*:2])c(Br)o1>>[*:2]c1cc(Br)c([*:1])c(Br)c1O	[*:1]/C=N\NC(=O)COc1ccc2ccccc2c1.[*:2]Br	-16.36	74.12	90.48	[*:1]c1cc([*:2])c(Br)o1	[*:2]c1cc(Br)c([*:1])c(Br)c1O
O=C(COc1ccc2ccccc2c1)N/N=C\c1cc(Br)c(Br)o1	O=C(COc1ccc2ccccc2c1)N/N=C/c1c(Br)cc(Br)c(O)c1Br	36728	58875	[*:1]c1cc([*:2])c(Br)o1>>[*:2]c1cc(Br)c(O)c(Br)c1[*:1]	[*:1]/C=N\NC(=O)COc1ccc2ccccc2c1.[*:2]Br	-16.36	74.12	90.48	[*:1]c1cc([*:2])c(Br)o1	[*:2]c1cc(Br)c(O)c(Br)c1[*:1]
O=C(COc1ccc2ccccc2c1)N/N=C\c1cc(Br)c(Br)o1	O=C(COc1ccc2ccccc2c1)N/N=C/c1cc(Br)c(O)c(O)c1Br	36728	56095	[*:1]c1cc(Br)c([*:2])o1>>[*:1]c1cc(Br)c(O)c(O)c1[*:2]	[*:1]/C=N\NC(=O)COc1ccc2ccccc2c1.[*:2]Br	-16.36	57.3	73.66	[*:1]c1cc(Br)c([*:2])o1	[*:1]c1cc(Br)c(O)c(O)c1[*:2]
O=C(COc1ccc2ccccc2c1)N/N=C\c1cc(Br)c(Br)o1	O=C(COc1ccc2ccccc2c1)N/N=C/c1c(Br)cc(Br)c(O)c1Br	36728	58875	[*:1]c1cc(Br)c([*:2])o1>>[*:2]c1cc(Br)c(O)c(Br)c1[*:1]	[*:1]/C=N\NC(=O)COc1ccc2ccccc2c1.[*:2]Br	-16.36	74.12	90.48	[*:1]c1cc(Br)c([*:2])o1	[*:2]c1cc(Br)c(O)c(Br)c1[*:1]
O=C(COc1ccc2ccccc2c1)N/N=C\c1cc(Br)c(Br)o1	O=C(COc1ccc2ccccc2c1)N/N=C/c1cc(Br)c(O)c(O)c1Br	36728	56095	[*:1]c1cc([*:2])c([*:3])o1>>[*:1]c1cc([*:2])c(O)c(O)c1[*:3]	[*:1]/C=N\NC(=O)COc1ccc2ccccc2c1.[*:2]Br.[*:3]Br	-16.36	57.3	73.66	[*:1]c1cc([*:2])c([*:3])o1	[*:1]c1cc([*:2])c(O)c(O)c1[*:3]
O=C(COc1ccc2ccccc2c1)N/N=C\c1cc(Br)c(Br)o1	O=C(COc1ccc2ccccc2c1)N/N=C/c1c(Br)cc(Br)c(O)c1Br	36728	58875	[*:1]c1cc([*:2])c([*:3])o1>>[*:2]c1cc([*:3])c(O)c(Br)c1[*:1]	[*:1]/C=N\NC(=O)COc1ccc2ccccc2c1.[*:2]Br.[*:3]Br	-16.36	74.12	90.48	[*:1]c1cc([*:2])c([*:3])o1	[*:2]c1cc([*:3])c(O)c(Br)c1[*:1]
O=C(COc1ccc2ccccc2c1)N/N=C\c1cc(Br)c(Br)o1	O=C(COc1ccc2ccccc2c1)N/N=C/c1c(Br)cc(Br)c(O)c1Br	36728	58875	[*:1]c1cc([*:2])c([*:3])o1>>[*:2]c1cc(Br)c([*:1])c([*:3])c1O	[*:1]/C=N\NC(=O)COc1ccc2ccccc2c1.[*:2]Br.[*:3]Br	-16.36	74.12	90.48	[*:1]c1cc([*:2])c([*:3])o1	[*:2]c1cc(Br)c([*:1])c([*:3])c1O
O=C(COc1ccc2ccccc2c1)N/N=C\c1cc(Br)c(Br)o1	O=C(COc1ccc2ccccc2c1)N/N=C/c1c(Br)cc(Br)c(O)c1Br	36728	58875	[*:1]c1cc([*:2])c([*:3])o1>>[*:2]c1cc(Br)c(O)c([*:3])c1[*:1]	[*:1]/C=N\NC(=O)COc1ccc2ccccc2c1.[*:2]Br.[*:3]Br	-16.36	74.12	90.48	[*:1]c1cc([*:2])c([*:3])o1	[*:2]c1cc(Br)c(O)c([*:3])c1[*:1]
Cc1oc(/C=N/NC(=O)COc2cccc(Br)c2)cc1Br	O=C(COc1cccc(Br)c1)N/N=C/c1cc(Br)c(O)c(O)c1Br	51028	56100	[*:1]c1cc(Br)c(C)o1>>[*:1]c1cc(Br)c(O)c(O)c1Br	[*:1]/C=N\NC(=O)COc1cccc(Br)c1	-4.3	56.96	61.26	[*:1]c1cc(Br)c(C)o1	[*:1]c1cc(Br)c(O)c(O)c1Br
Cc1oc(/C=N/NC(=O)COc2cccc(Br)c2)cc1Br	O=C(COc1cccc(Br)c1)N/N=C/c1cc(Br)c(O)c(O)c1Br	51028	56100	[*:1]c1cc([*:2])c(C)o1>>[*:1]c1cc(Br)c(O)c(O)c1[*:2]	[*:1]/C=N\NC(=O)COc1cccc(Br)c1.[*:2]Br	-4.3	56.96	61.26	[*:1]c1cc([*:2])c(C)o1	[*:1]c1cc(Br)c(O)c(O)c1[*:2]
Cc1oc(/C=N/NC(=O)COc2cccc(Br)c2)cc1Br	O=C(COc1cccc(Br)c1)N/N=C/c1c(Br)cc(Br)c(O)c1Br	51028	58936	[*:1]c1cc([*:2])c(C)o1>>[*:2]c1cc(Br)c([*:1])c(Br)c1O	[*:1]/C=N\NC(=O)COc1cccc(Br)c1.[*:2]Br	-4.3	82.91	87.21	[*:1]c1cc([*:2])c(C)o1	[*:2]c1cc(Br)c([*:1])c(Br)c1O
Cc1oc(/C=N/NC(=O)COc2cccc(Br)c2)cc1Br	O=C(COc1cccc(Br)c1)N/N=C/c1c(Br)cc(Br)c(O)c1Br	51028	58936	[*:1]c1cc([*:2])c(C)o1>>[*:2]c1cc(Br)c(O)c(Br)c1[*:1]	[*:1]/C=N\NC(=O)COc1cccc(Br)c1.[*:2]Br	-4.3	82.91	87.21	[*:1]c1cc([*:2])c(C)o1	[*:2]c1cc(Br)c(O)c(Br)c1[*:1]
O=C(COc1cccc(Br)c1)N/N=C/c1cc(O)c(O)c(Br)c1Br	O=C(COc1cccc(Br)c1)N/N=C/c1cc(Br)c(O)c(O)c1Br	51023	56100	[*:1]c1cc([*:2])c(Br)c([*:3])c1O>>[*:3]c1cc([*:2])c(Br)c(O)c1[*:1]	[*:2]/C=N\NC(=O)COc1cccc(Br)c1.[*:3]Br.[*:1]O	-20.53	56.96	77.49	[*:1]c1cc([*:2])c(Br)c([*:3])c1O	[*:3]c1cc([*:2])c(Br)c(O)c1[*:1]
O=C(COc1cccc(Br)c1)N/N=C/c1cc(O)c(O)c(Br)c1Br	O=C(COc1cccc(Br)c1)N/N=C/c1cc(Br)c(O)c(O)c1Br	51023	56100	[*:1]c1cc([*:2])c(Br)c([*:3])c1O>>[*:2]c1cc(Br)c([*:1])c(O)c1[*:3]	[*:2]/C=N\NC(=O)COc1cccc(Br)c1.[*:3]Br.[*:1]O	-20.53	56.96	77.49	[*:1]c1cc([*:2])c(Br)c([*:3])c1O	[*:2]c1cc(Br)c([*:1])c(O)c1[*:3]
O=C(COc1cccc(Br)c1)N/N=C/c1cc(O)c(O)c(Br)c1Br	O=C(COc1cccc(Br)c1)N/N=C/c1cc(Br)c(O)c(O)c1Br	51023	56100	[*:1]c1cc([*:2])c(Br)c([*:3])c1O>>[*:2]c1cc(Br)c(O)c([*:1])c1[*:3]	[*:2]/C=N\NC(=O)COc1cccc(Br)c1.[*:3]Br.[*:1]O	-20.53	56.96	77.49	[*:1]c1cc([*:2])c(Br)c([*:3])c1O	[*:2]c1cc(Br)c(O)c([*:1])c1[*:3]
O=C(COc1cccc(Br)c1)N/N=C/c1cc(O)c(O)c(Br)c1Br	O=C(COc1cccc(Br)c1)N/N=C/c1c(Br)cc(Br)c(O)c1Br	51023	58936	[*:1]c1cc([*:2])c(Br)c([*:3])c1O>>[*:3]c1cc(Br)c([*:2])c(Br)c1[*:1]	[*:2]/C=N\NC(=O)COc1cccc(Br)c1.[*:3]Br.[*:1]O	-20.53	82.91	103.44	[*:1]c1cc([*:2])c(Br)c([*:3])c1O	[*:3]c1cc(Br)c([*:2])c(Br)c1[*:1]
O=C(COc1cccc(Br)c1)N/N=C/c1cc(O)c(O)c(Br)c1Br	O=C(COc1cccc(Br)c1)N/N=C/c1c(Br)cc(Br)c(O)c1Br	51023	58936	[*:1]c1cc([*:2])c(Br)c([*:3])c1O>>[*:3]c1cc(Br)c([*:1])c(Br)c1[*:2]	[*:2]/C=N\NC(=O)COc1cccc(Br)c1.[*:3]Br.[*:1]O	-20.53	82.91	103.44	[*:1]c1cc([*:2])c(Br)c([*:3])c1O	[*:3]c1cc(Br)c([*:1])c(Br)c1[*:2]
O=C(COc1cccc(Br)c1)N/N=C/c1cc(O)c(O)c(Br)c1Br	O=C(COc1cccc(Br)c1)N/N=C/c1cc(Br)c(O)c(O)c1Br	51023	56100	[*:1]c1cc([*:2])c(O)c(Br)c1[*:3]>>[*:1]c1cc(Br)c([*:2])c(O)c1[*:3]	[*:1]/C=N\NC(=O)COc1cccc(Br)c1.[*:3]Br.[*:2]O	-20.53	56.96	77.49	[*:1]c1cc([*:2])c(O)c(Br)c1[*:3]	[*:1]c1cc(Br)c([*:2])c(O)c1[*:3]
O=C(COc1cccc(Br)c1)N/N=C/c1cc(O)c(O)c(Br)c1Br	O=C(COc1cccc(Br)c1)N/N=C/c1cc(Br)c(O)c(O)c1Br	51023	56100	[*:1]c1cc([*:2])c(O)c(Br)c1[*:3]>>[*:1]c1cc(Br)c(O)c([*:2])c1[*:3]	[*:1]/C=N\NC(=O)COc1cccc(Br)c1.[*:3]Br.[*:2]O	-20.53	56.96	77.49	[*:1]c1cc([*:2])c(O)c(Br)c1[*:3]	[*:1]c1cc(Br)c(O)c([*:2])c1[*:3]
O=C(COc1cccc(Br)c1)N/N=C/c1cc(O)c(O)c(Br)c1Br	O=C(COc1cccc(Br)c1)N/N=C/c1c(Br)cc(Br)c(O)c1Br	51023	58936	[*:1]c1cc([*:2])c(O)c(Br)c1[*:3]>>[*:3]c1cc(Br)c([*:1])c(Br)c1[*:2]	[*:1]/C=N\NC(=O)COc1cccc(Br)c1.[*:3]Br.[*:2]O	-20.53	82.91	103.44	[*:1]c1cc([*:2])c(O)c(Br)c1[*:3]	[*:3]c1cc(Br)c([*:1])c(Br)c1[*:2]
O=C(COc1cccc(Br)c1)N/N=C/c1cc(O)c(O)c(Br)c1Br	O=C(COc1cccc(Br)c1)N/N=C/c1c(Br)cc(Br)c(O)c1Br	51023	58936	[*:1]c1cc([*:2])c(O)c(Br)c1[*:3]>>[*:3]c1cc(Br)c([*:2])c(Br)c1[*:1]	[*:1]/C=N\NC(=O)COc1cccc(Br)c1.[*:3]Br.[*:2]O	-20.53	82.91	103.44	[*:1]c1cc([*:2])c(O)c(Br)c1[*:3]	[*:3]c1cc(Br)c([*:2])c(Br)c1[*:1]
O=C(COc1cccc(Br)c1)N/N=C/c1cc(O)c(O)c(Br)c1Br	O=C(COc1cccc(Br)c1)N/N=C/c1cc(Br)c(O)c(O)c1Br	51023	56100	[*:1]c1cc([*:2])c(Br)c(Br)c1O>>[*:2]c1cc(Br)c([*:1])c(O)c1Br	[*:2]/C=N\NC(=O)COc1cccc(Br)c1.[*:1]O	-20.53	56.96	77.49	[*:1]c1cc([*:2])c(Br)c(Br)c1O	[*:2]c1cc(Br)c([*:1])c(O)c1Br
O=C(COc1cccc(Br)c1)N/N=C/c1cc(O)c(O)c(Br)c1Br	O=C(COc1cccc(Br)c1)N/N=C/c1cc(Br)c(O)c(O)c1Br	51023	56100	[*:1]c1cc([*:2])c(Br)c(Br)c1O>>[*:2]c1cc(Br)c(O)c([*:1])c1Br	[*:2]/C=N\NC(=O)COc1cccc(Br)c1.[*:1]O	-20.53	56.96	77.49	[*:1]c1cc([*:2])c(Br)c(Br)c1O	[*:2]c1cc(Br)c(O)c([*:1])c1Br
O=C(COc1cccc(Br)c1)N/N=C/c1cc(O)c(O)c(Br)c1Br	O=C(COc1cccc(Br)c1)N/N=C/c1cc(Br)c(O)c(O)c1Br	51023	56100	[*:1]c1cc([*:2])c(Br)c(Br)c1[*:3]>>[*:2]c1cc(Br)c([*:1])c([*:3])c1Br	[*:2]/C=N\NC(=O)COc1cccc(Br)c1.[*:1]O.[*:3]O	-20.53	56.96	77.49	[*:1]c1cc([*:2])c(Br)c(Br)c1[*:3]	[*:2]c1cc(Br)c([*:1])c([*:3])c1Br
Cc1cccc(OCC(=O)N/N=C/c2cc(I)cc(I)c2O)c1	Cc1cccc(OCC(=O)N/N=C/c2cc(Br)cc(I)c2O)c1	49741	49740	[*:1]c1cc([*:2])c(O)c(I)c1>>[*:1]c1cc(Br)cc([*:2])c1O	[*:2]/C=N\NC(=O)COc1cccc(C)c1.[*:1]I	14.52	69.52	55	[*:1]c1cc([*:2])c(O)c(I)c1	[*:1]c1cc(Br)cc([*:2])c1O
CCOc1cc(/C=N/NC(=O)COc2cccc(C)c2)cc(I)c1O	Cc1cccc(OCC(=O)N/N=C/c2cc(Br)cc(I)c2O)c1	56211	49740	[*:1]c1cc([*:2])c(O)c(OCC)c1>>[*:1]c1cc(Br)cc([*:2])c1O	[*:1]/C=N\NC(=O)COc1cccc(C)c1.[*:2]I	18.79	69.52	50.73	[*:1]c1cc([*:2])c(O)c(OCC)c1	[*:1]c1cc(Br)cc([*:2])c1O
Cc1cccc(OCC(=O)N/N=C/c2cc(I)cc(I)c2O)c1	Cc1cccc(OCC(=O)N/N=C/c2cc(Br)cc(I)c2O)c1	49741	49740	[*:1]c1cc([*:2])c([*:3])c(I)c1>>[*:1]c1cc(Br)cc([*:2])c1[*:3]	[*:2]/C=N\NC(=O)COc1cccc(C)c1.[*:1]I.[*:3]O	14.52	69.52	55	[*:1]c1cc([*:2])c([*:3])c(I)c1	[*:1]c1cc(Br)cc([*:2])c1[*:3]
CCOc1cc(/C=N/NC(=O)COc2cccc(C)c2)cc(I)c1O	Cc1cccc(OCC(=O)N/N=C/c2cc(Br)cc(I)c2O)c1	56211	49740	[*:1]c1cc([*:2])c([*:3])c(OCC)c1>>[*:1]c1cc(Br)cc([*:2])c1[*:3]	[*:1]/C=N\NC(=O)COc1cccc(C)c1.[*:2]I.[*:3]O	18.79	69.52	50.73	[*:1]c1cc([*:2])c([*:3])c(OCC)c1	[*:1]c1cc(Br)cc([*:2])c1[*:3]
COc1ccccc1OCC(=O)N/N=C/c1cc(Br)ccc1O	COc1ccccc1OCC(=O)N/N=C/c1cc(O)c(O)c(Br)c1Br	58951	51024	[*:1]c1cc(Br)ccc1O>>[*:1]c1cc(O)c(O)c(Br)c1Br	[*:1]/C=N\NC(=O)COc1ccccc1OC	56.14	77.52	21.38	[*:1]c1cc(Br)ccc1O	[*:1]c1cc(O)c(O)c(Br)c1Br
COc1ccc(Br)cc1/C=N/NC(=O)COc1ccccc1OC	COc1ccccc1OCC(=O)N/N=C/c1cc(O)c(O)c(Br)c1Br	58952	51024	[*:1]c1cc(Br)ccc1OC>>[*:1]c1cc(O)c(O)c(Br)c1Br	[*:1]/C=N\NC(=O)COc1ccccc1OC	3.91	77.52	73.61	[*:1]c1cc(Br)ccc1OC	[*:1]c1cc(O)c(O)c(Br)c1Br
COc1cc(/C=N/NC(=O)CSc2cccc3cccnc23)cc(OC)c1OC	COc1ccc(O)c(/C=N/NC(=O)CSc2cccc3cccnc23)c1	56586	58957	[*:1]c1cc([*:2])c(OC)c(OC)c1>>[*:2]c1ccc(O)c([*:1])c1	[*:1]/C=N\NC(=O)CSc1cccc2cccnc12.[*:2]OC	40.46	49.52	9.06	[*:1]c1cc([*:2])c(OC)c(OC)c1	[*:2]c1ccc(O)c([*:1])c1
COc1cc(/C=N/NC(=O)CSc2cccc3cccnc23)cc(OC)c1OC	COc1ccc(O)c(/C=N/NC(=O)CSc2cccc3cccnc23)c1	56586	58957	[*:1]c1cc(OC)c([*:2])c(OC)c1>>[*:2]c1ccc(O)c([*:1])c1	[*:1]/C=N\NC(=O)CSc1cccc2cccnc12.[*:2]OC	40.46	49.52	9.06	[*:1]c1cc(OC)c([*:2])c(OC)c1	[*:2]c1ccc(O)c([*:1])c1
O=C(Cc1ccc(Br)c2ccccc12)N/N=C/c1cc(Br)cc(Br)c1O	O=C(Cc1ccc(Br)c2ccccc12)N/N=C/c1cc([N+](=O)[O-])ccc1O	49615	44443	[*:1]c1cc(Br)cc(Br)c1O>>[*:1]c1cc([N+](=O)[O-])ccc1O	[*:1]/C=N\NC(=O)Cc1ccc(Br)c2ccccc12	-4.12	61.07	65.19	[*:1]c1cc(Br)cc(Br)c1O	[*:1]c1cc([N+](=O)[O-])ccc1O
COc1c(Br)cc(Br)cc1/C=N/NC(=O)Cc1ccc(Br)c2ccccc12	O=C(Cc1ccc(Br)c2ccccc12)N/N=C/c1cc([N+](=O)[O-])ccc1O	49616	44443	[*:1]c1cc(Br)cc(Br)c1OC>>[*:1]c1cc([N+](=O)[O-])ccc1O	[*:1]/C=N\NC(=O)Cc1ccc(Br)c2ccccc12	1.6	61.07	59.47	[*:1]c1cc(Br)cc(Br)c1OC	[*:1]c1cc([N+](=O)[O-])ccc1O
O=C(Cc1ccc(Br)c2ccccc12)N/N=C/c1cc(Br)c(O)c(Br)c1O	O=C(Cc1ccc(Br)c2ccccc12)N/N=C/c1cc([N+](=O)[O-])ccc1O	51033	44443	[*:1]c1cc(Br)c(O)c(Br)c1O>>[*:1]c1cc([N+](=O)[O-])ccc1O	[*:1]/C=N\NC(=O)Cc1ccc(Br)c2ccccc12	19.71	61.07	41.36	[*:1]c1cc(Br)c(O)c(Br)c1O	[*:1]c1cc([N+](=O)[O-])ccc1O
O=C(Cc1ccc(Br)c2ccccc12)N/N=C/c1cc(Br)c(Br)o1	O=C(Cc1ccc(Br)c2ccccc12)N/N=C/c1cc([N+](=O)[O-])ccc1O	51105	44443	[*:1]c1cc(Br)c(Br)o1>>[*:1]c1cc([N+](=O)[O-])ccc1O	[*:1]/C=N\NC(=O)Cc1ccc(Br)c2ccccc12	-1.37	61.07	62.44	[*:1]c1cc(Br)c(Br)o1	[*:1]c1cc([N+](=O)[O-])ccc1O
O=C(Cc1ccc(Br)c2ccccc12)N/N=C/c1cc(Br)c(O)c(Br)c1	O=C(Cc1ccc(Br)c2ccccc12)N/N=C/c1cc([N+](=O)[O-])ccc1O	56105	44443	[*:1]c1cc(Br)c(O)c(Br)c1>>[*:1]c1cc([N+](=O)[O-])ccc1O	[*:1]/C=N\NC(=O)Cc1ccc(Br)c2ccccc12	15.3	61.07	45.77	[*:1]c1cc(Br)c(O)c(Br)c1	[*:1]c1cc([N+](=O)[O-])ccc1O
O=C(Cc1ccc(Br)c2ccccc12)N/N=C/c1cc(I)c(O)c(I)c1	O=C(Cc1ccc(Br)c2ccccc12)N/N=C/c1cc([N+](=O)[O-])ccc1O	56140	44443	[*:1]c1cc(I)c(O)c(I)c1>>[*:1]c1cc([N+](=O)[O-])ccc1O	[*:1]/C=N\NC(=O)Cc1ccc(Br)c2ccccc12	14.49	61.07	46.58	[*:1]c1cc(I)c(O)c(I)c1	[*:1]c1cc([N+](=O)[O-])ccc1O
O=C(Cc1ccc(Br)c2ccccc12)N/N=C/c1ccc([N+](=O)[O-])c(O)c1	O=C(Cc1ccc(Br)c2ccccc12)N/N=C/c1cc([N+](=O)[O-])ccc1O	46120	44443	[*:1]c1ccc([N+](=O)[O-])c([*:2])c1>>[*:2]c1ccc([N+](=O)[O-])cc1[*:1]	[*:1]/C=N\NC(=O)Cc1ccc(Br)c2ccccc12.[*:2]O	2.58	61.07	58.49	[*:1]c1ccc([N+](=O)[O-])c([*:2])c1	[*:2]c1ccc([N+](=O)[O-])cc1[*:1]
O=C(Cc1ccc(Br)c2ccccc12)N/N=C/c1cc(Br)cc(Br)c1O	O=C(Cc1ccc(Br)c2ccccc12)N/N=C/c1cc([N+](=O)[O-])ccc1O	49615	44443	[*:1]c1cc(Br)cc(Br)c1[*:2]>>[*:2]c1ccc([N+](=O)[O-])cc1[*:1]	[*:1]/C=N\NC(=O)Cc1ccc(Br)c2ccccc12.[*:2]O	-4.12	61.07	65.19	[*:1]c1cc(Br)cc(Br)c1[*:2]	[*:2]c1ccc([N+](=O)[O-])cc1[*:1]
O=C(Cc1ccc(Br)c2ccccc12)N/N=C/c1cc(Br)c(O)c(Br)c1O	O=C(Cc1ccc(Br)c2ccccc12)N/N=C/c1cc([N+](=O)[O-])ccc1O	51033	44443	[*:1]c1cc(Br)c([*:2])c(Br)c1O>>[*:2]c1ccc([N+](=O)[O-])cc1[*:1]	[*:1]/C=N\NC(=O)Cc1ccc(Br)c2ccccc12.[*:2]O	19.71	61.07	41.36	[*:1]c1cc(Br)c([*:2])c(Br)c1O	[*:2]c1ccc([N+](=O)[O-])cc1[*:1]
O=C(Cc1ccc(Br)c2ccccc12)N/N=C/c1cc(Br)c(O)c(Br)c1O	O=C(Cc1ccc(Br)c2ccccc12)N/N=C/c1cc([N+](=O)[O-])ccc1O	51033	44443	[*:1]c1cc(Br)c(O)c(Br)c1[*:2]>>[*:2]c1ccc([N+](=O)[O-])cc1[*:1]	[*:1]/C=N\NC(=O)Cc1ccc(Br)c2ccccc12.[*:2]O	19.71	61.07	41.36	[*:1]c1cc(Br)c(O)c(Br)c1[*:2]	[*:2]c1ccc([N+](=O)[O-])cc1[*:1]
O=C(Cc1ccc(Br)c2ccccc12)N/N=C/c1cc(Br)c(O)c(Br)c1	O=C(Cc1ccc(Br)c2ccccc12)N/N=C/c1cc([N+](=O)[O-])ccc1O	56105	44443	[*:1]c1cc(Br)c([*:2])c(Br)c1>>[*:2]c1ccc([N+](=O)[O-])cc1[*:1]	[*:1]/C=N\NC(=O)Cc1ccc(Br)c2ccccc12.[*:2]O	15.3	61.07	45.77	[*:1]c1cc(Br)c([*:2])c(Br)c1	[*:2]c1ccc([N+](=O)[O-])cc1[*:1]
O=C(Cc1ccc(Br)c2ccccc12)N/N=C/c1cc(I)c(O)c(I)c1	O=C(Cc1ccc(Br)c2ccccc12)N/N=C/c1cc([N+](=O)[O-])ccc1O	56140	44443	[*:1]c1cc(I)c([*:2])c(I)c1>>[*:2]c1ccc([N+](=O)[O-])cc1[*:1]	[*:1]/C=N\NC(=O)Cc1ccc(Br)c2ccccc12.[*:2]O	14.49	61.07	46.58	[*:1]c1cc(I)c([*:2])c(I)c1	[*:2]c1ccc([N+](=O)[O-])cc1[*:1]
COc1cc(/C=N/NC(=O)Cc2ccc(Br)c3ccccc23)cc(OC)c1O	O=C(Cc1ccc(Br)c2ccccc12)N/N=C/c1cc([N+](=O)[O-])ccc1O	56172	44443	[*:1]c1cc(OC)c([*:2])c(OC)c1>>[*:2]c1ccc([N+](=O)[O-])cc1[*:1]	[*:1]/C=N\NC(=O)Cc1ccc(Br)c2ccccc12.[*:2]O	3.46	61.07	57.61	[*:1]c1cc(OC)c([*:2])c(OC)c1	[*:2]c1ccc([N+](=O)[O-])cc1[*:1]
CCOc1cc(/C=N/NC(=O)Cc2ccc(Br)c3ccccc23)cc(Br)c1O	O=C(Cc1ccc(Br)c2ccccc12)N/N=C/c1cc([N+](=O)[O-])ccc1O	56183	44443	[*:1]c1cc(Br)c([*:2])c(OCC)c1>>[*:2]c1ccc([N+](=O)[O-])cc1[*:1]	[*:1]/C=N\NC(=O)Cc1ccc(Br)c2ccccc12.[*:2]O	4.61	61.07	56.46	[*:1]c1cc(Br)c([*:2])c(OCC)c1	[*:2]c1ccc([N+](=O)[O-])cc1[*:1]
O=C(Cc1ccc(Br)c2ccccc12)N/N=C/c1ccc([N+](=O)[O-])c(O)c1	O=C(Cc1ccc(Br)c2ccccc12)N/N=C/c1cc([N+](=O)[O-])ccc1O	46120	44443	[*:1]c1ccc([*:2])c([*:3])c1>>[*:2]c1ccc([*:3])c([*:1])c1	[*:1]/C=N\NC(=O)Cc1ccc(Br)c2ccccc12.[*:3]O.[*:2][N+](=O)[O-]	2.58	61.07	58.49	[*:1]c1ccc([*:2])c([*:3])c1	[*:2]c1ccc([*:3])c([*:1])c1
O=C(Cc1ccc(Br)c2ccccc12)N/N=C/c1ccc([N+](=O)[O-])cc1	O=C(Cc1ccc(Br)c2ccccc12)N/N=C/c1cc([N+](=O)[O-])ccc1O	45793	44443	[*:1]c1ccc([*:2])cc1>>[*:1]c1ccc(O)c([*:2])c1	[*:2]/C=N\NC(=O)Cc1ccc(Br)c2ccccc12.[*:1][N+](=O)[O-]	6.98	61.07	54.09	[*:1]c1ccc([*:2])cc1	[*:1]c1ccc(O)c([*:2])c1
O=C(Cc1ccc(Br)c2ccccc12)N/N=C/c1ccc([N+](=O)[O-])c(O)c1	O=C(Cc1ccc(Br)c2ccccc12)N/N=C/c1cc([N+](=O)[O-])ccc1O	46120	44443	[*:1]c1ccc([*:2])c(O)c1>>[*:2]c1ccc(O)c([*:1])c1	[*:1]/C=N\NC(=O)Cc1ccc(Br)c2ccccc12.[*:2][N+](=O)[O-]	2.58	61.07	58.49	[*:1]c1ccc([*:2])c(O)c1	[*:2]c1ccc(O)c([*:1])c1
COc1cc(/C=N/NC(=O)Cc2cccc3ccccc23)cc(Br)c1O	COc1cc(/C=N/NC(=O)Cc2cccc3ccccc23)cc([N+](=O)[O-])c1O	56157	62037	[*:1]Oc1cc([*:2])cc(Br)c1[*:3]>>[*:1]Oc1cc([*:2])cc([N+](=O)[O-])c1[*:3]	[*:2]/C=N\NC(=O)Cc1cccc2ccccc12.[*:1]C.[*:3]O	-16.87	82	98.87	[*:1]Oc1cc([*:2])cc(Br)c1[*:3]	[*:1]Oc1cc([*:2])cc([N+](=O)[O-])c1[*:3]
COc1cc(/C=N/NC(=O)Cc2cccc3ccccc23)cc(Br)c1O	COc1cc(/C=N/NC(=O)Cc2cccc3ccccc23)cc([N+](=O)[O-])c1O	56157	62037	[*:1]c1cc([*:2])c([*:3])c(Br)c1>>[*:1]c1cc([*:2])c([*:3])c([N+](=O)[O-])c1	[*:1]/C=N\NC(=O)Cc1cccc2ccccc12.[*:3]O.[*:2]OC	-16.87	82	98.87	[*:1]c1cc([*:2])c([*:3])c(Br)c1	[*:1]c1cc([*:2])c([*:3])c([N+](=O)[O-])c1
COc1cc(/C=N/NC(=O)Cc2cccc3ccccc23)cc(Br)c1O	COc1cc(/C=N/NC(=O)Cc2cccc3ccccc23)cc([N+](=O)[O-])c1O	56157	62037	[*:1]c1cc([*:2])c(O)c(Br)c1>>[*:1]c1cc([*:2])c(O)c([N+](=O)[O-])c1	[*:1]/C=N\NC(=O)Cc1cccc2ccccc12.[*:2]OC	-16.87	82	98.87	[*:1]c1cc([*:2])c(O)c(Br)c1	[*:1]c1cc([*:2])c(O)c([N+](=O)[O-])c1
O=C(Cc1ccccc1)N/N=C\C(Br)=C\c1ccccc1	O=C(Cc1ccccc1)N/N=C/c1cc(Br)c(O)c(O)c1Br	23674	56101	[*:1]C(Br)=Cc1ccccc1>>[*:1]c1cc(Br)c(O)c(O)c1Br	[*:1]/C=N\NC(=O)Cc1ccccc1	-1.26	80.18	81.44	[*:1]C(Br)=Cc1ccccc1	[*:1]c1cc(Br)c(O)c(O)c1Br
O=C(Cc1ccccc1)N/N=C/c1c(Cl)cccc1Cl	O=C(Cc1ccccc1)N/N=C/c1cc(Br)c(O)c(O)c1Br	58963	56101	[*:1]c1c(Cl)cccc1Cl>>[*:1]c1cc(Br)c(O)c(O)c1Br	[*:1]/C=N\NC(=O)Cc1ccccc1	3.88	80.18	76.3	[*:1]c1c(Cl)cccc1Cl	[*:1]c1cc(Br)c(O)c(O)c1Br
O=C(Cc1ccccc1)N/N=C\C(Br)=C\c1ccccc1	O=C(Cc1ccccc1)N/N=C/c1cc(Br)c(O)c(O)c1Br	23674	56101	[*:1]C([*:2])=Cc1ccccc1>>[*:1]c1cc([*:2])c(Br)c(O)c1O	[*:2]/C=N\NC(=O)Cc1ccccc1.[*:1]Br	-1.26	80.18	81.44	[*:1]C([*:2])=Cc1ccccc1	[*:1]c1cc([*:2])c(Br)c(O)c1O
O=C(Cc1ccccc1)N/N=C\C(Br)=C\c1ccccc1	O=C(Cc1ccccc1)N/N=C/c1cc(Br)c(O)c(O)c1Br	23674	56101	[*:1]C([*:2])=Cc1ccccc1>>[*:1]c1cc(Br)c(O)c(O)c1[*:2]	[*:1]/C=N\NC(=O)Cc1ccccc1.[*:2]Br	-1.26	80.18	81.44	[*:1]C([*:2])=Cc1ccccc1	[*:1]c1cc(Br)c(O)c(O)c1[*:2]
COc1cc(/C=N/NC(=O)Cc2ccccc2)cc(Br)c1O	O=C(Cc1ccccc1)N/N=C/c1cc(Br)c(O)c(O)c1Br	56166	56101	[*:1]c1cc([*:2])c(O)c(OC)c1>>[*:1]c1cc(Br)c(O)c(O)c1[*:2]	[*:1]/C=N\NC(=O)Cc1ccccc1.[*:2]Br	4.8	80.18	75.38	[*:1]c1cc([*:2])c(O)c(OC)c1	[*:1]c1cc(Br)c(O)c(O)c1[*:2]
COc1cc(/C=N/NC(=O)Cc2ccccc2)cc(Br)c1O	O=C(Cc1ccccc1)N/N=C/c1cc(Br)c(O)c(O)c1Br	56166	56101	[*:1]c1cc([*:2])c([*:3])c(OC)c1>>[*:2]c1cc([*:1])c(Br)c([*:3])c1O	[*:1]/C=N\NC(=O)Cc1ccccc1.[*:2]Br.[*:3]O	4.8	80.18	75.38	[*:1]c1cc([*:2])c([*:3])c(OC)c1	[*:2]c1cc([*:1])c(Br)c([*:3])c1O
COc1cc(/C=N/NC(=O)Cc2ccccc2)cc(Br)c1O	O=C(Cc1ccccc1)N/N=C/c1cc(Br)c(O)c(O)c1Br	56166	56101	[*:1]c1cc([*:2])c([*:3])c(OC)c1>>[*:2]c1cc([*:1])c(Br)c(O)c1[*:3]	[*:1]/C=N\NC(=O)Cc1ccccc1.[*:2]Br.[*:3]O	4.8	80.18	75.38	[*:1]c1cc([*:2])c([*:3])c(OC)c1	[*:2]c1cc([*:1])c(Br)c(O)c1[*:3]
COc1cc(/C=N/NC(=O)Cc2ccccc2)cc(Br)c1O	O=C(Cc1ccccc1)N/N=C/c1cc(Br)c(O)c(O)c1Br	56166	56101	[*:1]c1cc([*:2])c([*:3])c(OC)c1>>[*:1]c1cc(Br)c([*:3])c(O)c1[*:2]	[*:1]/C=N\NC(=O)Cc1ccccc1.[*:2]Br.[*:3]O	4.8	80.18	75.38	[*:1]c1cc([*:2])c([*:3])c(OC)c1	[*:1]c1cc(Br)c([*:3])c(O)c1[*:2]
COc1cc(/C=N/NC(=O)Cc2ccccc2)cc(Br)c1O	O=C(Cc1ccccc1)N/N=C/c1cc(Br)c(O)c(O)c1Br	56166	56101	[*:1]c1cc([*:2])c([*:3])c(OC)c1>>[*:1]c1cc(Br)c(O)c([*:3])c1[*:2]	[*:1]/C=N\NC(=O)Cc1ccccc1.[*:2]Br.[*:3]O	4.8	80.18	75.38	[*:1]c1cc([*:2])c([*:3])c(OC)c1	[*:1]c1cc(Br)c(O)c([*:3])c1[*:2]
COc1cc(/C=N/NC(=O)Cc2ccccc2)cc(Br)c1O	O=C(Cc1ccccc1)N/N=C/c1cc(Br)c(O)c(O)c1Br	56166	56101	[*:1]c1cc(Br)c([*:2])c(OC)c1>>[*:1]c1cc(Br)c(O)c([*:2])c1Br	[*:1]/C=N\NC(=O)Cc1ccccc1.[*:2]O	4.8	80.18	75.38	[*:1]c1cc(Br)c([*:2])c(OC)c1	[*:1]c1cc(Br)c(O)c([*:2])c1Br
CCCOc1ccc(C(=O)N/N=C/c2ccc([N+](=O)[O-])cc2)cc1	CCCOc1ccc(C(=O)N/N=C/c2ccc([N+](=O)[O-])s2)cc1	45809	47415	[*:1]c1ccc([N+](=O)[O-])cc1>>[*:1]c1ccc([N+](=O)[O-])s1	[*:1]/C=N\NC(=O)c1ccc(OCCC)cc1	1	69.17	68.17	[*:1]c1ccc([N+](=O)[O-])cc1	[*:1]c1ccc([N+](=O)[O-])s1
CCCOc1ccc(C(=O)N/N=C/c2cc([N+](=O)[O-])cs2)cc1	CCCOc1ccc(C(=O)N/N=C/c2ccc([N+](=O)[O-])s2)cc1	47576	47415	[*:1]c1cc([N+](=O)[O-])cs1>>[*:1]c1ccc([N+](=O)[O-])s1	[*:1]/C=N\NC(=O)c1ccc(OCCC)cc1	-22.43	69.17	91.6	[*:1]c1cc([N+](=O)[O-])cs1	[*:1]c1ccc([N+](=O)[O-])s1
CCCOc1ccc(C(=O)N/N=C/c2c[nH]c3ccc(Br)cc23)cc1	CCCOc1ccc(C(=O)N/N=C/c2ccc([N+](=O)[O-])s2)cc1	58710	47415	[*:1]c1c[nH]c2ccc(Br)cc12>>[*:1]c1ccc([N+](=O)[O-])s1	[*:1]/C=N\NC(=O)c1ccc(OCCC)cc1	-4.97	69.17	74.14	[*:1]c1c[nH]c2ccc(Br)cc12	[*:1]c1ccc([N+](=O)[O-])s1
CCCOc1ccc(C(=O)N/N=C/c2ccc([N+](=O)[O-])cc2)cc1	CCCOc1ccc(C(=O)N/N=C/c2ccc([N+](=O)[O-])s2)cc1	45809	47415	[*:1]c1ccc([*:2])cc1>>[*:1]c1ccc([*:2])s1	[*:1]/C=N\NC(=O)c1ccc(OCCC)cc1.[*:2][N+](=O)[O-]	1	69.17	68.17	[*:1]c1ccc([*:2])cc1	[*:1]c1ccc([*:2])s1
O=C(N/N=C/c1ccc([N+](=O)[O-])cc1)c1ccccn1	O=C(N/N=C/c1c(Cl)cccc1[N+](=O)[O-])c1ccccn1	45813	46232	[*:1]c1ccc([*:2])cc1>>[*:1]c1cccc(Cl)c1[*:2]	[*:2]/C=N\NC(=O)c1ccccn1.[*:1][N+](=O)[O-]	4.27	92.59	88.32	[*:1]c1ccc([*:2])cc1	[*:1]c1cccc(Cl)c1[*:2]
O=C(N/N=C/c1cc([N+](=O)[O-])cc(Br)c1O)c1ccccn1	O=C(N/N=C/c1c(Cl)cccc1[N+](=O)[O-])c1ccccn1	47230	46232	[*:1]c1cc([*:2])c(O)c(Br)c1>>[*:1]c1cccc(Cl)c1[*:2]	[*:2]/C=N\NC(=O)c1ccccn1.[*:1][N+](=O)[O-]	-14.1	92.59	106.69	[*:1]c1cc([*:2])c(O)c(Br)c1	[*:1]c1cccc(Cl)c1[*:2]
CC(/C=N\NC(=O)c1ccncc1)=C\c1ccccc1	O=C(N/N=C/c1ccc(Sc2ccccc2)o1)c1ccncc1	13581	58202	[*:1]C=C([*:2])C>>[*:1]Sc1ccc([*:2])o1	[*:2]/C=N\NC(=O)c1ccncc1.[*:1]c1ccccc1	5.79	77.09	71.3	[*:1]C=C([*:2])C	[*:1]Sc1ccc([*:2])o1
O=C(N/N=C/c1ccc(OC(=O)c2ccccc2)cc1)c1ccncc1	O=C(N/N=C/c1ccc(Sc2ccccc2)o1)c1ccncc1	36309	58202	[*:1]C(=O)Oc1ccc([*:2])cc1>>[*:1]Sc1ccc([*:2])o1	[*:2]/C=N\NC(=O)c1ccncc1.[*:1]c1ccccc1	-16.04	77.09	93.13	[*:1]C(=O)Oc1ccc([*:2])cc1	[*:1]Sc1ccc([*:2])o1
O=C(N/N=C\c1cn(Cc2ccccc2)c2ccccc12)c1ccncc1	O=C(N/N=C/c1ccc(Sc2ccccc2)o1)c1ccncc1	36369	58202	[*:1]Cn1cc([*:2])c2ccccc21>>[*:1]Sc1ccc([*:2])o1	[*:2]/C=N\NC(=O)c1ccncc1.[*:1]c1ccccc1	-15.3	77.09	92.39	[*:1]Cn1cc([*:2])c2ccccc21	[*:1]Sc1ccc([*:2])o1
COc1ccc(/C=N/Nc2nc(Nc3ccccc3)nc(N3CCCC3)n2)cc1	O=[N+]([O-])c1cccc(/C=N/Nc2nc(Nc3ccccc3)nc(N3CCCC3)n2)c1O	21969	47505	[*:1]c1ccc(OC)cc1>>[*:1]c1cccc([N+](=O)[O-])c1O	[*:1]/C=N\Nc1nc(Nc2ccccc2)nc(N2CCCC2)n1	-12.02	66.77	78.79	[*:1]c1ccc(OC)cc1	[*:1]c1cccc([N+](=O)[O-])c1O
Clc1ccc(/C=N/Nc2nc(Nc3ccccc3)nc(N3CCCC3)n2)cc1	O=[N+]([O-])c1cccc(/C=N/Nc2nc(Nc3ccccc3)nc(N3CCCC3)n2)c1O	22442	47505	[*:1]c1ccc(Cl)cc1>>[*:1]c1cccc([N+](=O)[O-])c1O	[*:1]/C=N\Nc1nc(Nc2ccccc2)nc(N2CCCC2)n1	-38.96	66.77	105.73	[*:1]c1ccc(Cl)cc1	[*:1]c1cccc([N+](=O)[O-])c1O
Clc1ccc(/C=N/Nc2nc(Nc3ccccc3)nc(N3CCCC3)n2)cc1Cl	O=[N+]([O-])c1cccc(/C=N/Nc2nc(Nc3ccccc3)nc(N3CCCC3)n2)c1O	22504	47505	[*:1]c1ccc(Cl)c(Cl)c1>>[*:1]c1cccc([N+](=O)[O-])c1O	[*:1]/C=N\Nc1nc(Nc2ccccc2)nc(N2CCCC2)n1	-14.8	66.77	81.57	[*:1]c1ccc(Cl)c(Cl)c1	[*:1]c1cccc([N+](=O)[O-])c1O
Oc1ccc(Cl)cc1/C=N/Nc1nc(Nc2ccccc2)nc(N2CCCC2)n1	O=[N+]([O-])c1cccc(/C=N/Nc2nc(Nc3ccccc3)nc(N3CCCC3)n2)c1O	22539	47505	[*:1]c1cc(Cl)ccc1O>>[*:1]c1cccc([N+](=O)[O-])c1O	[*:1]/C=N\Nc1nc(Nc2ccccc2)nc(N2CCCC2)n1	-19.66	66.77	86.43	[*:1]c1cc(Cl)ccc1O	[*:1]c1cccc([N+](=O)[O-])c1O
Oc1ccc(/C=N/Nc2nc(Nc3ccccc3)nc(N3CCCC3)n2)cc1	O=[N+]([O-])c1cccc(/C=N/Nc2nc(Nc3ccccc3)nc(N3CCCC3)n2)c1O	38769	47505	[*:1]c1ccc(O)cc1>>[*:1]c1cccc([N+](=O)[O-])c1O	[*:1]/C=N\Nc1nc(Nc2ccccc2)nc(N2CCCC2)n1	-19.91	66.77	86.68	[*:1]c1ccc(O)cc1	[*:1]c1cccc([N+](=O)[O-])c1O
O=[N+]([O-])c1ccc(/C=N/Nc2nc(Nc3ccccc3)nc(N3CCCC3)n2)cc1	O=[N+]([O-])c1cccc(/C=N/Nc2nc(Nc3ccccc3)nc(N3CCCC3)n2)c1O	46858	47505	[*:1]c1ccc([N+](=O)[O-])cc1>>[*:1]c1cccc([N+](=O)[O-])c1O	[*:1]/C=N\Nc1nc(Nc2ccccc2)nc(N2CCCC2)n1	-20	66.77	86.77	[*:1]c1ccc([N+](=O)[O-])cc1	[*:1]c1cccc([N+](=O)[O-])c1O
COc1cc(/C=N\Nc2nc(Nc3ccccc3)nc(N3CCCC3)n2)cc(Br)c1O	O=[N+]([O-])c1cccc(/C=N/Nc2nc(Nc3ccccc3)nc(N3CCCC3)n2)c1O	54574	47505	[*:1]c1cc(Br)c(O)c(OC)c1>>[*:1]c1cccc([N+](=O)[O-])c1O	[*:1]/C=N\Nc1nc(Nc2ccccc2)nc(N2CCCC2)n1	11.14	66.77	55.63	[*:1]c1cc(Br)c(O)c(OC)c1	[*:1]c1cccc([N+](=O)[O-])c1O
FC(F)(F)c1cccc(/C=N\Nc2nc(Nc3ccccc3)nc(N3CCCC3)n2)c1	O=[N+]([O-])c1cccc(/C=N/Nc2nc(Nc3ccccc3)nc(N3CCCC3)n2)c1O	54575	47505	[*:1]c1cccc(C(F)(F)F)c1>>[*:1]c1cccc([N+](=O)[O-])c1O	[*:1]/C=N\Nc1nc(Nc2ccccc2)nc(N2CCCC2)n1	3.97	66.77	62.8	[*:1]c1cccc(C(F)(F)F)c1	[*:1]c1cccc([N+](=O)[O-])c1O
Clc1cccc(Cl)c1/C=N\Nc1nc(Nc2ccccc2)nc(N2CCCC2)n1	O=[N+]([O-])c1cccc(/C=N/Nc2nc(Nc3ccccc3)nc(N3CCCC3)n2)c1O	54576	47505	[*:1]c1c(Cl)cccc1Cl>>[*:1]c1cccc([N+](=O)[O-])c1O	[*:1]/C=N\Nc1nc(Nc2ccccc2)nc(N2CCCC2)n1	0.61	66.77	66.16	[*:1]c1c(Cl)cccc1Cl	[*:1]c1cccc([N+](=O)[O-])c1O
COc1cccc(/C=N\Nc2nc(Nc3ccccc3)nc(N3CCCC3)n2)c1	O=[N+]([O-])c1cccc(/C=N/Nc2nc(Nc3ccccc3)nc(N3CCCC3)n2)c1O	54579	47505	[*:1]c1cccc(OC)c1>>[*:1]c1cccc([N+](=O)[O-])c1O	[*:1]/C=N\Nc1nc(Nc2ccccc2)nc(N2CCCC2)n1	7.94	66.77	58.83	[*:1]c1cccc(OC)c1	[*:1]c1cccc([N+](=O)[O-])c1O
Oc1ccc(Cl)cc1/C=N/Nc1nc(Nc2ccccc2)nc(N2CCCC2)n1	O=[N+]([O-])c1cccc(/C=N/Nc2nc(Nc3ccccc3)nc(N3CCCC3)n2)c1O	22539	47505	[*:1]c1ccc(Cl)cc1[*:2]>>[*:2]c1cccc([N+](=O)[O-])c1[*:1]	[*:2]/C=N\Nc1nc(Nc2ccccc2)nc(N2CCCC2)n1.[*:1]O	-19.66	66.77	86.43	[*:1]c1ccc(Cl)cc1[*:2]	[*:2]c1cccc([N+](=O)[O-])c1[*:1]
Oc1ccc(/C=N/Nc2nc(Nc3ccccc3)nc(N3CCCC3)n2)cc1	O=[N+]([O-])c1cccc(/C=N/Nc2nc(Nc3ccccc3)nc(N3CCCC3)n2)c1O	38769	47505	[*:1]c1ccc([*:2])cc1>>[*:1]c1cccc([N+](=O)[O-])c1[*:2]	[*:1]/C=N\Nc1nc(Nc2ccccc2)nc(N2CCCC2)n1.[*:2]O	-19.91	66.77	86.68	[*:1]c1ccc([*:2])cc1	[*:1]c1cccc([N+](=O)[O-])c1[*:2]
COc1cc(/C=N\Nc2nc(Nc3ccccc3)nc(N3CCCC3)n2)cc(Br)c1O	O=[N+]([O-])c1cccc(/C=N/Nc2nc(Nc3ccccc3)nc(N3CCCC3)n2)c1O	54574	47505	[*:1]c1cc(Br)c([*:2])c(OC)c1>>[*:1]c1cccc([N+](=O)[O-])c1[*:2]	[*:1]/C=N\Nc1nc(Nc2ccccc2)nc(N2CCCC2)n1.[*:2]O	11.14	66.77	55.63	[*:1]c1cc(Br)c([*:2])c(OC)c1	[*:1]c1cccc([N+](=O)[O-])c1[*:2]
O=[N+]([O-])c1ccc(/C=N/Nc2nc(Nc3ccccc3)nc(N3CCCC3)n2)cc1	O=[N+]([O-])c1cccc(/C=N/Nc2nc(Nc3ccccc3)nc(N3CCCC3)n2)c1O	46858	47505	[*:1]c1ccc([*:2])cc1>>[*:1]c1cccc([*:2])c1O	[*:1]/C=N\Nc1nc(Nc2ccccc2)nc(N2CCCC2)n1.[*:2][N+](=O)[O-]	-20	66.77	86.77	[*:1]c1ccc([*:2])cc1	[*:1]c1cccc([*:2])c1O
O=[N+]([O-])c1cc2c(cc1/C=N\Nc1nc(Nc3ccccc3)nc(N3CCCC3)n1)OCO2	O=[N+]([O-])c1cccc(/C=N/Nc2nc(Nc3ccccc3)nc(N3CCCC3)n2)c1O	54577	47505	[*:1]c1cc2c(cc1[*:2])OCO2>>[*:1]c1cccc([*:2])c1O	[*:1]/C=N\Nc1nc(Nc2ccccc2)nc(N2CCCC2)n1.[*:2][N+](=O)[O-]	-2.63	66.77	69.4	[*:1]c1cc2c(cc1[*:2])OCO2	[*:1]c1cccc([*:2])c1O
O=[N+]([O-])c1ccc(O)c(/C=N/Nc2nc(Nc3ccccc3)nc(N3CCCCC3)n2)c1	Oc1ccc(/C=N/Nc2nc(Nc3ccccc3)nc(N3CCCCC3)n2)cc1O	47220	38758	[*:1]c1cc([N+](=O)[O-])ccc1O>>[*:1]c1ccc(O)c(O)c1	[*:1]/C=N\Nc1nc(Nc2ccccc2)nc(N2CCCCC2)n1	-23.84	49.33	73.17	[*:1]c1cc([N+](=O)[O-])ccc1O	[*:1]c1ccc(O)c(O)c1
Cc1cccc(O)c1/N=C/c1cc(Br)c(O)c(Br)c1O	Cc1cccc(O)c1/N=C/c1cc([N+](=O)[O-])cc(Br)c1O	51062	43603	[*:1]c1cc([*:2])c(O)c(Br)c1O>>[*:1]c1cc([N+](=O)[O-])cc([*:2])c1O	[*:1]/C=N\c1c(C)cccc1O.[*:2]Br	28.36	55.85	27.49	[*:1]c1cc([*:2])c(O)c(Br)c1O	[*:1]c1cc([N+](=O)[O-])cc([*:2])c1O
Cc1cccc(O)c1/N=C/c1cc(Br)c(O)c(Br)c1O	Cc1cccc(O)c1/N=C/c1cc([N+](=O)[O-])cc(Br)c1O	51062	43603	[*:1]c1cc(Br)c(O)c([*:2])c1O>>[*:1]c1cc([N+](=O)[O-])cc([*:2])c1O	[*:1]/C=N\c1c(C)cccc1O.[*:2]Br	28.36	55.85	27.49	[*:1]c1cc(Br)c(O)c([*:2])c1O	[*:1]c1cc([N+](=O)[O-])cc([*:2])c1O
Cc1cccc(O)c1/N=C/c1cc(Br)c(O)c(Br)c1O	Cc1cccc(O)c1/N=C/c1cc([N+](=O)[O-])cc(Br)c1O	51062	43603	[*:1]c1cc([*:2])c(O)c(Br)c1[*:3]>>[*:1]c1cc([N+](=O)[O-])cc([*:2])c1[*:3]	[*:1]/C=N\c1c(C)cccc1O.[*:2]Br.[*:3]O	28.36	55.85	27.49	[*:1]c1cc([*:2])c(O)c(Br)c1[*:3]	[*:1]c1cc([N+](=O)[O-])cc([*:2])c1[*:3]
Cc1cccc(O)c1/N=C/c1cc(Br)c(O)c(Br)c1O	Cc1cccc(O)c1/N=C/c1cc([N+](=O)[O-])cc(Br)c1O	51062	43603	[*:1]c1cc([*:2])c(O)c(Br)c1[*:3]>>[*:1]c1cc([N+](=O)[O-])cc([*:2])c1[*:3]	[*:2]/C=N\c1c(C)cccc1O.[*:1]Br.[*:3]O	28.36	55.85	27.49	[*:1]c1cc([*:2])c(O)c(Br)c1[*:3]	[*:1]c1cc([N+](=O)[O-])cc([*:2])c1[*:3]
Cc1cccc(O)c1/N=C/c1cc(Br)c(O)c(Br)c1O	Cc1cccc(O)c1/N=C/c1cc([N+](=O)[O-])cc(Br)c1O	51062	43603	[*:1]c1cc(Br)c([*:2])c([*:3])c1O>>[*:1]c1cc([N+](=O)[O-])cc([*:3])c1[*:2]	[*:1]/C=N\c1c(C)cccc1O.[*:3]Br.[*:2]O	28.36	55.85	27.49	[*:1]c1cc(Br)c([*:2])c([*:3])c1O	[*:1]c1cc([N+](=O)[O-])cc([*:3])c1[*:2]
Cc1cccc(O)c1/N=C/c1cc(Br)c(O)c(Br)c1O	Cc1cccc(O)c1/N=C/c1cc([N+](=O)[O-])cc(Br)c1O	51062	43603	[*:1]c1cc(Br)c(O)c([*:2])c1[*:3]>>[*:1]c1cc([N+](=O)[O-])cc([*:2])c1[*:3]	[*:1]/C=N\c1c(C)cccc1O.[*:2]Br.[*:3]O	28.36	55.85	27.49	[*:1]c1cc(Br)c(O)c([*:2])c1[*:3]	[*:1]c1cc([N+](=O)[O-])cc([*:2])c1[*:3]
Cc1cccc(O)c1/N=C/c1cc(Br)c(O)c(Br)c1O	Cc1cccc(O)c1/N=C/c1cc([N+](=O)[O-])cc(Br)c1O	51062	43603	[*:1]c1cc(Br)c([*:2])c(Br)c1O>>[*:1]c1cc([N+](=O)[O-])cc(Br)c1[*:2]	[*:1]/C=N\c1c(C)cccc1O.[*:2]O	28.36	55.85	27.49	[*:1]c1cc(Br)c([*:2])c(Br)c1O	[*:1]c1cc([N+](=O)[O-])cc(Br)c1[*:2]
Cc1cccc(O)c1/N=C/c1cc(Br)c(O)c(Br)c1O	Cc1cccc(O)c1/N=C/c1cc([N+](=O)[O-])cc(Br)c1O	51062	43603	[*:1]c1cc(Br)c(O)c(Br)c1[*:2]>>[*:1]c1cc([N+](=O)[O-])cc(Br)c1[*:2]	[*:1]/C=N\c1c(C)cccc1O.[*:2]O	28.36	55.85	27.49	[*:1]c1cc(Br)c(O)c(Br)c1[*:2]	[*:1]c1cc([N+](=O)[O-])cc(Br)c1[*:2]
Cc1cccc(O)c1/N=C/c1c(C)c(Cl)c(C)c([N+](=O)[O-])c1O	Cc1cccc(O)c1/N=C/c1cc([N+](=O)[O-])cc(Br)c1O	59888	43603	[*:1]c1c([*:2])c(C)c(Cl)c(C)c1[*:3]>>[*:2]c1cc([*:3])c([*:1])c(Br)c1	[*:3]/C=N\c1c(C)cccc1O.[*:1]O.[*:2][N+](=O)[O-]	-3.9	55.85	59.75	[*:1]c1c([*:2])c(C)c(Cl)c(C)c1[*:3]	[*:2]c1cc([*:3])c([*:1])c(Br)c1
Cc1cccc(O)c1/N=C/c1c(C)c(Cl)c(C)c([N+](=O)[O-])c1O	Cc1cccc(O)c1/N=C/c1cc([N+](=O)[O-])cc(Br)c1O	59888	43603	[*:1]c1c(C)c(Cl)c(C)c([*:2])c1O>>[*:1]c1cc([*:2])c(O)c(Br)c1	[*:2]/C=N\c1c(C)cccc1O.[*:1][N+](=O)[O-]	-3.9	55.85	59.75	[*:1]c1c(C)c(Cl)c(C)c([*:2])c1O	[*:1]c1cc([*:2])c(O)c(Br)c1
CCc1ccc(O)c(/N=C/c2cc(C)c(C)c(Br)c2O)c1	CCc1ccc(O)c(/N=C/c2cc(I)cc(I)c2O)c1	50507	50544	[*:1]c1cc(C)c(C)c(Br)c1O>>[*:1]c1cc(I)cc(I)c1O	[*:1]/C=N\c1cc(CC)ccc1O	45.8	53.18	7.38	[*:1]c1cc(C)c(C)c(Br)c1O	[*:1]c1cc(I)cc(I)c1O
CCc1ccc(O)c(/N=C/c2cc(Cl)cc(Cl)c2O)c1	CCc1ccc(O)c(/N=C/c2cc(I)cc(I)c2O)c1	50529	50544	[*:1]c1cc(Cl)cc(Cl)c1O>>[*:1]c1cc(I)cc(I)c1O	[*:1]/C=N\c1cc(CC)ccc1O	49.06	53.18	4.12	[*:1]c1cc(Cl)cc(Cl)c1O	[*:1]c1cc(I)cc(I)c1O
CCc1ccc(O)c(/N=C/c2cc(Cl)cc(I)c2O)c1	CCc1ccc(O)c(/N=C/c2cc(I)cc(I)c2O)c1	50534	50544	[*:1]c1cc(Cl)cc(I)c1O>>[*:1]c1cc(I)cc(I)c1O	[*:1]/C=N\c1cc(CC)ccc1O	57.61	53.18	-4.43	[*:1]c1cc(Cl)cc(I)c1O	[*:1]c1cc(I)cc(I)c1O
CCc1ccc(O)c(/N=C/c2cc(Cl)cc(I)c2O)c1	CCc1ccc(O)c(/N=C/c2cc(I)cc(I)c2O)c1	50534	50544	[*:1]c1cc(Cl)cc([*:2])c1O>>[*:1]c1cc(I)cc([*:2])c1O	[*:1]/C=N\c1cc(CC)ccc1O.[*:2]I	57.61	53.18	-4.43	[*:1]c1cc(Cl)cc([*:2])c1O	[*:1]c1cc(I)cc([*:2])c1O
CCc1ccc(O)c(/N=C/c2cc(Cl)cc(I)c2O)c1	CCc1ccc(O)c(/N=C/c2cc(I)cc(I)c2O)c1	50534	50544	[*:1]c1cc(Cl)cc([*:2])c1[*:3]>>[*:1]c1cc(I)cc([*:2])c1[*:3]	[*:1]/C=N\c1cc(CC)ccc1O.[*:2]I.[*:3]O	57.61	53.18	-4.43	[*:1]c1cc(Cl)cc([*:2])c1[*:3]	[*:1]c1cc(I)cc([*:2])c1[*:3]
CCc1ccc(O)c(/N=C/c2cc(C)c(C)c(Br)c2O)c1	CCc1ccc(O)c(/N=C/c2cc(I)cc(I)c2O)c1	50507	50544	[*:1]c1cc(C)c(C)c(Br)c1[*:2]>>[*:1]c1cc(I)cc(I)c1[*:2]	[*:1]/C=N\c1cc(CC)ccc1O.[*:2]O	45.8	53.18	7.38	[*:1]c1cc(C)c(C)c(Br)c1[*:2]	[*:1]c1cc(I)cc(I)c1[*:2]
CCc1ccc(O)c(/N=C/c2cc(Cl)cc(Cl)c2O)c1	CCc1ccc(O)c(/N=C/c2cc(I)cc(I)c2O)c1	50529	50544	[*:1]c1cc(Cl)cc(Cl)c1[*:2]>>[*:1]c1cc(I)cc(I)c1[*:2]	[*:1]/C=N\c1cc(CC)ccc1O.[*:2]O	49.06	53.18	4.12	[*:1]c1cc(Cl)cc(Cl)c1[*:2]	[*:1]c1cc(I)cc(I)c1[*:2]
CCc1ccc(O)c(/N=C/c2cc(Cl)cc(I)c2O)c1	CCc1ccc(O)c(/N=C/c2cc(I)cc(I)c2O)c1	50534	50544	[*:1]c1cc(Cl)cc(I)c1[*:2]>>[*:1]c1cc(I)cc(I)c1[*:2]	[*:1]/C=N\c1cc(CC)ccc1O.[*:2]O	57.61	53.18	-4.43	[*:1]c1cc(Cl)cc(I)c1[*:2]	[*:1]c1cc(I)cc(I)c1[*:2]
CCc1ccc(O)c(/N=C/c2cc(Cl)cc([N+](=O)[O-])c2O)c1	CCc1ccc(O)c(/N=C/c2cc(I)cc(I)c2O)c1	61840	50544	[*:1]c1cc(Cl)cc([N+](=O)[O-])c1[*:2]>>[*:1]c1cc(I)cc(I)c1[*:2]	[*:1]/C=N\c1cc(CC)ccc1O.[*:2]O	42.87	53.18	10.31	[*:1]c1cc(Cl)cc([N+](=O)[O-])c1[*:2]	[*:1]c1cc(I)cc(I)c1[*:2]
Cc1cc(O)c(/C=N/c2cc(Cl)ccc2O)c(C)c1Cl	Cc1cc(/C=N/c2cc(Cl)ccc2O)c(O)c(Br)c1C	59926	50506	[*:1]c1c(O)cc(C)c(Cl)c1[*:2]>>[*:2]c1cc([*:1])c(O)c(Br)c1C	[*:1]/C=N\c1cc(Cl)ccc1O.[*:2]C	14.65	67.08	52.43	[*:1]c1c(O)cc(C)c(Cl)c1[*:2]	[*:2]c1cc([*:1])c(O)c(Br)c1C
Cc1cc(O)c(/C=N/c2cc(Cl)ccc2O)c(C)c1Cl	Cc1cc(/C=N/c2cc(Cl)ccc2O)c(O)c(Br)c1C	59926	50506	[*:1]c1c(O)cc(C)c(Cl)c1[*:2]>>[*:1]c1cc(C)c([*:2])c(Br)c1O	[*:1]/C=N\c1cc(Cl)ccc1O.[*:2]C	14.65	67.08	52.43	[*:1]c1c(O)cc(C)c(Cl)c1[*:2]	[*:1]c1cc(C)c([*:2])c(Br)c1O
Cc1cc(O)c(/C=N/c2cc(Cl)ccc2O)c(C)c1Cl	Cc1cc(/C=N/c2cc(Cl)ccc2O)c(O)c(Br)c1C	59926	50506	[*:1]c1cc([*:2])c(Cl)c(C)c1[*:3]>>[*:3]c1cc(C)c([*:2])c(Br)c1[*:1]	[*:3]/C=N\c1cc(Cl)ccc1O.[*:2]C.[*:1]O	14.65	67.08	52.43	[*:1]c1cc([*:2])c(Cl)c(C)c1[*:3]	[*:3]c1cc(C)c([*:2])c(Br)c1[*:1]
Cc1ccc(/N=C/c2c(Cl)cccc2Cl)c(C)c1	Cc1ccc(/N=C/c2cc(Br)cc(Cl)c2O)c(C)c1	60389	50468	[*:1]c1c(Cl)cccc1Cl>>[*:1]c1cc(Br)cc(Cl)c1O	[*:1]/C=N\c1ccc(C)cc1C	13.01	63.98	50.97	[*:1]c1c(Cl)cccc1Cl	[*:1]c1cc(Br)cc(Cl)c1O
Cc1ccc(/N=C/c2c(C)c(Cl)c(C)c(Br)c2O)c(C)c1	Cc1ccc(/N=C/c2cc(Br)cc(Cl)c2O)c(C)c1	49786	50468	[*:1]c1c(C)c(Cl)c(C)c([*:2])c1O>>[*:1]c1cc([*:2])c(O)c(Cl)c1	[*:2]/C=N\c1ccc(C)cc1C.[*:1]Br	7.81	63.98	56.17	[*:1]c1c(C)c(Cl)c(C)c([*:2])c1O	[*:1]c1cc([*:2])c(O)c(Cl)c1
Cc1ccc(/N=C/c2c(C)c(Cl)c(C)c(Br)c2O)c(C)c1	Cc1ccc(/N=C/c2cc(Br)cc(Cl)c2O)c(C)c1	49786	50468	[*:1]c1c(C)c([*:2])c(O)c([*:3])c1C>>[*:2]c1cc([*:1])c(O)c([*:3])c1	[*:3]/C=N\c1ccc(C)cc1C.[*:2]Br.[*:1]Cl	7.81	63.98	56.17	[*:1]c1c(C)c([*:2])c(O)c([*:3])c1C	[*:2]c1cc([*:1])c(O)c([*:3])c1
Cc1ccc(/N=C/c2c(C)c(Cl)c(C)c(Br)c2O)c(C)c1	Cc1ccc(/N=C/c2cc(Br)cc(Cl)c2O)c(C)c1	49786	50468	[*:1]c1c([*:2])c(C)c(Cl)c(C)c1[*:3]>>[*:2]c1cc([*:3])c([*:1])c(Cl)c1	[*:3]/C=N\c1ccc(C)cc1C.[*:2]Br.[*:1]O	7.81	63.98	56.17	[*:1]c1c([*:2])c(C)c(Cl)c(C)c1[*:3]	[*:2]c1cc([*:3])c([*:1])c(Cl)c1
Cc1ccc(/N=C/c2cc(Cl)cc([N+](=O)[O-])c2O)c(C)c1	Cc1ccc(/N=C/c2cc(Br)cc(Cl)c2O)c(C)c1	47318	50468	[*:1]c1cc([*:2])c(O)c([N+](=O)[O-])c1>>[*:1]c1cc(Br)cc([*:2])c1O	[*:2]/C=N\c1ccc(C)cc1C.[*:1]Cl	-22.68	63.98	86.66	[*:1]c1cc([*:2])c(O)c([N+](=O)[O-])c1	[*:1]c1cc(Br)cc([*:2])c1O
Cc1ccc(/N=C/c2c(C)c(Cl)c(C)c(Br)c2O)c(C)c1	Cc1ccc(/N=C/c2cc(Br)cc(Cl)c2O)c(C)c1	49786	50468	[*:1]c1c(C)c([*:2])c(O)c(Br)c1C>>[*:1]c1cc(Br)cc([*:2])c1O	[*:2]/C=N\c1ccc(C)cc1C.[*:1]Cl	7.81	63.98	56.17	[*:1]c1c(C)c([*:2])c(O)c(Br)c1C	[*:1]c1cc(Br)cc([*:2])c1O
Cc1ccc(/N=C/c2c(O)cc(C)c(Cl)c2C)c(C)c1	Cc1ccc(/N=C/c2cc(Br)cc(Cl)c2O)c(C)c1	59930	50468	[*:1]c1c(C)cc(O)c([*:2])c1C>>[*:1]c1cc(Br)cc([*:2])c1O	[*:2]/C=N\c1ccc(C)cc1C.[*:1]Cl	2.42	63.98	61.56	[*:1]c1c(C)cc(O)c([*:2])c1C	[*:1]c1cc(Br)cc([*:2])c1O
Cc1ccc(/N=C/c2cc(Cl)cc([N+](=O)[O-])c2O)c(C)c1	Cc1ccc(/N=C/c2cc(Br)cc(Cl)c2O)c(C)c1	47318	50468	[*:1]c1cc([*:2])c([*:3])c([N+](=O)[O-])c1>>[*:1]c1cc(Br)cc([*:2])c1[*:3]	[*:2]/C=N\c1ccc(C)cc1C.[*:1]Cl.[*:3]O	-22.68	63.98	86.66	[*:1]c1cc([*:2])c([*:3])c([N+](=O)[O-])c1	[*:1]c1cc(Br)cc([*:2])c1[*:3]
Cc1ccc(/N=C/c2c(C)c(Cl)c(C)c(Br)c2O)c(C)c1	Cc1ccc(/N=C/c2cc(Br)cc(Cl)c2O)c(C)c1	49786	50468	[*:1]c1c([*:2])c(Br)c(C)c([*:3])c1C>>[*:1]c1cc(Br)cc([*:3])c1[*:2]	[*:1]/C=N\c1ccc(C)cc1C.[*:3]Cl.[*:2]O	7.81	63.98	56.17	[*:1]c1c([*:2])c(Br)c(C)c([*:3])c1C	[*:1]c1cc(Br)cc([*:3])c1[*:2]
Cc1ccc(/N=C/c2c(C)c(Cl)c(C)c(Br)c2O)c(C)c1	Cc1ccc(/N=C/c2cc(Br)cc(Cl)c2O)c(C)c1	49786	50468	[*:1]c1c([*:2])c(Br)c(C)c(Cl)c1C>>[*:1]c1cc(Br)cc(Cl)c1[*:2]	[*:1]/C=N\c1ccc(C)cc1C.[*:2]O	7.81	63.98	56.17	[*:1]c1c([*:2])c(Br)c(C)c(Cl)c1C	[*:1]c1cc(Br)cc(Cl)c1[*:2]
Oc1c(Cl)cc(Br)cc1/C=N/c1ccc(Cl)c(Cl)c1	Oc1ccc(I)cc1/C=N/c1ccc(Cl)c(Cl)c1	22543	61946	[*:1]c1cc(Br)cc(Cl)c1O>>[*:1]c1cc(I)ccc1O	[*:1]/C=N\c1ccc(Cl)c(Cl)c1	-19	77.56	96.56	[*:1]c1cc(Br)cc(Cl)c1O	[*:1]c1cc(I)ccc1O
Oc1c(Cl)cc(Cl)cc1/C=N/c1ccc(Cl)c(Cl)c1	Oc1ccc(I)cc1/C=N/c1ccc(Cl)c(Cl)c1	22561	61946	[*:1]c1cc(Cl)cc(Cl)c1O>>[*:1]c1cc(I)ccc1O	[*:1]/C=N\c1ccc(Cl)c(Cl)c1	-18.27	77.56	95.83	[*:1]c1cc(Cl)cc(Cl)c1O	[*:1]c1cc(I)ccc1O
Oc1c(I)cc(I)cc1/C=N/c1ccc(Cl)c(Cl)c1	Oc1ccc(I)cc1/C=N/c1ccc(Cl)c(Cl)c1	50540	61946	[*:1]c1cc(I)cc(I)c1O>>[*:1]c1cc(I)ccc1O	[*:1]/C=N\c1ccc(Cl)c(Cl)c1	11.22	77.56	66.34	[*:1]c1cc(I)cc(I)c1O	[*:1]c1cc(I)ccc1O
Clc1ccc(/N=C/c2c(Cl)cccc2Cl)cc1Cl	Oc1ccc(I)cc1/C=N/c1ccc(Cl)c(Cl)c1	60388	61946	[*:1]c1c(Cl)cccc1Cl>>[*:1]c1cc(I)ccc1O	[*:1]/C=N\c1ccc(Cl)c(Cl)c1	5.62	77.56	71.94	[*:1]c1c(Cl)cccc1Cl	[*:1]c1cc(I)ccc1O
Oc1c(I)cc(I)cc1/C=N/c1ccc(Cl)c(Cl)c1	Oc1ccc(I)cc1/C=N/c1ccc(Cl)c(Cl)c1	50540	61946	[*:1]c1cc(I)cc([*:2])c1O>>[*:1]c1ccc(O)c([*:2])c1	[*:2]/C=N\c1ccc(Cl)c(Cl)c1.[*:1]I	11.22	77.56	66.34	[*:1]c1cc(I)cc([*:2])c1O	[*:1]c1ccc(O)c([*:2])c1
Oc1c(I)cc(I)cc1/C=N/c1ccc(Cl)c(Cl)c1	Oc1ccc(I)cc1/C=N/c1ccc(Cl)c(Cl)c1	50540	61946	[*:1]c1cc([*:2])c(O)c(I)c1>>[*:1]c1ccc(O)c([*:2])c1	[*:2]/C=N\c1ccc(Cl)c(Cl)c1.[*:1]I	11.22	77.56	66.34	[*:1]c1cc([*:2])c(O)c(I)c1	[*:1]c1ccc(O)c([*:2])c1
Oc1c(I)cc(I)cc1/C=N/c1ccc(Cl)c(Cl)c1	Oc1ccc(I)cc1/C=N/c1ccc(Cl)c(Cl)c1	50540	61946	[*:1]c1cc(I)cc([*:2])c1[*:3]>>[*:1]c1ccc([*:3])c([*:2])c1	[*:2]/C=N\c1ccc(Cl)c(Cl)c1.[*:1]I.[*:3]O	11.22	77.56	66.34	[*:1]c1cc(I)cc([*:2])c1[*:3]	[*:1]c1ccc([*:3])c([*:2])c1
Oc1c(I)cc(I)cc1/C=N/c1ccc(Cl)c(Cl)c1	Oc1ccc(I)cc1/C=N/c1ccc(Cl)c(Cl)c1	50540	61946	[*:1]c1cc([*:2])c([*:3])c(I)c1>>[*:1]c1ccc([*:3])c([*:2])c1	[*:2]/C=N\c1ccc(Cl)c(Cl)c1.[*:1]I.[*:3]O	11.22	77.56	66.34	[*:1]c1cc([*:2])c([*:3])c(I)c1	[*:1]c1ccc([*:3])c([*:2])c1
Oc1c(Cl)cc(Br)cc1/C=N/c1ccc(Cl)c(Cl)c1	Oc1ccc(I)cc1/C=N/c1ccc(Cl)c(Cl)c1	22543	61946	[*:1]c1cc(Br)cc(Cl)c1[*:2]>>[*:2]c1ccc(I)cc1[*:1]	[*:1]/C=N\c1ccc(Cl)c(Cl)c1.[*:2]O	-19	77.56	96.56	[*:1]c1cc(Br)cc(Cl)c1[*:2]	[*:2]c1ccc(I)cc1[*:1]
Oc1c(Cl)cc(Cl)cc1/C=N/c1ccc(Cl)c(Cl)c1	Oc1ccc(I)cc1/C=N/c1ccc(Cl)c(Cl)c1	22561	61946	[*:1]c1cc(Cl)cc(Cl)c1[*:2]>>[*:2]c1ccc(I)cc1[*:1]	[*:1]/C=N\c1ccc(Cl)c(Cl)c1.[*:2]O	-18.27	77.56	95.83	[*:1]c1cc(Cl)cc(Cl)c1[*:2]	[*:2]c1ccc(I)cc1[*:1]
Cc1cc(/C=N/c2ccc(Cl)c(Cl)c2)c(O)c([N+](=O)[O-])c1	Oc1ccc(I)cc1/C=N/c1ccc(Cl)c(Cl)c1	47102	61946	[*:1]c1cc(C)cc([N+](=O)[O-])c1[*:2]>>[*:2]c1ccc(I)cc1[*:1]	[*:1]/C=N\c1ccc(Cl)c(Cl)c1.[*:2]O	-23.85	77.56	101.41	[*:1]c1cc(C)cc([N+](=O)[O-])c1[*:2]	[*:2]c1ccc(I)cc1[*:1]
Cc1cc(/C=N/c2ccc(Cl)c(Cl)c2)c(O)c(Br)c1C	Oc1ccc(I)cc1/C=N/c1ccc(Cl)c(Cl)c1	47997	61946	[*:1]c1cc(C)c(C)c(Br)c1[*:2]>>[*:2]c1ccc(I)cc1[*:1]	[*:1]/C=N\c1ccc(Cl)c(Cl)c1.[*:2]O	1.55	77.56	76.01	[*:1]c1cc(C)c(C)c(Br)c1[*:2]	[*:2]c1ccc(I)cc1[*:1]
Cc1c(Cl)c(C)c(/C=N/c2ccc(Cl)c(Cl)c2)c(O)c1Br	Oc1ccc(I)cc1/C=N/c1ccc(Cl)c(Cl)c1	49778	61946	[*:1]c1c([*:2])c(Br)c(C)c(Cl)c1C>>[*:2]c1ccc(I)cc1[*:1]	[*:1]/C=N\c1ccc(Cl)c(Cl)c1.[*:2]O	-10.24	77.56	87.8	[*:1]c1c([*:2])c(Br)c(C)c(Cl)c1C	[*:2]c1ccc(I)cc1[*:1]
Oc1c(I)cc(I)cc1/C=N/c1ccc(Cl)c(Cl)c1	Oc1ccc(I)cc1/C=N/c1ccc(Cl)c(Cl)c1	50540	61946	[*:1]c1cc(I)cc(I)c1[*:2]>>[*:2]c1ccc(I)cc1[*:1]	[*:1]/C=N\c1ccc(Cl)c(Cl)c1.[*:2]O	11.22	77.56	66.34	[*:1]c1cc(I)cc(I)c1[*:2]	[*:2]c1ccc(I)cc1[*:1]
COc1cc(Br)c(Br)c(/C=N/c2ccc(Cl)c(Cl)c2)c1O	Oc1ccc(I)cc1/C=N/c1ccc(Cl)c(Cl)c1	59016	61946	[*:1]c1c(OC)cc(Br)c(Br)c1[*:2]>>[*:1]c1ccc(I)cc1[*:2]	[*:2]/C=N\c1ccc(Cl)c(Cl)c1.[*:1]O	2.21	77.56	75.35	[*:1]c1c(OC)cc(Br)c(Br)c1[*:2]	[*:1]c1ccc(I)cc1[*:2]
COc1cc(Br)c(Br)c(/C=N/c2ccc(F)cc2)c1O	Oc1c(Cl)cc(Br)cc1/C=N/c1ccc(F)cc1	58992	50460	[*:1]c1c(Br)cc(OC)c([*:2])c1[*:3]>>[*:1]c1cc([*:3])c([*:2])c(Cl)c1	[*:3]/C=N\c1ccc(F)cc1.[*:1]Br.[*:2]O	10.42	57.32	46.9	[*:1]c1c(Br)cc(OC)c([*:2])c1[*:3]	[*:1]c1cc([*:3])c([*:2])c(Cl)c1
Cc1cc(O)c(/C=N/c2ccc(F)cc2)c(C)c1Cl	Oc1c(Cl)cc(Br)cc1/C=N/c1ccc(F)cc1	59915	50460	[*:1]c1c(C)cc(O)c([*:2])c1C>>[*:1]c1cc(Br)cc([*:2])c1O	[*:2]/C=N\c1ccc(F)cc1.[*:1]Cl	9.43	57.32	47.89	[*:1]c1c(C)cc(O)c([*:2])c1C	[*:1]c1cc(Br)cc([*:2])c1O
O=[N+]([O-])c1cc(Cl)cc(/C=N/c2ccc(F)cc2)c1O	Oc1c(Cl)cc(Br)cc1/C=N/c1ccc(F)cc1	61830	50460	[*:1]c1cc([*:2])c([*:3])c([N+](=O)[O-])c1>>[*:1]c1cc(Br)cc([*:2])c1[*:3]	[*:2]/C=N\c1ccc(F)cc1.[*:1]Cl.[*:3]O	-27.95	57.32	85.27	[*:1]c1cc([*:2])c([*:3])c([N+](=O)[O-])c1	[*:1]c1cc(Br)cc([*:2])c1[*:3]
Oc1c(I)cc(Br)cc1/C=N/c1ccc(F)cc1	Oc1c(I)cc(I)cc1/C=N/c1ccc(F)cc1	50475	50539	[*:1]c1cc(Br)cc([*:2])c1O>>[*:1]c1cc(I)cc([*:2])c1O	[*:1]/C=N\c1ccc(F)cc1.[*:2]I	-19.93	63.01	82.94	[*:1]c1cc(Br)cc([*:2])c1O	[*:1]c1cc(I)cc([*:2])c1O
Cc1cc(I)c(O)c(/C=N/c2ccc(F)cc2)c1	Oc1c(I)cc(I)cc1/C=N/c1ccc(F)cc1	61740	50539	[*:1]c1cc(C)cc([*:2])c1O>>[*:1]c1cc(I)cc([*:2])c1O	[*:1]/C=N\c1ccc(F)cc1.[*:2]I	45.6	63.01	17.41	[*:1]c1cc(C)cc([*:2])c1O	[*:1]c1cc(I)cc([*:2])c1O
Oc1c(I)cc(Br)cc1/C=N/c1ccc(F)cc1	Oc1c(I)cc(I)cc1/C=N/c1ccc(F)cc1	50475	50539	[*:1]c1cc(Br)cc([*:2])c1[*:3]>>[*:1]c1cc(I)cc([*:2])c1[*:3]	[*:1]/C=N\c1ccc(F)cc1.[*:2]I.[*:3]O	-19.93	63.01	82.94	[*:1]c1cc(Br)cc([*:2])c1[*:3]	[*:1]c1cc(I)cc([*:2])c1[*:3]
Cc1cc(I)c(O)c(/C=N/c2ccc(F)cc2)c1	Oc1c(I)cc(I)cc1/C=N/c1ccc(F)cc1	61740	50539	[*:1]c1cc(C)cc([*:2])c1[*:3]>>[*:1]c1cc(I)cc([*:2])c1[*:3]	[*:1]/C=N\c1ccc(F)cc1.[*:2]I.[*:3]O	45.6	63.01	17.41	[*:1]c1cc(C)cc([*:2])c1[*:3]	[*:1]c1cc(I)cc([*:2])c1[*:3]
Oc1c(I)cc(Br)cc1/C=N/c1ccc(F)cc1	Oc1c(I)cc(I)cc1/C=N/c1ccc(F)cc1	50475	50539	[*:1]c1cc(Br)cc(I)c1[*:2]>>[*:1]c1cc(I)cc(I)c1[*:2]	[*:1]/C=N\c1ccc(F)cc1.[*:2]O	-19.93	63.01	82.94	[*:1]c1cc(Br)cc(I)c1[*:2]	[*:1]c1cc(I)cc(I)c1[*:2]
Cc1cc(O)c(/C=N/c2ccc(F)cc2)c(C)c1Cl	Oc1c(I)cc(I)cc1/C=N/c1ccc(F)cc1	59915	50539	[*:1]c1cc(C)c(Cl)c(C)c1[*:2]>>[*:2]c1cc(I)cc(I)c1[*:1]	[*:2]/C=N\c1ccc(F)cc1.[*:1]O	9.43	63.01	53.58	[*:1]c1cc(C)c(Cl)c(C)c1[*:2]	[*:2]c1cc(I)cc(I)c1[*:1]
Cc1cc(I)c(O)c(/C=N/c2ccc(F)cc2)c1	Oc1c(I)cc(I)cc1/C=N/c1ccc(F)cc1	61740	50539	[*:1]c1cc(C)cc(I)c1[*:2]>>[*:1]c1cc(I)cc(I)c1[*:2]	[*:1]/C=N\c1ccc(F)cc1.[*:2]O	45.6	63.01	17.41	[*:1]c1cc(C)cc(I)c1[*:2]	[*:1]c1cc(I)cc(I)c1[*:2]
COc1ccc(/N=C/c2cc(Br)cc(Br)c2O)cc1OC	COc1ccc(/N=C/c2cc(Br)cc(Cl)c2O)cc1OC	50447	50464	[*:1]c1cc(Br)cc(Br)c1O>>[*:1]c1cc(Br)cc(Cl)c1O	[*:1]/C=N\c1ccc(OC)c(OC)c1	-18.12	80.33	98.45	[*:1]c1cc(Br)cc(Br)c1O	[*:1]c1cc(Br)cc(Cl)c1O
COc1ccc(/N=C/c2cc(Br)cc(Br)c2O)cc1OC	COc1ccc(/N=C/c2cc(Br)cc(Cl)c2O)cc1OC	50447	50464	[*:1]c1cc([*:2])c(O)c(Br)c1>>[*:1]c1cc([*:2])c(O)c(Cl)c1	[*:2]/C=N\c1ccc(OC)c(OC)c1.[*:1]Br	-18.12	80.33	98.45	[*:1]c1cc([*:2])c(O)c(Br)c1	[*:1]c1cc([*:2])c(O)c(Cl)c1
COc1ccc(/N=C/c2c(O)c(OC)cc(Br)c2Br)cc1OC	COc1ccc(/N=C/c2cc(Br)cc(Cl)c2O)cc1OC	59017	50464	[*:1]c1c(Br)cc(OC)c(O)c1[*:2]>>[*:1]c1cc([*:2])c(O)c(Cl)c1	[*:2]/C=N\c1ccc(OC)c(OC)c1.[*:1]Br	-9.26	80.33	89.59	[*:1]c1c(Br)cc(OC)c(O)c1[*:2]	[*:1]c1cc([*:2])c(O)c(Cl)c1
COc1ccc(/N=C/c2cc(Br)cc(Br)c2O)cc1OC	COc1ccc(/N=C/c2cc(Br)cc(Cl)c2O)cc1OC	50447	50464	[*:1]c1cc([*:2])c([*:3])c(Br)c1>>[*:1]c1cc([*:2])c([*:3])c(Cl)c1	[*:2]/C=N\c1ccc(OC)c(OC)c1.[*:1]Br.[*:3]O	-18.12	80.33	98.45	[*:1]c1cc([*:2])c([*:3])c(Br)c1	[*:1]c1cc([*:2])c([*:3])c(Cl)c1
COc1ccc(/N=C/c2c(O)c(OC)cc(Br)c2Br)cc1OC	COc1ccc(/N=C/c2cc(Br)cc(Cl)c2O)cc1OC	59017	50464	[*:1]c1c(Br)cc(OC)c([*:2])c1[*:3]>>[*:1]c1cc([*:3])c([*:2])c(Cl)c1	[*:3]/C=N\c1ccc(OC)c(OC)c1.[*:1]Br.[*:2]O	-9.26	80.33	89.59	[*:1]c1c(Br)cc(OC)c([*:2])c1[*:3]	[*:1]c1cc([*:3])c([*:2])c(Cl)c1
COc1ccc(/N=C/c2cc(Cl)cc(Cl)c2O)cc1OC	COc1ccc(/N=C/c2cc(Br)cc(Cl)c2O)cc1OC	22563	50464	[*:1]c1cc([*:2])c(O)c(Cl)c1>>[*:1]c1cc(Br)cc([*:2])c1O	[*:2]/C=N\c1ccc(OC)c(OC)c1.[*:1]Cl	-25.78	80.33	106.11	[*:1]c1cc([*:2])c(O)c(Cl)c1	[*:1]c1cc(Br)cc([*:2])c1O
COc1ccc(/N=C/c2cc(Cl)cc(I)c2O)cc1OC	COc1ccc(/N=C/c2cc(Br)cc(Cl)c2O)cc1OC	50533	50464	[*:1]c1cc([*:2])c(O)c(I)c1>>[*:1]c1cc(Br)cc([*:2])c1O	[*:2]/C=N\c1ccc(OC)c(OC)c1.[*:1]Cl	-27.6	80.33	107.93	[*:1]c1cc([*:2])c(O)c(I)c1	[*:1]c1cc(Br)cc([*:2])c1O
COc1ccc(/N=C/c2cc(Cl)cc([N+](=O)[O-])c2O)cc1OC	COc1ccc(/N=C/c2cc(Br)cc(Cl)c2O)cc1OC	61838	50464	[*:1]c1cc([*:2])c(O)c([N+](=O)[O-])c1>>[*:1]c1cc(Br)cc([*:2])c1O	[*:2]/C=N\c1ccc(OC)c(OC)c1.[*:1]Cl	-15.95	80.33	96.28	[*:1]c1cc([*:2])c(O)c([N+](=O)[O-])c1	[*:1]c1cc(Br)cc([*:2])c1O
COc1ccc(/N=C/c2cc(Cl)cc(Cl)c2O)cc1OC	COc1ccc(/N=C/c2cc(Br)cc(Cl)c2O)cc1OC	22563	50464	[*:1]c1cc([*:2])c([*:3])c(Cl)c1>>[*:1]c1cc(Br)cc([*:2])c1[*:3]	[*:2]/C=N\c1ccc(OC)c(OC)c1.[*:1]Cl.[*:3]O	-25.78	80.33	106.11	[*:1]c1cc([*:2])c([*:3])c(Cl)c1	[*:1]c1cc(Br)cc([*:2])c1[*:3]
COc1ccc(/N=C/c2cc(Cl)cc(I)c2O)cc1OC	COc1ccc(/N=C/c2cc(Br)cc(Cl)c2O)cc1OC	50533	50464	[*:1]c1cc([*:2])c([*:3])c(I)c1>>[*:1]c1cc(Br)cc([*:2])c1[*:3]	[*:2]/C=N\c1ccc(OC)c(OC)c1.[*:1]Cl.[*:3]O	-27.6	80.33	107.93	[*:1]c1cc([*:2])c([*:3])c(I)c1	[*:1]c1cc(Br)cc([*:2])c1[*:3]
COc1ccc(/N=C/c2cc(Cl)cc([N+](=O)[O-])c2O)cc1OC	COc1ccc(/N=C/c2cc(Br)cc(Cl)c2O)cc1OC	61838	50464	[*:1]c1cc([*:2])c([*:3])c([N+](=O)[O-])c1>>[*:1]c1cc(Br)cc([*:2])c1[*:3]	[*:2]/C=N\c1ccc(OC)c(OC)c1.[*:1]Cl.[*:3]O	-15.95	80.33	96.28	[*:1]c1cc([*:2])c([*:3])c([N+](=O)[O-])c1	[*:1]c1cc(Br)cc([*:2])c1[*:3]
COc1ccc(/N=C/c2cc(Br)cc(Br)c2O)cc1OC	COc1ccc(/N=C/c2cc(Br)cc(Cl)c2O)cc1OC	50447	50464	[*:1]c1cc(Br)cc(Br)c1[*:2]>>[*:1]c1cc(Br)cc(Cl)c1[*:2]	[*:1]/C=N\c1ccc(OC)c(OC)c1.[*:2]O	-18.12	80.33	98.45	[*:1]c1cc(Br)cc(Br)c1[*:2]	[*:1]c1cc(Br)cc(Cl)c1[*:2]
COc1ccc(/N=C/c2c(O)c(OC)cc(Br)c2Br)cc1OC	COc1ccc(/N=C/c2cc(Br)cc(Cl)c2O)cc1OC	59017	50464	[*:1]c1c(OC)cc(Br)c(Br)c1[*:2]>>[*:2]c1cc(Br)cc(Cl)c1[*:1]	[*:2]/C=N\c1ccc(OC)c(OC)c1.[*:1]O	-9.26	80.33	89.59	[*:1]c1c(OC)cc(Br)c(Br)c1[*:2]	[*:2]c1cc(Br)cc(Cl)c1[*:1]
Cc1cc(O)c(/C=N/c2ccc3c(c2)OCCO3)c(C)c1Cl	Oc1c(Cl)cc(Br)cc1/C=N/c1ccc2c(c1)OCCO2	59919	50462	[*:1]c1c(O)cc(C)c(Cl)c1C>>[*:1]c1cc(Br)cc(Cl)c1O	[*:1]/C=N\c1ccc2c(c1)OCCO2	5.55	68.17	62.62	[*:1]c1c(O)cc(C)c(Cl)c1C	[*:1]c1cc(Br)cc(Cl)c1O
Cc1c(Cl)c(C)c(/C=N/c2ccc3c(c2)OCCO3)c(O)c1Br	Oc1c(Cl)cc(Br)cc1/C=N/c1ccc2c(c1)OCCO2	49776	50462	[*:1]c1c(C)c(Cl)c(C)c([*:2])c1O>>[*:1]c1cc([*:2])c(O)c(Cl)c1	[*:2]/C=N\c1ccc2c(c1)OCCO2.[*:1]Br	10.96	68.17	57.21	[*:1]c1c(C)c(Cl)c(C)c([*:2])c1O	[*:1]c1cc([*:2])c(O)c(Cl)c1
COc1cc(Br)c(Br)c(/C=N/c2ccc3c(c2)OCCO3)c1O	Oc1c(Cl)cc(Br)cc1/C=N/c1ccc2c(c1)OCCO2	59007	50462	[*:1]c1c(Br)cc(OC)c(O)c1[*:2]>>[*:1]c1cc([*:2])c(O)c(Cl)c1	[*:2]/C=N\c1ccc2c(c1)OCCO2.[*:1]Br	4.27	68.17	63.9	[*:1]c1c(Br)cc(OC)c(O)c1[*:2]	[*:1]c1cc([*:2])c(O)c(Cl)c1
Cc1c(Cl)c(C)c(/C=N/c2ccc3c(c2)OCCO3)c(O)c1Br	Oc1c(Cl)cc(Br)cc1/C=N/c1ccc2c(c1)OCCO2	49776	50462	[*:1]c1c(C)c([*:2])c(O)c([*:3])c1C>>[*:2]c1cc([*:1])c(O)c([*:3])c1	[*:3]/C=N\c1ccc2c(c1)OCCO2.[*:2]Br.[*:1]Cl	10.96	68.17	57.21	[*:1]c1c(C)c([*:2])c(O)c([*:3])c1C	[*:2]c1cc([*:1])c(O)c([*:3])c1
Cc1c(Cl)c(C)c(/C=N/c2ccc3c(c2)OCCO3)c(O)c1Br	Oc1c(Cl)cc(Br)cc1/C=N/c1ccc2c(c1)OCCO2	49776	50462	[*:1]c1c([*:2])c(C)c(Cl)c(C)c1[*:3]>>[*:2]c1cc([*:3])c([*:1])c(Cl)c1	[*:3]/C=N\c1ccc2c(c1)OCCO2.[*:2]Br.[*:1]O	10.96	68.17	57.21	[*:1]c1c([*:2])c(C)c(Cl)c(C)c1[*:3]	[*:2]c1cc([*:3])c([*:1])c(Cl)c1
COc1cc(Br)c(Br)c(/C=N/c2ccc3c(c2)OCCO3)c1O	Oc1c(Cl)cc(Br)cc1/C=N/c1ccc2c(c1)OCCO2	59007	50462	[*:1]c1c(Br)cc(OC)c([*:2])c1[*:3]>>[*:1]c1cc([*:3])c([*:2])c(Cl)c1	[*:3]/C=N\c1ccc2c(c1)OCCO2.[*:1]Br.[*:2]O	4.27	68.17	63.9	[*:1]c1c(Br)cc(OC)c([*:2])c1[*:3]	[*:1]c1cc([*:3])c([*:2])c(Cl)c1
Oc1c(Cl)cc(Cl)cc1/C=N/c1ccc2c(c1)OCCO2	Oc1c(Cl)cc(Br)cc1/C=N/c1ccc2c(c1)OCCO2	22567	50462	[*:1]c1cc([*:2])c(O)c(Cl)c1>>[*:1]c1cc(Br)cc([*:2])c1O	[*:2]/C=N\c1ccc2c(c1)OCCO2.[*:1]Cl	-20.05	68.17	88.22	[*:1]c1cc([*:2])c(O)c(Cl)c1	[*:1]c1cc(Br)cc([*:2])c1O
Cc1c(Cl)c(C)c(/C=N/c2ccc3c(c2)OCCO3)c(O)c1Br	Oc1c(Cl)cc(Br)cc1/C=N/c1ccc2c(c1)OCCO2	49776	50462	[*:1]c1c(C)c([*:2])c(O)c(Br)c1C>>[*:1]c1cc(Br)cc([*:2])c1O	[*:2]/C=N\c1ccc2c(c1)OCCO2.[*:1]Cl	10.96	68.17	57.21	[*:1]c1c(C)c([*:2])c(O)c(Br)c1C	[*:1]c1cc(Br)cc([*:2])c1O
Cc1cc(O)c(/C=N/c2ccc3c(c2)OCCO3)c(C)c1Cl	Oc1c(Cl)cc(Br)cc1/C=N/c1ccc2c(c1)OCCO2	59919	50462	[*:1]c1c(C)cc(O)c([*:2])c1C>>[*:1]c1cc(Br)cc([*:2])c1O	[*:2]/C=N\c1ccc2c(c1)OCCO2.[*:1]Cl	5.55	68.17	62.62	[*:1]c1c(C)cc(O)c([*:2])c1C	[*:1]c1cc(Br)cc([*:2])c1O
Oc1c(Cl)cc(Cl)cc1/C=N/c1ccc2c(c1)OCCO2	Oc1c(Cl)cc(Br)cc1/C=N/c1ccc2c(c1)OCCO2	22567	50462	[*:1]c1cc([*:2])c([*:3])c(Cl)c1>>[*:1]c1cc(Br)cc([*:2])c1[*:3]	[*:2]/C=N\c1ccc2c(c1)OCCO2.[*:1]Cl.[*:3]O	-20.05	68.17	88.22	[*:1]c1cc([*:2])c([*:3])c(Cl)c1	[*:1]c1cc(Br)cc([*:2])c1[*:3]
Cc1c(Cl)c(C)c(/C=N/c2ccc3c(c2)OCCO3)c(O)c1Br	Oc1c(Cl)cc(Br)cc1/C=N/c1ccc2c(c1)OCCO2	49776	50462	[*:1]c1c([*:2])c(Br)c(C)c([*:3])c1C>>[*:1]c1cc(Br)cc([*:3])c1[*:2]	[*:1]/C=N\c1ccc2c(c1)OCCO2.[*:3]Cl.[*:2]O	10.96	68.17	57.21	[*:1]c1c([*:2])c(Br)c(C)c([*:3])c1C	[*:1]c1cc(Br)cc([*:3])c1[*:2]
Cc1c(Cl)c(C)c(/C=N/c2ccc3c(c2)OCCO3)c(O)c1Br	Oc1c(Cl)cc(Br)cc1/C=N/c1ccc2c(c1)OCCO2	49776	50462	[*:1]c1c([*:2])c(Br)c(C)c(Cl)c1C>>[*:1]c1cc(Br)cc(Cl)c1[*:2]	[*:1]/C=N\c1ccc2c(c1)OCCO2.[*:2]O	10.96	68.17	57.21	[*:1]c1c([*:2])c(Br)c(C)c(Cl)c1C	[*:1]c1cc(Br)cc(Cl)c1[*:2]
COc1cc(Br)c(Br)c(/C=N/c2ccc3c(c2)OCCO3)c1O	Oc1c(Cl)cc(Br)cc1/C=N/c1ccc2c(c1)OCCO2	59007	50462	[*:1]c1c(OC)cc(Br)c(Br)c1[*:2]>>[*:2]c1cc(Br)cc(Cl)c1[*:1]	[*:2]/C=N\c1ccc2c(c1)OCCO2.[*:1]O	4.27	68.17	63.9	[*:1]c1c(OC)cc(Br)c(Br)c1[*:2]	[*:2]c1cc(Br)cc(Cl)c1[*:1]
Cc1cc(O)c(/C=N/c2ccc3ncccc3c2)c(C)c1Cl	Oc1c(Cl)cc(Br)cc1/C=N/c1ccc2ncccc2c1	59923	50465	[*:1]c1c(O)cc(C)c(Cl)c1C>>[*:1]c1cc(Br)cc(Cl)c1O	[*:1]/C=N\c1ccc2ncccc2c1	9	65.92	56.92	[*:1]c1c(O)cc(C)c(Cl)c1C	[*:1]c1cc(Br)cc(Cl)c1O
Cc1c(Cl)c(C)c(/C=N/c2ccc3ncccc3c2)c(O)c1Br	Oc1c(Cl)cc(Br)cc1/C=N/c1ccc2ncccc2c1	49780	50465	[*:1]c1c(C)c(Cl)c(C)c([*:2])c1O>>[*:1]c1cc([*:2])c(O)c(Cl)c1	[*:2]/C=N\c1ccc2ncccc2c1.[*:1]Br	4.69	65.92	61.23	[*:1]c1c(C)c(Cl)c(C)c([*:2])c1O	[*:1]c1cc([*:2])c(O)c(Cl)c1
Cc1c(Cl)c(C)c(/C=N/c2ccc3ncccc3c2)c(O)c1Br	Oc1c(Cl)cc(Br)cc1/C=N/c1ccc2ncccc2c1	49780	50465	[*:1]c1c(C)c([*:2])c(O)c([*:3])c1C>>[*:2]c1cc([*:1])c(O)c([*:3])c1	[*:3]/C=N\c1ccc2ncccc2c1.[*:2]Br.[*:1]Cl	4.69	65.92	61.23	[*:1]c1c(C)c([*:2])c(O)c([*:3])c1C	[*:2]c1cc([*:1])c(O)c([*:3])c1
Cc1c(Cl)c(C)c(/C=N/c2ccc3ncccc3c2)c(O)c1Br	Oc1c(Cl)cc(Br)cc1/C=N/c1ccc2ncccc2c1	49780	50465	[*:1]c1c([*:2])c(C)c(Cl)c(C)c1[*:3]>>[*:2]c1cc([*:3])c([*:1])c(Cl)c1	[*:3]/C=N\c1ccc2ncccc2c1.[*:2]Br.[*:1]O	4.69	65.92	61.23	[*:1]c1c([*:2])c(C)c(Cl)c(C)c1[*:3]	[*:2]c1cc([*:3])c([*:1])c(Cl)c1
Cc1c(Cl)c(C)c(/C=N/c2ccc3ncccc3c2)c(O)c1Br	Oc1c(Cl)cc(Br)cc1/C=N/c1ccc2ncccc2c1	49780	50465	[*:1]c1c(C)c([*:2])c(O)c(Br)c1C>>[*:1]c1cc(Br)cc([*:2])c1O	[*:2]/C=N\c1ccc2ncccc2c1.[*:1]Cl	4.69	65.92	61.23	[*:1]c1c(C)c([*:2])c(O)c(Br)c1C	[*:1]c1cc(Br)cc([*:2])c1O
Cc1cc(O)c(/C=N/c2ccc3ncccc3c2)c(C)c1Cl	Oc1c(Cl)cc(Br)cc1/C=N/c1ccc2ncccc2c1	59923	50465	[*:1]c1c(C)cc(O)c([*:2])c1C>>[*:1]c1cc(Br)cc([*:2])c1O	[*:2]/C=N\c1ccc2ncccc2c1.[*:1]Cl	9	65.92	56.92	[*:1]c1c(C)cc(O)c([*:2])c1C	[*:1]c1cc(Br)cc([*:2])c1O
Cc1c(Cl)c(C)c(/C=N/c2ccc3ncccc3c2)c(O)c1Br	Oc1c(Cl)cc(Br)cc1/C=N/c1ccc2ncccc2c1	49780	50465	[*:1]c1c([*:2])c(Br)c(C)c([*:3])c1C>>[*:1]c1cc(Br)cc([*:3])c1[*:2]	[*:1]/C=N\c1ccc2ncccc2c1.[*:3]Cl.[*:2]O	4.69	65.92	61.23	[*:1]c1c([*:2])c(Br)c(C)c([*:3])c1C	[*:1]c1cc(Br)cc([*:3])c1[*:2]
Cc1c(Cl)c(C)c(/C=N/c2ccc3ncccc3c2)c(O)c1Br	Oc1c(Cl)cc(Br)cc1/C=N/c1ccc2ncccc2c1	49780	50465	[*:1]c1c([*:2])c(Br)c(C)c(Cl)c1C>>[*:1]c1cc(Br)cc(Cl)c1[*:2]	[*:1]/C=N\c1ccc2ncccc2c1.[*:2]O	4.69	65.92	61.23	[*:1]c1c([*:2])c(Br)c(C)c(Cl)c1C	[*:1]c1cc(Br)cc(Cl)c1[*:2]
Oc1c(Br)cc(Br)cc1/C=N/c1cccc(Cl)c1Cl	Oc1c(I)cc(I)cc1/C=N/c1cccc(Cl)c1Cl	50449	50547	[*:1]c1cc(Br)cc(Br)c1O>>[*:1]c1cc(I)cc(I)c1O	[*:1]/C=N\c1cccc(Cl)c1Cl	24.65	72.7	48.05	[*:1]c1cc(Br)cc(Br)c1O	[*:1]c1cc(I)cc(I)c1O
Oc1c(Cl)cc(Br)cc1/C=N/c1cccc(Cl)c1Cl	Oc1c(I)cc(I)cc1/C=N/c1cccc(Cl)c1Cl	50473	50547	[*:1]c1cc(Br)cc(Cl)c1O>>[*:1]c1cc(I)cc(I)c1O	[*:1]/C=N\c1cccc(Cl)c1Cl	6.07	72.7	66.63	[*:1]c1cc(Br)cc(Cl)c1O	[*:1]c1cc(I)cc(I)c1O
Oc1c(Br)cc(Cl)cc1/C=N/c1cccc(Cl)c1Cl	Oc1c(I)cc(I)cc1/C=N/c1cccc(Cl)c1Cl	50519	50547	[*:1]c1cc(Cl)cc(Br)c1O>>[*:1]c1cc(I)cc(I)c1O	[*:1]/C=N\c1cccc(Cl)c1Cl	37.16	72.7	35.54	[*:1]c1cc(Cl)cc(Br)c1O	[*:1]c1cc(I)cc(I)c1O
Oc1ccc(Cl)cc1/C=N/c1cccc(Cl)c1Cl	Oc1c(I)cc(I)cc1/C=N/c1cccc(Cl)c1Cl	61878	50547	[*:1]c1cc(Cl)ccc1O>>[*:1]c1cc(I)cc(I)c1O	[*:1]/C=N\c1cccc(Cl)c1Cl	4.64	72.7	68.06	[*:1]c1cc(Cl)ccc1O	[*:1]c1cc(I)cc(I)c1O
Cc1c(Cl)c(C)c(/C=N/c2cccc(Cl)c2Cl)c(O)c1Br	Oc1c(I)cc(I)cc1/C=N/c1cccc(Cl)c1Cl	22480	50547	[*:1]c1c([*:2])c(Br)c(C)c(Cl)c1C>>[*:1]c1cc(I)cc(I)c1[*:2]	[*:1]/C=N\c1cccc(Cl)c1Cl.[*:2]O	-22.42	72.7	95.12	[*:1]c1c([*:2])c(Br)c(C)c(Cl)c1C	[*:1]c1cc(I)cc(I)c1[*:2]
Oc1c(Br)cc(Br)cc1/C=N/c1cccc(Cl)c1Cl	Oc1c(I)cc(I)cc1/C=N/c1cccc(Cl)c1Cl	50449	50547	[*:1]c1cc(Br)cc(Br)c1[*:2]>>[*:1]c1cc(I)cc(I)c1[*:2]	[*:1]/C=N\c1cccc(Cl)c1Cl.[*:2]O	24.65	72.7	48.05	[*:1]c1cc(Br)cc(Br)c1[*:2]	[*:1]c1cc(I)cc(I)c1[*:2]
Oc1c(Cl)cc(Br)cc1/C=N/c1cccc(Cl)c1Cl	Oc1c(I)cc(I)cc1/C=N/c1cccc(Cl)c1Cl	50473	50547	[*:1]c1cc(Br)cc(Cl)c1[*:2]>>[*:1]c1cc(I)cc(I)c1[*:2]	[*:1]/C=N\c1cccc(Cl)c1Cl.[*:2]O	6.07	72.7	66.63	[*:1]c1cc(Br)cc(Cl)c1[*:2]	[*:1]c1cc(I)cc(I)c1[*:2]
Oc1c(Br)cc(Cl)cc1/C=N/c1cccc(Cl)c1Cl	Oc1c(I)cc(I)cc1/C=N/c1cccc(Cl)c1Cl	50519	50547	[*:1]c1cc(Cl)cc(Br)c1[*:2]>>[*:1]c1cc(I)cc(I)c1[*:2]	[*:1]/C=N\c1cccc(Cl)c1Cl.[*:2]O	37.16	72.7	35.54	[*:1]c1cc(Cl)cc(Br)c1[*:2]	[*:1]c1cc(I)cc(I)c1[*:2]
COc1cc(Br)c(Br)c(/C=N/c2cccc(Cl)c2Cl)c1O	Oc1c(I)cc(I)cc1/C=N/c1cccc(Cl)c1Cl	59029	50547	[*:1]c1c(OC)cc(Br)c(Br)c1[*:2]>>[*:2]c1cc(I)cc(I)c1[*:1]	[*:2]/C=N\c1cccc(Cl)c1Cl.[*:1]O	6.72	72.7	65.98	[*:1]c1c(OC)cc(Br)c(Br)c1[*:2]	[*:2]c1cc(I)cc(I)c1[*:1]
Cc1cc(O)c(/C=N/c2cccc(Cl)c2Cl)c(C)c1Cl	Oc1c(I)cc(I)cc1/C=N/c1cccc(Cl)c1Cl	59934	50547	[*:1]c1cc(C)c(Cl)c(C)c1[*:2]>>[*:2]c1cc(I)cc(I)c1[*:1]	[*:2]/C=N\c1cccc(Cl)c1Cl.[*:1]O	-15.97	72.7	88.67	[*:1]c1cc(C)c(Cl)c(C)c1[*:2]	[*:2]c1cc(I)cc(I)c1[*:1]
O=[N+]([O-])c1cc(Cl)cc(/C=N/c2cccc(Cl)c2Cl)c1O	Oc1c(I)cc(I)cc1/C=N/c1cccc(Cl)c1Cl	61842	50547	[*:1]c1cc(Cl)cc([N+](=O)[O-])c1[*:2]>>[*:1]c1cc(I)cc(I)c1[*:2]	[*:1]/C=N\c1cccc(Cl)c1Cl.[*:2]O	0.26	72.7	72.44	[*:1]c1cc(Cl)cc([N+](=O)[O-])c1[*:2]	[*:1]c1cc(I)cc(I)c1[*:2]
COc1cccc(/N=C/c2cc(Br)ccc2O)c1	COc1cccc(/N=C/c2cc(I)cc(I)c2O)c1	61673	50549	[*:1]c1cc(Br)ccc1O>>[*:1]c1cc(I)cc(I)c1O	[*:1]/C=N\c1cccc(OC)c1	9.87	59.53	49.66	[*:1]c1cc(Br)ccc1O	[*:1]c1cc(I)cc(I)c1O
Oc1ccc(Br)cc1/C=N/c1cccc2ccccc12	Oc1c(I)cc(I)cc1/C=N/c1cccc2ccccc12	61674	50550	[*:1]c1cc(Br)ccc1O>>[*:1]c1cc(I)cc(I)c1O	[*:1]/C=N\c1cccc2ccccc12	31.99	64.42	32.43	[*:1]c1cc(Br)ccc1O	[*:1]c1cc(I)cc(I)c1O
Cc1cc(/C=N/c2cccc3ccccc23)c(O)c([N+](=O)[O-])c1	Oc1c(I)cc(I)cc1/C=N/c1cccc2ccccc12	47285	50550	[*:1]c1cc(C)cc([N+](=O)[O-])c1[*:2]>>[*:1]c1cc(I)cc(I)c1[*:2]	[*:1]/C=N\c1cccc2ccccc12.[*:2]O	-21.27	64.42	85.69	[*:1]c1cc(C)cc([N+](=O)[O-])c1[*:2]	[*:1]c1cc(I)cc(I)c1[*:2]
O/C(=C\C=N\c1ccccc1)c1ccc(Cl)cc1	Oc1c(Cl)cc(Br)cc1/C=N/c1ccccc1	766	50474	[*:1]/C=C(\[*:2])c1ccc([*:3])cc1>>[*:1]c1cc(Br)cc([*:3])c1[*:2]	[*:1]/C=N\c1ccccc1.[*:3]Cl.[*:2]O	-5.98	74.04	80.02	[*:1]/C=C(\[*:2])c1ccc([*:3])cc1	[*:1]c1cc(Br)cc([*:3])c1[*:2]
Cc1cc(O)c(/C=N/c2ccccc2O)c(C)c1Cl	Cc1cc(I)c(O)c(/C=N/c2ccccc2O)c1	59936	61748	[*:1]c1c(O)cc(C)c(Cl)c1[*:2]>>[*:2]c1cc([*:1])c(O)c(I)c1	[*:1]/C=N\c1ccccc1O.[*:2]C	35.09	83.18	48.09	[*:1]c1c(O)cc(C)c(Cl)c1[*:2]	[*:2]c1cc([*:1])c(O)c(I)c1
Cc1c(Cl)c(C)c(/C=N/c2ccccc2O)c(O)c1Br	Cc1cc(I)c(O)c(/C=N/c2ccccc2O)c1	49793	61748	[*:1]c1c([*:2])c(Br)c([*:3])c(Cl)c1C>>[*:3]c1cc([*:1])c([*:2])c(I)c1	[*:1]/C=N\c1ccccc1O.[*:3]C.[*:2]O	60.62	83.18	22.56	[*:1]c1c([*:2])c(Br)c([*:3])c(Cl)c1C	[*:3]c1cc([*:1])c([*:2])c(I)c1
Cc1c(Cl)c(C)c(/C=N/c2ccccc2O)c(O)c1Br	Cc1cc(I)c(O)c(/C=N/c2ccccc2O)c1	49793	61748	[*:1]c1c([*:2])c(Cl)c(C)c(Br)c1[*:3]>>[*:2]c1cc([*:1])c([*:3])c(I)c1	[*:1]/C=N\c1ccccc1O.[*:2]C.[*:3]O	60.62	83.18	22.56	[*:1]c1c([*:2])c(Cl)c(C)c(Br)c1[*:3]	[*:2]c1cc([*:1])c([*:3])c(I)c1
Cc1cc(O)c(/C=N/c2ccccc2O)c(C)c1Cl	Cc1cc(I)c(O)c(/C=N/c2ccccc2O)c1	59936	61748	[*:1]c1cc(C)c(Cl)c(C)c1[*:2]>>[*:2]c1cc(C)cc(I)c1[*:1]	[*:2]/C=N\c1ccccc1O.[*:1]O	35.09	83.18	48.09	[*:1]c1cc(C)c(Cl)c(C)c1[*:2]	[*:2]c1cc(C)cc(I)c1[*:1]
COc1ccccc1/N=C/C=C(\O)c1ccc(Br)cc1	COc1ccccc1/N=C/c1cc(I)cc(I)c1O	756	50553	[*:1]/C=C(\[*:2])c1ccc(Br)cc1>>[*:1]c1cc(I)cc(I)c1[*:2]	[*:1]/C=N\c1ccccc1OC.[*:2]O	6.04	64.28	58.24	[*:1]/C=C(\[*:2])c1ccc(Br)cc1	[*:1]c1cc(I)cc(I)c1[*:2]
COc1ccc(/C(O)=C\C=N\c2ccccc2OC)cc1	COc1ccccc1/N=C/c1cc(I)cc(I)c1O	773	50553	[*:1]/C=C(/[*:2])c1ccc(OC)cc1>>[*:1]c1cc(I)cc(I)c1[*:2]	[*:1]/C=N\c1ccccc1OC.[*:2]O	8.22	64.28	56.06	[*:1]/C=C(/[*:2])c1ccc(OC)cc1	[*:1]c1cc(I)cc(I)c1[*:2]
COc1ccccc1/N=C/C=C(\O)c1ccc(Cl)cc1	COc1ccccc1/N=C/c1cc(I)cc(I)c1O	35423	50553	[*:1]/C=C(/[*:2])c1ccc(Cl)cc1>>[*:1]c1cc(I)cc(I)c1[*:2]	[*:1]/C=N\c1ccccc1OC.[*:2]O	-23.82	64.28	88.1	[*:1]/C=C(/[*:2])c1ccc(Cl)cc1	[*:1]c1cc(I)cc(I)c1[*:2]
Cc1cccc(O)c1/N=C/c1cc(Br)cc(Br)c1O	CCc1ccc(O)c(/N=C/c2cc(Br)cc(Br)c2O)c1	24071	50448	[*:1]c1c(C)cccc1O>>[*:1]c1cc(CC)ccc1O	[*:1]/N=C/c1cc(Br)cc(Br)c1O	11.55	66.52	54.97	[*:1]c1c(C)cccc1O	[*:1]c1cc(CC)ccc1O
COc1ccc(/N=C/c2cc(Br)cc(Cl)c2O)cc1	Oc1c(Cl)cc(Br)cc1/C=N/c1ccc2c(c1)OCCO2	22542	50462	[*:1]c1ccc(OC)cc1>>[*:1]c1ccc2c(c1)OCCO2	[*:1]/N=C/c1cc(Br)cc(Cl)c1O	-22.32	68.17	90.49	[*:1]c1ccc(OC)cc1	[*:1]c1ccc2c(c1)OCCO2
COc1ccc(/N=C/c2cc(Br)cc(Cl)c2O)cc1	Oc1c(Cl)cc(Br)cc1/C=N/c1ccc2ncccc2c1	22542	50465	[*:1]c1ccc(OC)cc1>>[*:1]c1ccc2ncccc2c1	[*:1]/N=C/c1cc(Br)cc(Cl)c1O	-22.32	65.92	88.24	[*:1]c1ccc(OC)cc1	[*:1]c1ccc2ncccc2c1
COc1ccc(/N=C/c2cc(Br)cc(Cl)c2O)cc1	Oc1c(Cl)cc(Br)cc1/C=N/c1ccccc1	22542	50474	[*:1]c1ccc(OC)cc1>>[*:1]c1ccccc1	[*:1]/N=C/c1cc(Br)cc(Cl)c1O	-22.32	74.04	96.36	[*:1]c1ccc(OC)cc1	[*:1]c1ccccc1
Oc1c(Cl)cc(Br)cc1/C=N/c1ccc(Cl)c(Cl)c1	Oc1c(Cl)cc(Br)cc1/C=N/c1ccc(F)cc1	22543	50460	[*:1]c1ccc(Cl)c(Cl)c1>>[*:1]c1ccc(F)cc1	[*:1]/N=C/c1cc(Br)cc(Cl)c1O	-19	57.32	76.32	[*:1]c1ccc(Cl)c(Cl)c1	[*:1]c1ccc(F)cc1
Oc1c(Cl)cc(Br)cc1/C=N/c1ccc(Cl)c(Cl)c1	Oc1c(Cl)cc(Br)cc1/C=N/c1ccc2c(c1)OCCO2	22543	50462	[*:1]c1ccc(Cl)c(Cl)c1>>[*:1]c1ccc2c(c1)OCCO2	[*:1]/N=C/c1cc(Br)cc(Cl)c1O	-19	68.17	87.17	[*:1]c1ccc(Cl)c(Cl)c1	[*:1]c1ccc2c(c1)OCCO2
Oc1c(Cl)cc(Br)cc1/C=N/c1ccc(Cl)c(Cl)c1	COc1ccc(/N=C/c2cc(Br)cc(Cl)c2O)cc1OC	22543	50464	[*:1]c1ccc(Cl)c(Cl)c1>>[*:1]c1ccc(OC)c(OC)c1	[*:1]/N=C/c1cc(Br)cc(Cl)c1O	-19	80.33	99.33	[*:1]c1ccc(Cl)c(Cl)c1	[*:1]c1ccc(OC)c(OC)c1
Oc1c(Cl)cc(Br)cc1/C=N/c1ccc(Cl)c(Cl)c1	Oc1c(Cl)cc(Br)cc1/C=N/c1ccc2ncccc2c1	22543	50465	[*:1]c1ccc(Cl)c(Cl)c1>>[*:1]c1ccc2ncccc2c1	[*:1]/N=C/c1cc(Br)cc(Cl)c1O	-19	65.92	84.92	[*:1]c1ccc(Cl)c(Cl)c1	[*:1]c1ccc2ncccc2c1
Oc1c(Cl)cc(Br)cc1/C=N/c1ccc(Cl)c(Cl)c1	Oc1c(Cl)cc(Br)cc1/C=N/c1ccccc1	22543	50474	[*:1]c1ccc(Cl)c(Cl)c1>>[*:1]c1ccccc1	[*:1]/N=C/c1cc(Br)cc(Cl)c1O	-19	74.04	93.04	[*:1]c1ccc(Cl)c(Cl)c1	[*:1]c1ccccc1
Cc1cccc(O)c1/N=C/c1cc(Br)cc(Cl)c1O	Oc1c(Cl)cc(Br)cc1/C=N/c1ccc(F)cc1	24072	50460	[*:1]c1c(C)cccc1O>>[*:1]c1ccc(F)cc1	[*:1]/N=C/c1cc(Br)cc(Cl)c1O	6.35	57.32	50.97	[*:1]c1c(C)cccc1O	[*:1]c1ccc(F)cc1
Cc1cccc(O)c1/N=C/c1cc(Br)cc(Cl)c1O	Oc1c(Cl)cc(Br)cc1/C=N/c1ccc2c(c1)OCCO2	24072	50462	[*:1]c1c(C)cccc1O>>[*:1]c1ccc2c(c1)OCCO2	[*:1]/N=C/c1cc(Br)cc(Cl)c1O	6.35	68.17	61.82	[*:1]c1c(C)cccc1O	[*:1]c1ccc2c(c1)OCCO2
Cc1cccc(O)c1/N=C/c1cc(Br)cc(Cl)c1O	COc1ccc(/N=C/c2cc(Br)cc(Cl)c2O)cc1OC	24072	50464	[*:1]c1c(C)cccc1O>>[*:1]c1ccc(OC)c(OC)c1	[*:1]/N=C/c1cc(Br)cc(Cl)c1O	6.35	80.33	73.98	[*:1]c1c(C)cccc1O	[*:1]c1ccc(OC)c(OC)c1
Cc1cccc(O)c1/N=C/c1cc(Br)cc(Cl)c1O	Oc1c(Cl)cc(Br)cc1/C=N/c1ccc2ncccc2c1	24072	50465	[*:1]c1c(C)cccc1O>>[*:1]c1ccc2ncccc2c1	[*:1]/N=C/c1cc(Br)cc(Cl)c1O	6.35	65.92	59.57	[*:1]c1c(C)cccc1O	[*:1]c1ccc2ncccc2c1
Cc1cccc(O)c1/N=C/c1cc(Br)cc(Cl)c1O	Cc1ccc(/N=C/c2cc(Br)cc(Cl)c2O)c(C)c1	24072	50468	[*:1]c1c(C)cccc1O>>[*:1]c1ccc(C)cc1C	[*:1]/N=C/c1cc(Br)cc(Cl)c1O	6.35	63.98	57.63	[*:1]c1c(C)cccc1O	[*:1]c1ccc(C)cc1C
Cc1cccc(O)c1/N=C/c1cc(Br)cc(Cl)c1O	Oc1c(Cl)cc(Br)cc1/C=N/c1ccccc1	24072	50474	[*:1]c1c(C)cccc1O>>[*:1]c1ccccc1	[*:1]/N=C/c1cc(Br)cc(Cl)c1O	6.35	74.04	67.69	[*:1]c1c(C)cccc1O	[*:1]c1ccccc1
CC(=O)c1ccc(/N=C/c2cc(Br)cc(Cl)c2O)cc1	Oc1c(Cl)cc(Br)cc1/C=N/c1ccc(F)cc1	50455	50460	[*:1]c1ccc(C(C)=O)cc1>>[*:1]c1ccc(F)cc1	[*:1]/N=C/c1cc(Br)cc(Cl)c1O	56.5	57.32	0.82	[*:1]c1ccc(C(C)=O)cc1	[*:1]c1ccc(F)cc1
CC(=O)c1ccc(/N=C/c2cc(Br)cc(Cl)c2O)cc1	Oc1c(Cl)cc(Br)cc1/C=N/c1ccc2c(c1)OCCO2	50455	50462	[*:1]c1ccc(C(C)=O)cc1>>[*:1]c1ccc2c(c1)OCCO2	[*:1]/N=C/c1cc(Br)cc(Cl)c1O	56.5	68.17	11.67	[*:1]c1ccc(C(C)=O)cc1	[*:1]c1ccc2c(c1)OCCO2
CC(=O)c1ccc(/N=C/c2cc(Br)cc(Cl)c2O)cc1	COc1ccc(/N=C/c2cc(Br)cc(Cl)c2O)cc1OC	50455	50464	[*:1]c1ccc(C(C)=O)cc1>>[*:1]c1ccc(OC)c(OC)c1	[*:1]/N=C/c1cc(Br)cc(Cl)c1O	56.5	80.33	23.83	[*:1]c1ccc(C(C)=O)cc1	[*:1]c1ccc(OC)c(OC)c1
CC(=O)c1ccc(/N=C/c2cc(Br)cc(Cl)c2O)cc1	Oc1c(Cl)cc(Br)cc1/C=N/c1ccc2ncccc2c1	50455	50465	[*:1]c1ccc(C(C)=O)cc1>>[*:1]c1ccc2ncccc2c1	[*:1]/N=C/c1cc(Br)cc(Cl)c1O	56.5	65.92	9.42	[*:1]c1ccc(C(C)=O)cc1	[*:1]c1ccc2ncccc2c1
CC(=O)c1ccc(/N=C/c2cc(Br)cc(Cl)c2O)cc1	Cc1ccc(/N=C/c2cc(Br)cc(Cl)c2O)c(C)c1	50455	50468	[*:1]c1ccc(C(C)=O)cc1>>[*:1]c1ccc(C)cc1C	[*:1]/N=C/c1cc(Br)cc(Cl)c1O	56.5	63.98	7.48	[*:1]c1ccc(C(C)=O)cc1	[*:1]c1ccc(C)cc1C
CC(=O)c1ccc(/N=C/c2cc(Br)cc(Cl)c2O)cc1	Oc1c(Cl)cc(Br)cc1/C=N/c1ccccc1	50455	50474	[*:1]c1ccc(C(C)=O)cc1>>[*:1]c1ccccc1	[*:1]/N=C/c1cc(Br)cc(Cl)c1O	56.5	74.04	17.54	[*:1]c1ccc(C(C)=O)cc1	[*:1]c1ccccc1
O=C(O)c1ccc(/N=C/c2cc(Br)cc(Cl)c2O)cc1	Oc1c(Cl)cc(Br)cc1/C=N/c1ccc(F)cc1	50456	50460	[*:1]c1ccc(C(=O)O)cc1>>[*:1]c1ccc(F)cc1	[*:1]/N=C/c1cc(Br)cc(Cl)c1O	62.52	57.32	-5.2	[*:1]c1ccc(C(=O)O)cc1	[*:1]c1ccc(F)cc1
O=C(O)c1ccc(/N=C/c2cc(Br)cc(Cl)c2O)cc1	Oc1c(Cl)cc(Br)cc1/C=N/c1ccc2c(c1)OCCO2	50456	50462	[*:1]c1ccc(C(=O)O)cc1>>[*:1]c1ccc2c(c1)OCCO2	[*:1]/N=C/c1cc(Br)cc(Cl)c1O	62.52	68.17	5.65	[*:1]c1ccc(C(=O)O)cc1	[*:1]c1ccc2c(c1)OCCO2
O=C(O)c1ccc(/N=C/c2cc(Br)cc(Cl)c2O)cc1	COc1ccc(/N=C/c2cc(Br)cc(Cl)c2O)cc1OC	50456	50464	[*:1]c1ccc(C(=O)O)cc1>>[*:1]c1ccc(OC)c(OC)c1	[*:1]/N=C/c1cc(Br)cc(Cl)c1O	62.52	80.33	17.81	[*:1]c1ccc(C(=O)O)cc1	[*:1]c1ccc(OC)c(OC)c1
O=C(O)c1ccc(/N=C/c2cc(Br)cc(Cl)c2O)cc1	Oc1c(Cl)cc(Br)cc1/C=N/c1ccc2ncccc2c1	50456	50465	[*:1]c1ccc(C(=O)O)cc1>>[*:1]c1ccc2ncccc2c1	[*:1]/N=C/c1cc(Br)cc(Cl)c1O	62.52	65.92	3.4	[*:1]c1ccc(C(=O)O)cc1	[*:1]c1ccc2ncccc2c1
O=C(O)c1ccc(/N=C/c2cc(Br)cc(Cl)c2O)cc1	Cc1ccc(/N=C/c2cc(Br)cc(Cl)c2O)c(C)c1	50456	50468	[*:1]c1ccc(C(=O)O)cc1>>[*:1]c1ccc(C)cc1C	[*:1]/N=C/c1cc(Br)cc(Cl)c1O	62.52	63.98	1.46	[*:1]c1ccc(C(=O)O)cc1	[*:1]c1ccc(C)cc1C
O=C(O)c1ccc(/N=C/c2cc(Br)cc(Cl)c2O)cc1	Oc1c(Cl)cc(Br)cc1/C=N/c1ccccc1	50456	50474	[*:1]c1ccc(C(=O)O)cc1>>[*:1]c1ccccc1	[*:1]/N=C/c1cc(Br)cc(Cl)c1O	62.52	74.04	11.52	[*:1]c1ccc(C(=O)O)cc1	[*:1]c1ccccc1
Cc1ccc(/N=C/c2cc(Br)cc(Cl)c2O)cc1	Oc1c(Cl)cc(Br)cc1/C=N/c1ccc(F)cc1	50457	50460	[*:1]c1ccc(C)cc1>>[*:1]c1ccc(F)cc1	[*:1]/N=C/c1cc(Br)cc(Cl)c1O	33.68	57.32	23.64	[*:1]c1ccc(C)cc1	[*:1]c1ccc(F)cc1
Cc1ccc(/N=C/c2cc(Br)cc(Cl)c2O)cc1	Oc1c(Cl)cc(Br)cc1/C=N/c1ccc2c(c1)OCCO2	50457	50462	[*:1]c1ccc(C)cc1>>[*:1]c1ccc2c(c1)OCCO2	[*:1]/N=C/c1cc(Br)cc(Cl)c1O	33.68	68.17	34.49	[*:1]c1ccc(C)cc1	[*:1]c1ccc2c(c1)OCCO2
Cc1ccc(/N=C/c2cc(Br)cc(Cl)c2O)cc1	COc1ccc(/N=C/c2cc(Br)cc(Cl)c2O)cc1OC	50457	50464	[*:1]c1ccc(C)cc1>>[*:1]c1ccc(OC)c(OC)c1	[*:1]/N=C/c1cc(Br)cc(Cl)c1O	33.68	80.33	46.65	[*:1]c1ccc(C)cc1	[*:1]c1ccc(OC)c(OC)c1
Cc1ccc(/N=C/c2cc(Br)cc(Cl)c2O)cc1	Oc1c(Cl)cc(Br)cc1/C=N/c1ccc2ncccc2c1	50457	50465	[*:1]c1ccc(C)cc1>>[*:1]c1ccc2ncccc2c1	[*:1]/N=C/c1cc(Br)cc(Cl)c1O	33.68	65.92	32.24	[*:1]c1ccc(C)cc1	[*:1]c1ccc2ncccc2c1
Cc1ccc(/N=C/c2cc(Br)cc(Cl)c2O)cc1	Cc1ccc(/N=C/c2cc(Br)cc(Cl)c2O)c(C)c1	50457	50468	[*:1]c1ccc(C)cc1>>[*:1]c1ccc(C)cc1C	[*:1]/N=C/c1cc(Br)cc(Cl)c1O	33.68	63.98	30.3	[*:1]c1ccc(C)cc1	[*:1]c1ccc(C)cc1C
Cc1ccc(/N=C/c2cc(Br)cc(Cl)c2O)cc1	Oc1c(Cl)cc(Br)cc1/C=N/c1ccccc1	50457	50474	[*:1]c1ccc(C)cc1>>[*:1]c1ccccc1	[*:1]/N=C/c1cc(Br)cc(Cl)c1O	33.68	74.04	40.36	[*:1]c1ccc(C)cc1	[*:1]c1ccccc1
Oc1c(Cl)cc(Br)cc1/C=N/c1ccc(Cl)cc1	Oc1c(Cl)cc(Br)cc1/C=N/c1ccc(F)cc1	50459	50460	[*:1]c1ccc(Cl)cc1>>[*:1]c1ccc(F)cc1	[*:1]/N=C/c1cc(Br)cc(Cl)c1O	38.27	57.32	19.05	[*:1]c1ccc(Cl)cc1	[*:1]c1ccc(F)cc1
Oc1c(Cl)cc(Br)cc1/C=N/c1ccc(Cl)cc1	Oc1c(Cl)cc(Br)cc1/C=N/c1ccc2c(c1)OCCO2	50459	50462	[*:1]c1ccc(Cl)cc1>>[*:1]c1ccc2c(c1)OCCO2	[*:1]/N=C/c1cc(Br)cc(Cl)c1O	38.27	68.17	29.9	[*:1]c1ccc(Cl)cc1	[*:1]c1ccc2c(c1)OCCO2
Oc1c(Cl)cc(Br)cc1/C=N/c1ccc(Cl)cc1	COc1ccc(/N=C/c2cc(Br)cc(Cl)c2O)cc1OC	50459	50464	[*:1]c1ccc(Cl)cc1>>[*:1]c1ccc(OC)c(OC)c1	[*:1]/N=C/c1cc(Br)cc(Cl)c1O	38.27	80.33	42.06	[*:1]c1ccc(Cl)cc1	[*:1]c1ccc(OC)c(OC)c1
Oc1c(Cl)cc(Br)cc1/C=N/c1ccc(Cl)cc1	Oc1c(Cl)cc(Br)cc1/C=N/c1ccc2ncccc2c1	50459	50465	[*:1]c1ccc(Cl)cc1>>[*:1]c1ccc2ncccc2c1	[*:1]/N=C/c1cc(Br)cc(Cl)c1O	38.27	65.92	27.65	[*:1]c1ccc(Cl)cc1	[*:1]c1ccc2ncccc2c1
Oc1c(Cl)cc(Br)cc1/C=N/c1ccc(Cl)cc1	Oc1c(Cl)cc(Br)cc1/C=N/c1ccccc1	50459	50474	[*:1]c1ccc(Cl)cc1>>[*:1]c1ccccc1	[*:1]/N=C/c1cc(Br)cc(Cl)c1O	38.27	74.04	35.77	[*:1]c1ccc(Cl)cc1	[*:1]c1ccccc1
Cc1ccc(C)c(/N=C/c2cc(Br)cc(Cl)c2O)c1	Oc1c(Cl)cc(Br)cc1/C=N/c1ccc(F)cc1	50467	50460	[*:1]c1cc(C)ccc1C>>[*:1]c1ccc(F)cc1	[*:1]/N=C/c1cc(Br)cc(Cl)c1O	54.37	57.32	2.95	[*:1]c1cc(C)ccc1C	[*:1]c1ccc(F)cc1
Cc1cc(Cl)ccc1/N=C/c1cc(Br)cc(Cl)c1O	Oc1c(Cl)cc(Br)cc1/C=N/c1ccc(F)cc1	50469	50460	[*:1]c1ccc(Cl)cc1C>>[*:1]c1ccc(F)cc1	[*:1]/N=C/c1cc(Br)cc(Cl)c1O	44.74	57.32	12.58	[*:1]c1ccc(Cl)cc1C	[*:1]c1ccc(F)cc1
Cc1ccc(/N=C/c2cc(Br)cc(Cl)c2O)c(N)c1	Oc1c(Cl)cc(Br)cc1/C=N/c1ccc(F)cc1	50470	50460	[*:1]c1ccc(C)cc1N>>[*:1]c1ccc(F)cc1	[*:1]/N=C/c1cc(Br)cc(Cl)c1O	21.16	57.32	36.16	[*:1]c1ccc(C)cc1N	[*:1]c1ccc(F)cc1
Cc1ccc(/N=C/c2cc(Br)cc(Cl)c2O)c(O)c1	Oc1c(Cl)cc(Br)cc1/C=N/c1ccc(F)cc1	50471	50460	[*:1]c1ccc(C)cc1O>>[*:1]c1ccc(F)cc1	[*:1]/N=C/c1cc(Br)cc(Cl)c1O	19.4	57.32	37.92	[*:1]c1ccc(C)cc1O	[*:1]c1ccc(F)cc1
Oc1c(Cl)cc(Br)cc1/C=N/c1ccc(I)cc1	Oc1c(Cl)cc(Br)cc1/C=N/c1ccc2c(c1)OCCO2	50461	50462	[*:1]c1ccc(I)cc1>>[*:1]c1ccc2c(c1)OCCO2	[*:1]/N=C/c1cc(Br)cc(Cl)c1O	5.87	68.17	62.3	[*:1]c1ccc(I)cc1	[*:1]c1ccc2c(c1)OCCO2
Oc1c(Cl)cc(Br)cc1/C=N/c1ccc(I)cc1	COc1ccc(/N=C/c2cc(Br)cc(Cl)c2O)cc1OC	50461	50464	[*:1]c1ccc(I)cc1>>[*:1]c1ccc(OC)c(OC)c1	[*:1]/N=C/c1cc(Br)cc(Cl)c1O	5.87	80.33	74.46	[*:1]c1ccc(I)cc1	[*:1]c1ccc(OC)c(OC)c1
Oc1c(Cl)cc(Br)cc1/C=N/c1ccc(I)cc1	Oc1c(Cl)cc(Br)cc1/C=N/c1ccc2ncccc2c1	50461	50465	[*:1]c1ccc(I)cc1>>[*:1]c1ccc2ncccc2c1	[*:1]/N=C/c1cc(Br)cc(Cl)c1O	5.87	65.92	60.05	[*:1]c1ccc(I)cc1	[*:1]c1ccc2ncccc2c1
Oc1c(Cl)cc(Br)cc1/C=N/c1ccc(I)cc1	Oc1c(Cl)cc(Br)cc1/C=N/c1ccccc1	50461	50474	[*:1]c1ccc(I)cc1>>[*:1]c1ccccc1	[*:1]/N=C/c1cc(Br)cc(Cl)c1O	5.87	74.04	68.17	[*:1]c1ccc(I)cc1	[*:1]c1ccccc1
COc1ccc(/N=C/c2cc(Br)cc(Cl)c2O)cc1Cl	Oc1c(Cl)cc(Br)cc1/C=N/c1ccc2c(c1)OCCO2	50463	50462	[*:1]c1ccc(OC)c(Cl)c1>>[*:1]c1ccc2c(c1)OCCO2	[*:1]/N=C/c1cc(Br)cc(Cl)c1O	22.78	68.17	45.39	[*:1]c1ccc(OC)c(Cl)c1	[*:1]c1ccc2c(c1)OCCO2
Cc1ccc(C)c(/N=C/c2cc(Br)cc(Cl)c2O)c1	Oc1c(Cl)cc(Br)cc1/C=N/c1ccc2c(c1)OCCO2	50467	50462	[*:1]c1cc(C)ccc1C>>[*:1]c1ccc2c(c1)OCCO2	[*:1]/N=C/c1cc(Br)cc(Cl)c1O	54.37	68.17	13.8	[*:1]c1cc(C)ccc1C	[*:1]c1ccc2c(c1)OCCO2
Cc1cc(Cl)ccc1/N=C/c1cc(Br)cc(Cl)c1O	Oc1c(Cl)cc(Br)cc1/C=N/c1ccc2c(c1)OCCO2	50469	50462	[*:1]c1ccc(Cl)cc1C>>[*:1]c1ccc2c(c1)OCCO2	[*:1]/N=C/c1cc(Br)cc(Cl)c1O	44.74	68.17	23.43	[*:1]c1ccc(Cl)cc1C	[*:1]c1ccc2c(c1)OCCO2
Cc1ccc(/N=C/c2cc(Br)cc(Cl)c2O)c(N)c1	Oc1c(Cl)cc(Br)cc1/C=N/c1ccc2c(c1)OCCO2	50470	50462	[*:1]c1ccc(C)cc1N>>[*:1]c1ccc2c(c1)OCCO2	[*:1]/N=C/c1cc(Br)cc(Cl)c1O	21.16	68.17	47.01	[*:1]c1ccc(C)cc1N	[*:1]c1ccc2c(c1)OCCO2
Cc1ccc(/N=C/c2cc(Br)cc(Cl)c2O)c(O)c1	Oc1c(Cl)cc(Br)cc1/C=N/c1ccc2c(c1)OCCO2	50471	50462	[*:1]c1ccc(C)cc1O>>[*:1]c1ccc2c(c1)OCCO2	[*:1]/N=C/c1cc(Br)cc(Cl)c1O	19.4	68.17	48.77	[*:1]c1ccc(C)cc1O	[*:1]c1ccc2c(c1)OCCO2
COc1ccc(/N=C/c2cc(Br)cc(Cl)c2O)cc1Cl	COc1ccc(/N=C/c2cc(Br)cc(Cl)c2O)cc1OC	50463	50464	[*:1]c1ccc(OC)c(Cl)c1>>[*:1]c1ccc(OC)c(OC)c1	[*:1]/N=C/c1cc(Br)cc(Cl)c1O	22.78	80.33	57.55	[*:1]c1ccc(OC)c(Cl)c1	[*:1]c1ccc(OC)c(OC)c1
COc1ccc(/N=C/c2cc(Br)cc(Cl)c2O)cc1Cl	Oc1c(Cl)cc(Br)cc1/C=N/c1ccc2ncccc2c1	50463	50465	[*:1]c1ccc(OC)c(Cl)c1>>[*:1]c1ccc2ncccc2c1	[*:1]/N=C/c1cc(Br)cc(Cl)c1O	22.78	65.92	43.14	[*:1]c1ccc(OC)c(Cl)c1	[*:1]c1ccc2ncccc2c1
COc1ccc(/N=C/c2cc(Br)cc(Cl)c2O)cc1Cl	Oc1c(Cl)cc(Br)cc1/C=N/c1ccccc1	50463	50474	[*:1]c1ccc(OC)c(Cl)c1>>[*:1]c1ccccc1	[*:1]/N=C/c1cc(Br)cc(Cl)c1O	22.78	74.04	51.26	[*:1]c1ccc(OC)c(Cl)c1	[*:1]c1ccccc1
Cc1ccc(C)c(/N=C/c2cc(Br)cc(Cl)c2O)c1	COc1ccc(/N=C/c2cc(Br)cc(Cl)c2O)cc1OC	50467	50464	[*:1]c1cc(C)ccc1C>>[*:1]c1ccc(OC)c(OC)c1	[*:1]/N=C/c1cc(Br)cc(Cl)c1O	54.37	80.33	25.96	[*:1]c1cc(C)ccc1C	[*:1]c1ccc(OC)c(OC)c1
Cc1cc(Cl)ccc1/N=C/c1cc(Br)cc(Cl)c1O	COc1ccc(/N=C/c2cc(Br)cc(Cl)c2O)cc1OC	50469	50464	[*:1]c1ccc(Cl)cc1C>>[*:1]c1ccc(OC)c(OC)c1	[*:1]/N=C/c1cc(Br)cc(Cl)c1O	44.74	80.33	35.59	[*:1]c1ccc(Cl)cc1C	[*:1]c1ccc(OC)c(OC)c1
Cc1ccc(/N=C/c2cc(Br)cc(Cl)c2O)c(N)c1	COc1ccc(/N=C/c2cc(Br)cc(Cl)c2O)cc1OC	50470	50464	[*:1]c1ccc(C)cc1N>>[*:1]c1ccc(OC)c(OC)c1	[*:1]/N=C/c1cc(Br)cc(Cl)c1O	21.16	80.33	59.17	[*:1]c1ccc(C)cc1N	[*:1]c1ccc(OC)c(OC)c1
Cc1ccc(/N=C/c2cc(Br)cc(Cl)c2O)c(O)c1	COc1ccc(/N=C/c2cc(Br)cc(Cl)c2O)cc1OC	50471	50464	[*:1]c1ccc(C)cc1O>>[*:1]c1ccc(OC)c(OC)c1	[*:1]/N=C/c1cc(Br)cc(Cl)c1O	19.4	80.33	60.93	[*:1]c1ccc(C)cc1O	[*:1]c1ccc(OC)c(OC)c1
Cc1ccc(C)c(/N=C/c2cc(Br)cc(Cl)c2O)c1	Oc1c(Cl)cc(Br)cc1/C=N/c1ccc2ncccc2c1	50467	50465	[*:1]c1cc(C)ccc1C>>[*:1]c1ccc2ncccc2c1	[*:1]/N=C/c1cc(Br)cc(Cl)c1O	54.37	65.92	11.55	[*:1]c1cc(C)ccc1C	[*:1]c1ccc2ncccc2c1
Cc1cc(Cl)ccc1/N=C/c1cc(Br)cc(Cl)c1O	Oc1c(Cl)cc(Br)cc1/C=N/c1ccc2ncccc2c1	50469	50465	[*:1]c1ccc(Cl)cc1C>>[*:1]c1ccc2ncccc2c1	[*:1]/N=C/c1cc(Br)cc(Cl)c1O	44.74	65.92	21.18	[*:1]c1ccc(Cl)cc1C	[*:1]c1ccc2ncccc2c1
Cc1ccc(/N=C/c2cc(Br)cc(Cl)c2O)c(N)c1	Oc1c(Cl)cc(Br)cc1/C=N/c1ccc2ncccc2c1	50470	50465	[*:1]c1ccc(C)cc1N>>[*:1]c1ccc2ncccc2c1	[*:1]/N=C/c1cc(Br)cc(Cl)c1O	21.16	65.92	44.76	[*:1]c1ccc(C)cc1N	[*:1]c1ccc2ncccc2c1
Cc1ccc(/N=C/c2cc(Br)cc(Cl)c2O)c(O)c1	Oc1c(Cl)cc(Br)cc1/C=N/c1ccc2ncccc2c1	50471	50465	[*:1]c1ccc(C)cc1O>>[*:1]c1ccc2ncccc2c1	[*:1]/N=C/c1cc(Br)cc(Cl)c1O	19.4	65.92	46.52	[*:1]c1ccc(C)cc1O	[*:1]c1ccc2ncccc2c1
Cc1ccc(C)c(/N=C/c2cc(Br)cc(Cl)c2O)c1	Cc1ccc(/N=C/c2cc(Br)cc(Cl)c2O)c(C)c1	50467	50468	[*:1]c1cc(C)ccc1C>>[*:1]c1ccc(C)cc1C	[*:1]/N=C/c1cc(Br)cc(Cl)c1O	54.37	63.98	9.61	[*:1]c1cc(C)ccc1C	[*:1]c1ccc(C)cc1C
Cc1ccc(C)c(/N=C/c2cc(Br)cc(Cl)c2O)c1	Oc1c(Cl)cc(Br)cc1/C=N/c1ccccc1	50467	50474	[*:1]c1cc(C)ccc1C>>[*:1]c1ccccc1	[*:1]/N=C/c1cc(Br)cc(Cl)c1O	54.37	74.04	19.67	[*:1]c1cc(C)ccc1C	[*:1]c1ccccc1
Cc1cc(Cl)ccc1/N=C/c1cc(Br)cc(Cl)c1O	Oc1c(Cl)cc(Br)cc1/C=N/c1ccccc1	50469	50474	[*:1]c1ccc(Cl)cc1C>>[*:1]c1ccccc1	[*:1]/N=C/c1cc(Br)cc(Cl)c1O	44.74	74.04	29.3	[*:1]c1ccc(Cl)cc1C	[*:1]c1ccccc1
Cc1ccc(/N=C/c2cc(Br)cc(Cl)c2O)c(N)c1	Oc1c(Cl)cc(Br)cc1/C=N/c1ccccc1	50470	50474	[*:1]c1ccc(C)cc1N>>[*:1]c1ccccc1	[*:1]/N=C/c1cc(Br)cc(Cl)c1O	21.16	74.04	52.88	[*:1]c1ccc(C)cc1N	[*:1]c1ccccc1
Cc1ccc(/N=C/c2cc(Br)cc(Cl)c2O)c(O)c1	Oc1c(Cl)cc(Br)cc1/C=N/c1ccccc1	50471	50474	[*:1]c1ccc(C)cc1O>>[*:1]c1ccccc1	[*:1]/N=C/c1cc(Br)cc(Cl)c1O	19.4	74.04	54.64	[*:1]c1ccc(C)cc1O	[*:1]c1ccccc1
Cc1cccc(/N=C/c2cc(Br)cc(Cl)c2O)c1	Oc1c(Cl)cc(Br)cc1/C=N/c1ccccc1	50472	50474	[*:1]c1cccc(C)c1>>[*:1]c1ccccc1	[*:1]/N=C/c1cc(Br)cc(Cl)c1O	25.38	74.04	48.66	[*:1]c1cccc(C)c1	[*:1]c1ccccc1
Oc1c(Cl)cc(Br)cc1/C=N/c1cccc(Cl)c1Cl	Oc1c(Cl)cc(Br)cc1/C=N/c1ccccc1	50473	50474	[*:1]c1cccc(Cl)c1Cl>>[*:1]c1ccccc1	[*:1]/N=C/c1cc(Br)cc(Cl)c1O	6.07	74.04	67.97	[*:1]c1cccc(Cl)c1Cl	[*:1]c1ccccc1
COc1ccc(/N=C/c2cc(Br)cc(Cl)c2O)cc1	COc1ccc(/N=C/c2cc(Br)cc(Cl)c2O)cc1OC	22542	50464	[*:1]Oc1ccc([*:2])cc1>>[*:1]Oc1ccc([*:2])cc1OC	[*:2]/N=C/c1cc(Br)cc(Cl)c1O.[*:1]C	-22.32	80.33	102.65	[*:1]Oc1ccc([*:2])cc1	[*:1]Oc1ccc([*:2])cc1OC
COc1ccc(/N=C/c2cc(Br)cc(Cl)c2O)cc1	Cc1ccc(/N=C/c2cc(Br)cc(Cl)c2O)c(C)c1	22542	50468	[*:1]Oc1ccc([*:2])cc1>>[*:1]c1ccc([*:2])c(C)c1	[*:2]/N=C/c1cc(Br)cc(Cl)c1O.[*:1]C	-22.32	63.98	86.3	[*:1]Oc1ccc([*:2])cc1	[*:1]c1ccc([*:2])c(C)c1
COc1ccc(/N=C/c2cc(Br)cc(Cl)c2O)cc1	Cc1ccc(/N=C/c2cc(Br)cc(Cl)c2O)c(C)c1	22542	50468	[*:1]Oc1ccc([*:2])cc1>>[*:2]c1ccc(C)cc1[*:1]	[*:2]/N=C/c1cc(Br)cc(Cl)c1O.[*:1]C	-22.32	63.98	86.3	[*:1]Oc1ccc([*:2])cc1	[*:2]c1ccc(C)cc1[*:1]
CC(=O)c1ccc(/N=C/c2cc(Br)cc(Cl)c2O)cc1	COc1ccc(/N=C/c2cc(Br)cc(Cl)c2O)cc1OC	50455	50464	[*:1]C(=O)c1ccc([*:2])cc1>>[*:1]Oc1cc([*:2])ccc1OC	[*:2]/N=C/c1cc(Br)cc(Cl)c1O.[*:1]C	56.5	80.33	23.83	[*:1]C(=O)c1ccc([*:2])cc1	[*:1]Oc1cc([*:2])ccc1OC
CC(=O)c1ccc(/N=C/c2cc(Br)cc(Cl)c2O)cc1	COc1ccc(/N=C/c2cc(Br)cc(Cl)c2O)cc1OC	50455	50464	[*:1]C(=O)c1ccc([*:2])cc1>>[*:1]Oc1ccc([*:2])cc1OC	[*:2]/N=C/c1cc(Br)cc(Cl)c1O.[*:1]C	56.5	80.33	23.83	[*:1]C(=O)c1ccc([*:2])cc1	[*:1]Oc1ccc([*:2])cc1OC
CC(=O)c1ccc(/N=C/c2cc(Br)cc(Cl)c2O)cc1	Cc1ccc(/N=C/c2cc(Br)cc(Cl)c2O)c(C)c1	50455	50468	[*:1]C(=O)c1ccc([*:2])cc1>>[*:1]c1ccc([*:2])c(C)c1	[*:2]/N=C/c1cc(Br)cc(Cl)c1O.[*:1]C	56.5	63.98	7.48	[*:1]C(=O)c1ccc([*:2])cc1	[*:1]c1ccc([*:2])c(C)c1
CC(=O)c1ccc(/N=C/c2cc(Br)cc(Cl)c2O)cc1	Cc1ccc(/N=C/c2cc(Br)cc(Cl)c2O)c(C)c1	50455	50468	[*:1]C(=O)c1ccc([*:2])cc1>>[*:2]c1ccc(C)cc1[*:1]	[*:2]/N=C/c1cc(Br)cc(Cl)c1O.[*:1]C	56.5	63.98	7.48	[*:1]C(=O)c1ccc([*:2])cc1	[*:2]c1ccc(C)cc1[*:1]
Cc1ccc(/N=C/c2cc(Br)cc(Cl)c2O)cc1	Cc1ccc(/N=C/c2cc(Br)cc(Cl)c2O)c(C)c1	50457	50468	[*:1]c1ccc([*:2])cc1>>[*:1]c1ccc(C)cc1[*:2]	[*:1]/N=C/c1cc(Br)cc(Cl)c1O.[*:2]C	33.68	63.98	30.3	[*:1]c1ccc([*:2])cc1	[*:1]c1ccc(C)cc1[*:2]
COc1ccc(/N=C/c2cc(Br)cc(Cl)c2O)cc1Cl	COc1ccc(/N=C/c2cc(Br)cc(Cl)c2O)cc1OC	50463	50464	[*:1]Oc1ccc([*:2])cc1Cl>>[*:1]Oc1ccc([*:2])cc1OC	[*:2]/N=C/c1cc(Br)cc(Cl)c1O.[*:1]C	22.78	80.33	57.55	[*:1]Oc1ccc([*:2])cc1Cl	[*:1]Oc1ccc([*:2])cc1OC
COc1ccc(/N=C/c2cc(Br)cc(Cl)c2O)cc1Cl	Cc1ccc(/N=C/c2cc(Br)cc(Cl)c2O)c(C)c1	50463	50468	[*:1]Oc1ccc([*:2])cc1Cl>>[*:1]c1ccc([*:2])c(C)c1	[*:2]/N=C/c1cc(Br)cc(Cl)c1O.[*:1]C	22.78	63.98	41.2	[*:1]Oc1ccc([*:2])cc1Cl	[*:1]c1ccc([*:2])c(C)c1
COc1ccc(/N=C/c2cc(Br)cc(Cl)c2O)cc1Cl	Cc1ccc(/N=C/c2cc(Br)cc(Cl)c2O)c(C)c1	50463	50468	[*:1]Oc1ccc([*:2])cc1Cl>>[*:2]c1ccc(C)cc1[*:1]	[*:2]/N=C/c1cc(Br)cc(Cl)c1O.[*:1]C	22.78	63.98	41.2	[*:1]Oc1ccc([*:2])cc1Cl	[*:2]c1ccc(C)cc1[*:1]
Cc1ccc(C)c(/N=C/c2cc(Br)cc(Cl)c2O)c1	Cc1ccc(/N=C/c2cc(Br)cc(Cl)c2O)c(C)c1	50467	50468	[*:1]c1ccc(C)c([*:2])c1>>[*:2]c1ccc(C)cc1[*:1]	[*:2]/N=C/c1cc(Br)cc(Cl)c1O.[*:1]C	54.37	63.98	9.61	[*:1]c1ccc(C)c([*:2])c1	[*:2]c1ccc(C)cc1[*:1]
Cc1ccc(/N=C/c2cc(Br)cc(Cl)c2O)c(N)c1	Cc1ccc(/N=C/c2cc(Br)cc(Cl)c2O)c(C)c1	50470	50468	[*:1]c1ccc([*:2])c(N)c1>>[*:2]c1ccc(C)cc1[*:1]	[*:2]/N=C/c1cc(Br)cc(Cl)c1O.[*:1]C	21.16	63.98	42.82	[*:1]c1ccc([*:2])c(N)c1	[*:2]c1ccc(C)cc1[*:1]
Cc1ccc(/N=C/c2cc(Br)cc(Cl)c2O)c(O)c1	Cc1ccc(/N=C/c2cc(Br)cc(Cl)c2O)c(C)c1	50471	50468	[*:1]c1ccc([*:2])c(O)c1>>[*:2]c1ccc(C)cc1[*:1]	[*:2]/N=C/c1cc(Br)cc(Cl)c1O.[*:1]C	19.4	63.98	44.58	[*:1]c1ccc([*:2])c(O)c1	[*:2]c1ccc(C)cc1[*:1]
Cc1ccc(/N=C/c2cc(Br)cc(Cl)c2O)c(O)c1	CCCC(C)c1ccc(O)c(/N=C/c2cc(Br)cc(Cl)c2O)c1	50471	50466	[*:1]c1ccc([*:2])c([*:3])c1>>[*:3]c1ccc(C([*:1])CCC)cc1[*:2]	[*:2]/N=C/c1cc(Br)cc(Cl)c1O.[*:1]C.[*:3]O	19.4	57.45	38.05	[*:1]c1ccc([*:2])c([*:3])c1	[*:3]c1ccc(C([*:1])CCC)cc1[*:2]
COc1ccc(/N=C/c2cc(Br)cc(Cl)c2O)cc1	COc1ccc(/N=C/c2cc(Br)cc(Cl)c2O)cc1OC	22542	50464	[*:1]c1ccc([*:2])cc1>>[*:1]c1ccc(OC)c([*:2])c1	[*:1]/N=C/c1cc(Br)cc(Cl)c1O.[*:2]OC	-22.32	80.33	102.65	[*:1]c1ccc([*:2])cc1	[*:1]c1ccc(OC)c([*:2])c1
COc1ccc(/N=C/c2cc(Br)cc(Cl)c2O)cc1Cl	COc1ccc(/N=C/c2cc(Br)cc(Cl)c2O)cc1OC	50463	50464	[*:1]c1ccc([*:2])c(Cl)c1>>[*:1]c1ccc([*:2])c(OC)c1	[*:1]/N=C/c1cc(Br)cc(Cl)c1O.[*:2]OC	22.78	80.33	57.55	[*:1]c1ccc([*:2])c(Cl)c1	[*:1]c1ccc([*:2])c(OC)c1
COc1ccc(/N=C/c2cc(Br)cc(Cl)c2O)cc1Cl	COc1ccc(/N=C/c2cc(Br)cc(Cl)c2O)cc1OC	50463	50464	[*:1]c1ccc([*:2])c(Cl)c1>>[*:1]c1ccc(OC)c([*:2])c1	[*:1]/N=C/c1cc(Br)cc(Cl)c1O.[*:2]OC	22.78	80.33	57.55	[*:1]c1ccc([*:2])c(Cl)c1	[*:1]c1ccc(OC)c([*:2])c1
CCc1ccc(O)c(/N=C/c2cc(C)c(C)c(Br)c2O)c1	Cc1cc(/C=N/c2cc(Cl)ccc2O)c(O)c(Br)c1C	50507	50506	[*:1]c1cc(CC)ccc1O>>[*:1]c1cc(Cl)ccc1O	[*:1]/N=C/c1cc(C)c(C)c(Br)c1O	45.8	67.08	21.28	[*:1]c1cc(CC)ccc1O	[*:1]c1cc(Cl)ccc1O
Cc1cc(/C=N/c2ccc(Cl)c(Cl)c2)c(O)c(Br)c1C	Cc1cc(/C=N/c2cc(Cl)ccc2O)c(O)c(Br)c1C	47997	50506	[*:1]c1ccc([*:2])c(Cl)c1>>[*:2]c1ccc(O)c([*:1])c1	[*:1]/N=C/c1cc(C)c(C)c(Br)c1O.[*:2]Cl	1.55	67.08	65.53	[*:1]c1ccc([*:2])c(Cl)c1	[*:2]c1ccc(O)c([*:1])c1
Cc1cc(/C=N/c2ccc(Cl)c(Cl)c2)c(O)c(Br)c1C	Cc1cc(/C=N/c2cc(Cl)ccc2O)c(O)c(Br)c1C	47997	50506	[*:1]c1ccc(Cl)c([*:2])c1>>[*:2]c1ccc(O)c([*:1])c1	[*:1]/N=C/c1cc(C)c(C)c(Br)c1O.[*:2]Cl	1.55	67.08	65.53	[*:1]c1ccc(Cl)c([*:2])c1	[*:2]c1ccc(O)c([*:1])c1
CCc1ccc(O)c(/N=C/c2cc(C)c(C)c(Br)c2O)c1	Cc1cc(/C=N/c2cc(Cl)ccc2O)c(O)c(Br)c1C	50507	50506	[*:1]c1ccc(CC)cc1[*:2]>>[*:1]c1ccc(Cl)cc1[*:2]	[*:2]/N=C/c1cc(C)c(C)c(Br)c1O.[*:1]O	45.8	67.08	21.28	[*:1]c1ccc(CC)cc1[*:2]	[*:1]c1ccc(Cl)cc1[*:2]
Cc1cc(I)c(O)c(/C=N/c2ccc(F)cc2)c1	Cc1cc(I)c(O)c(/C=N/c2ccccc2O)c1	61740	61748	[*:1]c1ccc(F)cc1>>[*:1]c1ccccc1O	[*:1]/N=C/c1cc(C)cc(I)c1O	45.6	83.18	37.58	[*:1]c1ccc(F)cc1	[*:1]c1ccccc1O
COc1ccc(/N=C/c2cc(C)cc(I)c2O)cc1	Cc1cc(I)c(O)c(/C=N/c2ccccc2O)c1	61741	61748	[*:1]c1ccc(OC)cc1>>[*:1]c1ccccc1O	[*:1]/N=C/c1cc(C)cc(I)c1O	42.11	83.18	41.07	[*:1]c1ccc(OC)cc1	[*:1]c1ccccc1O
CCOc1ccc(/N=C/c2cc(C)cc(I)c2O)cc1	Cc1cc(I)c(O)c(/C=N/c2ccccc2O)c1	61742	61748	[*:1]c1ccc(OCC)cc1>>[*:1]c1ccccc1O	[*:1]/N=C/c1cc(C)cc(I)c1O	-0.98	83.18	84.16	[*:1]c1ccc(OCC)cc1	[*:1]c1ccccc1O
Cc1cc(I)c(O)c(/C=N/c2ccc(F)c(Cl)c2)c1	Cc1cc(I)c(O)c(/C=N/c2ccccc2O)c1	61744	61748	[*:1]c1ccc(F)c(Cl)c1>>[*:1]c1ccccc1O	[*:1]/N=C/c1cc(C)cc(I)c1O	32.55	83.18	50.63	[*:1]c1ccc(F)c(Cl)c1	[*:1]c1ccccc1O
Cc1cc(I)c(O)c(/C=N/c2cc(C)ccc2O)c1	Cc1cc(I)c(O)c(/C=N/c2ccccc2O)c1	61745	61748	[*:1]c1cc(C)ccc1O>>[*:1]c1ccccc1O	[*:1]/N=C/c1cc(C)cc(I)c1O	36.95	83.18	46.23	[*:1]c1cc(C)ccc1O	[*:1]c1ccccc1O
Cc1ccc(/N=C/c2cc(C)cc(I)c2O)c(Cl)c1	Cc1cc(I)c(O)c(/C=N/c2ccccc2O)c1	61746	61748	[*:1]c1ccc(C)cc1Cl>>[*:1]c1ccccc1O	[*:1]/N=C/c1cc(C)cc(I)c1O	25.44	83.18	57.74	[*:1]c1ccc(C)cc1Cl	[*:1]c1ccccc1O
Cc1ccc(/N=C/c2cc(C)cc(I)c2O)c(O)c1	Cc1cc(I)c(O)c(/C=N/c2ccccc2O)c1	61747	61748	[*:1]c1ccc(C)cc1O>>[*:1]c1ccccc1O	[*:1]/N=C/c1cc(C)cc(I)c1O	41.2	83.18	41.98	[*:1]c1ccc(C)cc1O	[*:1]c1ccccc1O
Cc1cc(I)c(O)c(/C=N/c2cc(C)ccc2O)c1	Cc1cc(I)c(O)c(/C=N/c2ccccc2O)c1	61745	61748	[*:1]c1ccc(C)cc1[*:2]>>[*:1]c1ccccc1[*:2]	[*:2]/N=C/c1cc(C)cc(I)c1O.[*:1]O	36.95	83.18	46.23	[*:1]c1ccc(C)cc1[*:2]	[*:1]c1ccccc1[*:2]
Cc1ccc(/N=C/c2cc(C)cc(I)c2O)c(O)c1	Cc1cc(I)c(O)c(/C=N/c2ccccc2O)c1	61747	61748	[*:1]c1ccc(C)cc1[*:2]>>[*:1]c1ccccc1[*:2]	[*:1]/N=C/c1cc(C)cc(I)c1O.[*:2]O	41.2	83.18	41.98	[*:1]c1ccc(C)cc1[*:2]	[*:1]c1ccccc1[*:2]
Cc1cccc(O)c1/N=C/c1cc(I)cc(I)c1O	Oc1c(I)cc(I)cc1/C=N/c1ccc(F)cc1	24075	50539	[*:1]c1c(C)cccc1O>>[*:1]c1ccc(F)cc1	[*:1]/N=C/c1cc(I)cc(I)c1O	38.39	63.01	24.62	[*:1]c1c(C)cccc1O	[*:1]c1ccc(F)cc1
Cc1cccc(O)c1/N=C/c1cc(I)cc(I)c1O	CCc1ccc(O)c(/N=C/c2cc(I)cc(I)c2O)c1	24075	50544	[*:1]c1c(C)cccc1O>>[*:1]c1cc(CC)ccc1O	[*:1]/N=C/c1cc(I)cc(I)c1O	38.39	53.18	14.79	[*:1]c1c(C)cccc1O	[*:1]c1cc(CC)ccc1O
Cc1cccc(O)c1/N=C/c1cc(I)cc(I)c1O	Oc1c(I)cc(I)cc1/C=N/c1cccc(Cl)c1Cl	24075	50547	[*:1]c1c(C)cccc1O>>[*:1]c1cccc(Cl)c1Cl	[*:1]/N=C/c1cc(I)cc(I)c1O	38.39	72.7	34.31	[*:1]c1c(C)cccc1O	[*:1]c1cccc(Cl)c1Cl
Cc1cccc(O)c1/N=C/c1cc(I)cc(I)c1O	Oc1c(I)cc(I)cc1/C=N/c1cccc(F)c1	24075	50548	[*:1]c1c(C)cccc1O>>[*:1]c1cccc(F)c1	[*:1]/N=C/c1cc(I)cc(I)c1O	38.39	55.41	17.02	[*:1]c1c(C)cccc1O	[*:1]c1cccc(F)c1
Cc1cccc(O)c1/N=C/c1cc(I)cc(I)c1O	COc1cccc(/N=C/c2cc(I)cc(I)c2O)c1	24075	50549	[*:1]c1c(C)cccc1O>>[*:1]c1cccc(OC)c1	[*:1]/N=C/c1cc(I)cc(I)c1O	38.39	59.53	21.14	[*:1]c1c(C)cccc1O	[*:1]c1cccc(OC)c1
Cc1cccc(O)c1/N=C/c1cc(I)cc(I)c1O	Oc1c(I)cc(I)cc1/C=N/c1cccc2ccccc12	24075	50550	[*:1]c1c(C)cccc1O>>[*:1]c1cccc2ccccc12	[*:1]/N=C/c1cc(I)cc(I)c1O	38.39	64.42	26.03	[*:1]c1c(C)cccc1O	[*:1]c1cccc2ccccc12
Cc1cccc(O)c1/N=C/c1cc(I)cc(I)c1O	Oc1c(I)cc(I)cc1/C=N/c1ccccc1I	24075	50552	[*:1]c1c(C)cccc1O>>[*:1]c1ccccc1I	[*:1]/N=C/c1cc(I)cc(I)c1O	38.39	62.45	24.06	[*:1]c1c(C)cccc1O	[*:1]c1ccccc1I
Cc1cccc(O)c1/N=C/c1cc(I)cc(I)c1O	COc1ccccc1/N=C/c1cc(I)cc(I)c1O	24075	50553	[*:1]c1c(C)cccc1O>>[*:1]c1ccccc1OC	[*:1]/N=C/c1cc(I)cc(I)c1O	38.39	64.28	25.89	[*:1]c1c(C)cccc1O	[*:1]c1ccccc1OC
Cc1cc(C)cc(/N=C/c2cc(I)cc(I)c2O)c1	Oc1c(I)cc(I)cc1/C=N/c1ccc(F)cc1	50535	50539	[*:1]c1cc(C)cc(C)c1>>[*:1]c1ccc(F)cc1	[*:1]/N=C/c1cc(I)cc(I)c1O	-6.98	63.01	69.99	[*:1]c1cc(C)cc(C)c1	[*:1]c1ccc(F)cc1
Cc1cc(C)cc(/N=C/c2cc(I)cc(I)c2O)c1	CCc1ccc(O)c(/N=C/c2cc(I)cc(I)c2O)c1	50535	50544	[*:1]c1cc(C)cc(C)c1>>[*:1]c1cc(CC)ccc1O	[*:1]/N=C/c1cc(I)cc(I)c1O	-6.98	53.18	60.16	[*:1]c1cc(C)cc(C)c1	[*:1]c1cc(CC)ccc1O
Cc1cc(C)cc(/N=C/c2cc(I)cc(I)c2O)c1	Oc1c(I)cc(I)cc1/C=N/c1cccc(Cl)c1Cl	50535	50547	[*:1]c1cc(C)cc(C)c1>>[*:1]c1cccc(Cl)c1Cl	[*:1]/N=C/c1cc(I)cc(I)c1O	-6.98	72.7	79.68	[*:1]c1cc(C)cc(C)c1	[*:1]c1cccc(Cl)c1Cl
Cc1cc(C)cc(/N=C/c2cc(I)cc(I)c2O)c1	Oc1c(I)cc(I)cc1/C=N/c1cccc(F)c1	50535	50548	[*:1]c1cc(C)cc(C)c1>>[*:1]c1cccc(F)c1	[*:1]/N=C/c1cc(I)cc(I)c1O	-6.98	55.41	62.39	[*:1]c1cc(C)cc(C)c1	[*:1]c1cccc(F)c1
Cc1cc(C)cc(/N=C/c2cc(I)cc(I)c2O)c1	COc1cccc(/N=C/c2cc(I)cc(I)c2O)c1	50535	50549	[*:1]c1cc(C)cc(C)c1>>[*:1]c1cccc(OC)c1	[*:1]/N=C/c1cc(I)cc(I)c1O	-6.98	59.53	66.51	[*:1]c1cc(C)cc(C)c1	[*:1]c1cccc(OC)c1
Cc1cc(C)cc(/N=C/c2cc(I)cc(I)c2O)c1	Oc1c(I)cc(I)cc1/C=N/c1cccc2ccccc12	50535	50550	[*:1]c1cc(C)cc(C)c1>>[*:1]c1cccc2ccccc12	[*:1]/N=C/c1cc(I)cc(I)c1O	-6.98	64.42	71.4	[*:1]c1cc(C)cc(C)c1	[*:1]c1cccc2ccccc12
Cc1cc(C)cc(/N=C/c2cc(I)cc(I)c2O)c1	Oc1c(I)cc(I)cc1/C=N/c1ccccc1I	50535	50552	[*:1]c1cc(C)cc(C)c1>>[*:1]c1ccccc1I	[*:1]/N=C/c1cc(I)cc(I)c1O	-6.98	62.45	69.43	[*:1]c1cc(C)cc(C)c1	[*:1]c1ccccc1I
Cc1cc(C)cc(/N=C/c2cc(I)cc(I)c2O)c1	COc1ccccc1/N=C/c1cc(I)cc(I)c1O	50535	50553	[*:1]c1cc(C)cc(C)c1>>[*:1]c1ccccc1OC	[*:1]/N=C/c1cc(I)cc(I)c1O	-6.98	64.28	71.26	[*:1]c1cc(C)cc(C)c1	[*:1]c1ccccc1OC
N#Cc1ccc(/N=C/c2cc(I)cc(I)c2O)cc1	Oc1c(I)cc(I)cc1/C=N/c1ccc(F)cc1	50536	50539	[*:1]c1ccc(C#N)cc1>>[*:1]c1ccc(F)cc1	[*:1]/N=C/c1cc(I)cc(I)c1O	62.67	63.01	0.34	[*:1]c1ccc(C#N)cc1	[*:1]c1ccc(F)cc1
N#Cc1ccc(/N=C/c2cc(I)cc(I)c2O)cc1	Oc1c(I)cc(I)cc1/C=N/c1cccc(Cl)c1Cl	50536	50547	[*:1]c1ccc(C#N)cc1>>[*:1]c1cccc(Cl)c1Cl	[*:1]/N=C/c1cc(I)cc(I)c1O	62.67	72.7	10.03	[*:1]c1ccc(C#N)cc1	[*:1]c1cccc(Cl)c1Cl
N#Cc1ccc(/N=C/c2cc(I)cc(I)c2O)cc1	Oc1c(I)cc(I)cc1/C=N/c1cccc(F)c1	50536	50548	[*:1]c1ccc(C#N)cc1>>[*:1]c1cccc(F)c1	[*:1]/N=C/c1cc(I)cc(I)c1O	62.67	55.41	-7.26	[*:1]c1ccc(C#N)cc1	[*:1]c1cccc(F)c1
N#Cc1ccc(/N=C/c2cc(I)cc(I)c2O)cc1	COc1cccc(/N=C/c2cc(I)cc(I)c2O)c1	50536	50549	[*:1]c1ccc(C#N)cc1>>[*:1]c1cccc(OC)c1	[*:1]/N=C/c1cc(I)cc(I)c1O	62.67	59.53	-3.14	[*:1]c1ccc(C#N)cc1	[*:1]c1cccc(OC)c1
N#Cc1ccc(/N=C/c2cc(I)cc(I)c2O)cc1	Oc1c(I)cc(I)cc1/C=N/c1cccc2ccccc12	50536	50550	[*:1]c1ccc(C#N)cc1>>[*:1]c1cccc2ccccc12	[*:1]/N=C/c1cc(I)cc(I)c1O	62.67	64.42	1.75	[*:1]c1ccc(C#N)cc1	[*:1]c1cccc2ccccc12
N#Cc1ccc(/N=C/c2cc(I)cc(I)c2O)cc1	Oc1c(I)cc(I)cc1/C=N/c1ccccc1I	50536	50552	[*:1]c1ccc(C#N)cc1>>[*:1]c1ccccc1I	[*:1]/N=C/c1cc(I)cc(I)c1O	62.67	62.45	-0.22	[*:1]c1ccc(C#N)cc1	[*:1]c1ccccc1I
N#Cc1ccc(/N=C/c2cc(I)cc(I)c2O)cc1	COc1ccccc1/N=C/c1cc(I)cc(I)c1O	50536	50553	[*:1]c1ccc(C#N)cc1>>[*:1]c1ccccc1OC	[*:1]/N=C/c1cc(I)cc(I)c1O	62.67	64.28	1.61	[*:1]c1ccc(C#N)cc1	[*:1]c1ccccc1OC
Oc1c(I)cc(I)cc1/C=N/c1ccc(Cl)c(Cl)c1	Oc1c(I)cc(I)cc1/C=N/c1ccc(F)cc1	50540	50539	[*:1]c1ccc(Cl)c(Cl)c1>>[*:1]c1ccc(F)cc1	[*:1]/N=C/c1cc(I)cc(I)c1O	11.22	63.01	51.79	[*:1]c1ccc(Cl)c(Cl)c1	[*:1]c1ccc(F)cc1
Oc1c(I)cc(I)cc1/C=N/c1ccc(Cl)c(Cl)c1	Oc1c(I)cc(I)cc1/C=N/c1cccc(Cl)c1Cl	50540	50547	[*:1]c1ccc(Cl)c(Cl)c1>>[*:1]c1cccc(Cl)c1Cl	[*:1]/N=C/c1cc(I)cc(I)c1O	11.22	72.7	61.48	[*:1]c1ccc(Cl)c(Cl)c1	[*:1]c1cccc(Cl)c1Cl
Oc1c(I)cc(I)cc1/C=N/c1ccc(Cl)c(Cl)c1	Oc1c(I)cc(I)cc1/C=N/c1cccc(F)c1	50540	50548	[*:1]c1ccc(Cl)c(Cl)c1>>[*:1]c1cccc(F)c1	[*:1]/N=C/c1cc(I)cc(I)c1O	11.22	55.41	44.19	[*:1]c1ccc(Cl)c(Cl)c1	[*:1]c1cccc(F)c1
Oc1c(I)cc(I)cc1/C=N/c1ccc(Cl)c(Cl)c1	COc1cccc(/N=C/c2cc(I)cc(I)c2O)c1	50540	50549	[*:1]c1ccc(Cl)c(Cl)c1>>[*:1]c1cccc(OC)c1	[*:1]/N=C/c1cc(I)cc(I)c1O	11.22	59.53	48.31	[*:1]c1ccc(Cl)c(Cl)c1	[*:1]c1cccc(OC)c1
Oc1c(I)cc(I)cc1/C=N/c1ccc(Cl)c(Cl)c1	Oc1c(I)cc(I)cc1/C=N/c1cccc2ccccc12	50540	50550	[*:1]c1ccc(Cl)c(Cl)c1>>[*:1]c1cccc2ccccc12	[*:1]/N=C/c1cc(I)cc(I)c1O	11.22	64.42	53.2	[*:1]c1ccc(Cl)c(Cl)c1	[*:1]c1cccc2ccccc12
Oc1c(I)cc(I)cc1/C=N/c1ccc(Cl)c(Cl)c1	Oc1c(I)cc(I)cc1/C=N/c1ccccc1I	50540	50552	[*:1]c1ccc(Cl)c(Cl)c1>>[*:1]c1ccccc1I	[*:1]/N=C/c1cc(I)cc(I)c1O	11.22	62.45	51.23	[*:1]c1ccc(Cl)c(Cl)c1	[*:1]c1ccccc1I
Oc1c(I)cc(I)cc1/C=N/c1ccc(Cl)c(Cl)c1	COc1ccccc1/N=C/c1cc(I)cc(I)c1O	50540	50553	[*:1]c1ccc(Cl)c(Cl)c1>>[*:1]c1ccccc1OC	[*:1]/N=C/c1cc(I)cc(I)c1O	11.22	64.28	53.06	[*:1]c1ccc(Cl)c(Cl)c1	[*:1]c1ccccc1OC
COc1ccc(/N=C/c2cc(I)cc(I)c2O)cc1Cl	Oc1c(I)cc(I)cc1/C=N/c1cccc(Cl)c1Cl	50541	50547	[*:1]c1ccc(OC)c(Cl)c1>>[*:1]c1cccc(Cl)c1Cl	[*:1]/N=C/c1cc(I)cc(I)c1O	4.43	72.7	68.27	[*:1]c1ccc(OC)c(Cl)c1	[*:1]c1cccc(Cl)c1Cl
COc1ccc(/N=C/c2cc(I)cc(I)c2O)cc1Cl	Oc1c(I)cc(I)cc1/C=N/c1cccc(F)c1	50541	50548	[*:1]c1ccc(OC)c(Cl)c1>>[*:1]c1cccc(F)c1	[*:1]/N=C/c1cc(I)cc(I)c1O	4.43	55.41	50.98	[*:1]c1ccc(OC)c(Cl)c1	[*:1]c1cccc(F)c1
COc1ccc(/N=C/c2cc(I)cc(I)c2O)cc1Cl	COc1cccc(/N=C/c2cc(I)cc(I)c2O)c1	50541	50549	[*:1]c1ccc(OC)c(Cl)c1>>[*:1]c1cccc(OC)c1	[*:1]/N=C/c1cc(I)cc(I)c1O	4.43	59.53	55.1	[*:1]c1ccc(OC)c(Cl)c1	[*:1]c1cccc(OC)c1
COc1ccc(/N=C/c2cc(I)cc(I)c2O)cc1Cl	Oc1c(I)cc(I)cc1/C=N/c1cccc2ccccc12	50541	50550	[*:1]c1ccc(OC)c(Cl)c1>>[*:1]c1cccc2ccccc12	[*:1]/N=C/c1cc(I)cc(I)c1O	4.43	64.42	59.99	[*:1]c1ccc(OC)c(Cl)c1	[*:1]c1cccc2ccccc12
COc1ccc(/N=C/c2cc(I)cc(I)c2O)cc1Cl	Oc1c(I)cc(I)cc1/C=N/c1ccccc1I	50541	50552	[*:1]c1ccc(OC)c(Cl)c1>>[*:1]c1ccccc1I	[*:1]/N=C/c1cc(I)cc(I)c1O	4.43	62.45	58.02	[*:1]c1ccc(OC)c(Cl)c1	[*:1]c1ccccc1I
COc1ccc(/N=C/c2cc(I)cc(I)c2O)cc1Cl	COc1ccccc1/N=C/c1cc(I)cc(I)c1O	50541	50553	[*:1]c1ccc(OC)c(Cl)c1>>[*:1]c1ccccc1OC	[*:1]/N=C/c1cc(I)cc(I)c1O	4.43	64.28	59.85	[*:1]c1ccc(OC)c(Cl)c1	[*:1]c1ccccc1OC
COc1ccc(/N=C/c2cc(I)cc(I)c2O)cc1OC	Oc1c(I)cc(I)cc1/C=N/c1cccc(Cl)c1Cl	50542	50547	[*:1]c1ccc(OC)c(OC)c1>>[*:1]c1cccc(Cl)c1Cl	[*:1]/N=C/c1cc(I)cc(I)c1O	-16.81	72.7	89.51	[*:1]c1ccc(OC)c(OC)c1	[*:1]c1cccc(Cl)c1Cl
COc1ccc(/N=C/c2cc(I)cc(I)c2O)cc1OC	Oc1c(I)cc(I)cc1/C=N/c1cccc(F)c1	50542	50548	[*:1]c1ccc(OC)c(OC)c1>>[*:1]c1cccc(F)c1	[*:1]/N=C/c1cc(I)cc(I)c1O	-16.81	55.41	72.22	[*:1]c1ccc(OC)c(OC)c1	[*:1]c1cccc(F)c1
COc1ccc(/N=C/c2cc(I)cc(I)c2O)cc1OC	COc1cccc(/N=C/c2cc(I)cc(I)c2O)c1	50542	50549	[*:1]c1ccc(OC)c(OC)c1>>[*:1]c1cccc(OC)c1	[*:1]/N=C/c1cc(I)cc(I)c1O	-16.81	59.53	76.34	[*:1]c1ccc(OC)c(OC)c1	[*:1]c1cccc(OC)c1
COc1ccc(/N=C/c2cc(I)cc(I)c2O)cc1OC	Oc1c(I)cc(I)cc1/C=N/c1cccc2ccccc12	50542	50550	[*:1]c1ccc(OC)c(OC)c1>>[*:1]c1cccc2ccccc12	[*:1]/N=C/c1cc(I)cc(I)c1O	-16.81	64.42	81.23	[*:1]c1ccc(OC)c(OC)c1	[*:1]c1cccc2ccccc12
COc1ccc(/N=C/c2cc(I)cc(I)c2O)cc1OC	Oc1c(I)cc(I)cc1/C=N/c1ccccc1I	50542	50552	[*:1]c1ccc(OC)c(OC)c1>>[*:1]c1ccccc1I	[*:1]/N=C/c1cc(I)cc(I)c1O	-16.81	62.45	79.26	[*:1]c1ccc(OC)c(OC)c1	[*:1]c1ccccc1I
COc1ccc(/N=C/c2cc(I)cc(I)c2O)cc1OC	COc1ccccc1/N=C/c1cc(I)cc(I)c1O	50542	50553	[*:1]c1ccc(OC)c(OC)c1>>[*:1]c1ccccc1OC	[*:1]/N=C/c1cc(I)cc(I)c1O	-16.81	64.28	81.09	[*:1]c1ccc(OC)c(OC)c1	[*:1]c1ccccc1OC
Cc1cccc(/N=C/c2cc(I)cc(I)c2O)c1	Oc1c(I)cc(I)cc1/C=N/c1cccc(Cl)c1Cl	50546	50547	[*:1]c1cccc(C)c1>>[*:1]c1cccc(Cl)c1Cl	[*:1]/N=C/c1cc(I)cc(I)c1O	18.34	72.7	54.36	[*:1]c1cccc(C)c1	[*:1]c1cccc(Cl)c1Cl
Cc1cccc(/N=C/c2cc(I)cc(I)c2O)c1	Oc1c(I)cc(I)cc1/C=N/c1cccc(F)c1	50546	50548	[*:1]c1cccc(C)c1>>[*:1]c1cccc(F)c1	[*:1]/N=C/c1cc(I)cc(I)c1O	18.34	55.41	37.07	[*:1]c1cccc(C)c1	[*:1]c1cccc(F)c1
Cc1cccc(/N=C/c2cc(I)cc(I)c2O)c1	COc1cccc(/N=C/c2cc(I)cc(I)c2O)c1	50546	50549	[*:1]c1cccc(C)c1>>[*:1]c1cccc(OC)c1	[*:1]/N=C/c1cc(I)cc(I)c1O	18.34	59.53	41.19	[*:1]c1cccc(C)c1	[*:1]c1cccc(OC)c1
Cc1cccc(/N=C/c2cc(I)cc(I)c2O)c1	Oc1c(I)cc(I)cc1/C=N/c1cccc2ccccc12	50546	50550	[*:1]c1cccc(C)c1>>[*:1]c1cccc2ccccc12	[*:1]/N=C/c1cc(I)cc(I)c1O	18.34	64.42	46.08	[*:1]c1cccc(C)c1	[*:1]c1cccc2ccccc12
Cc1cccc(/N=C/c2cc(I)cc(I)c2O)c1	Oc1c(I)cc(I)cc1/C=N/c1ccccc1I	50546	50552	[*:1]c1cccc(C)c1>>[*:1]c1ccccc1I	[*:1]/N=C/c1cc(I)cc(I)c1O	18.34	62.45	44.11	[*:1]c1cccc(C)c1	[*:1]c1ccccc1I
Cc1cccc(/N=C/c2cc(I)cc(I)c2O)c1	COc1ccccc1/N=C/c1cc(I)cc(I)c1O	50546	50553	[*:1]c1cccc(C)c1>>[*:1]c1ccccc1OC	[*:1]/N=C/c1cc(I)cc(I)c1O	18.34	64.28	45.94	[*:1]c1cccc(C)c1	[*:1]c1ccccc1OC
Oc1c(I)cc(I)cc1/C=N/c1ccccc1	Oc1c(I)cc(I)cc1/C=N/c1ccccc1I	50551	50552	[*:1]c1ccccc1>>[*:1]c1ccccc1I	[*:1]/N=C/c1cc(I)cc(I)c1O	-9.46	62.45	71.91	[*:1]c1ccccc1	[*:1]c1ccccc1I
Oc1c(I)cc(I)cc1/C=N/c1ccccc1	COc1ccccc1/N=C/c1cc(I)cc(I)c1O	50551	50553	[*:1]c1ccccc1>>[*:1]c1ccccc1OC	[*:1]/N=C/c1cc(I)cc(I)c1O	-9.46	64.28	73.74	[*:1]c1ccccc1	[*:1]c1ccccc1OC
COc1ccc(/N=C/c2cc(I)cc(I)c2O)cc1Cl	COc1cccc(/N=C/c2cc(I)cc(I)c2O)c1	50541	50549	[*:1]Oc1ccc([*:2])cc1Cl>>[*:1]Oc1cccc([*:2])c1	[*:2]/N=C/c1cc(I)cc(I)c1O.[*:1]C	4.43	59.53	55.1	[*:1]Oc1ccc([*:2])cc1Cl	[*:1]Oc1cccc([*:2])c1
COc1ccc(/N=C/c2cc(I)cc(I)c2O)cc1Cl	COc1ccccc1/N=C/c1cc(I)cc(I)c1O	50541	50553	[*:1]Oc1ccc([*:2])cc1Cl>>[*:1]Oc1ccccc1[*:2]	[*:2]/N=C/c1cc(I)cc(I)c1O.[*:1]C	4.43	64.28	59.85	[*:1]Oc1ccc([*:2])cc1Cl	[*:1]Oc1ccccc1[*:2]
COc1ccc(/N=C/c2cc(I)cc(I)c2O)cc1OC	COc1cccc(/N=C/c2cc(I)cc(I)c2O)c1	50542	50549	[*:1]Oc1cc([*:2])ccc1OC>>[*:1]Oc1cccc([*:2])c1	[*:2]/N=C/c1cc(I)cc(I)c1O.[*:1]C	-16.81	59.53	76.34	[*:1]Oc1cc([*:2])ccc1OC	[*:1]Oc1cccc([*:2])c1
COc1ccc(/N=C/c2cc(I)cc(I)c2O)cc1OC	COc1ccccc1/N=C/c1cc(I)cc(I)c1O	50542	50553	[*:1]Oc1cc([*:2])ccc1OC>>[*:1]Oc1ccccc1[*:2]	[*:2]/N=C/c1cc(I)cc(I)c1O.[*:1]C	-16.81	64.28	81.09	[*:1]Oc1cc([*:2])ccc1OC	[*:1]Oc1ccccc1[*:2]
COc1ccc(/N=C/c2cc(I)cc(I)c2O)cc1OC	COc1cccc(/N=C/c2cc(I)cc(I)c2O)c1	50542	50549	[*:1]Oc1ccc([*:2])cc1OC>>[*:1]Oc1cccc([*:2])c1	[*:2]/N=C/c1cc(I)cc(I)c1O.[*:1]C	-16.81	59.53	76.34	[*:1]Oc1ccc([*:2])cc1OC	[*:1]Oc1cccc([*:2])c1
COc1ccc(/N=C/c2cc(I)cc(I)c2O)cc1OC	COc1ccccc1/N=C/c1cc(I)cc(I)c1O	50542	50553	[*:1]Oc1ccc([*:2])cc1OC>>[*:1]Oc1ccccc1[*:2]	[*:2]/N=C/c1cc(I)cc(I)c1O.[*:1]C	-16.81	64.28	81.09	[*:1]Oc1ccc([*:2])cc1OC	[*:1]Oc1ccccc1[*:2]
CCOC(=O)c1ccc(/N=C/c2cc(I)cc(I)c2O)cc1	CCc1ccc(O)c(/N=C/c2cc(I)cc(I)c2O)c1	50537	50544	[*:1]OC(=O)c1ccc([*:2])cc1>>[*:1]c1ccc(O)c([*:2])c1	[*:2]/N=C/c1cc(I)cc(I)c1O.[*:1]CC	48.22	53.18	4.96	[*:1]OC(=O)c1ccc([*:2])cc1	[*:1]c1ccc(O)c([*:2])c1
Oc1c(I)cc(I)cc1/C=N/c1ccc(Cl)c(Cl)c1	Oc1c(I)cc(I)cc1/C=N/c1cccc(Cl)c1Cl	50540	50547	[*:1]c1ccc([*:2])c(Cl)c1>>[*:1]c1cccc([*:2])c1Cl	[*:1]/N=C/c1cc(I)cc(I)c1O.[*:2]Cl	11.22	72.7	61.48	[*:1]c1ccc([*:2])c(Cl)c1	[*:1]c1cccc([*:2])c1Cl
Oc1c(I)cc(I)cc1/C=N/c1ccc(Cl)c(Cl)c1	Oc1c(I)cc(I)cc1/C=N/c1cccc(Cl)c1Cl	50540	50547	[*:1]c1ccc([*:2])c(Cl)c1>>[*:1]c1cccc(Cl)c1[*:2]	[*:1]/N=C/c1cc(I)cc(I)c1O.[*:2]Cl	11.22	72.7	61.48	[*:1]c1ccc([*:2])c(Cl)c1	[*:1]c1cccc(Cl)c1[*:2]
Oc1c(I)cc(I)cc1/C=N/c1ccc(Cl)c(Cl)c1	Oc1c(I)cc(I)cc1/C=N/c1cccc(Cl)c1Cl	50540	50547	[*:1]c1ccc(Cl)c([*:2])c1>>[*:1]c1cccc([*:2])c1Cl	[*:1]/N=C/c1cc(I)cc(I)c1O.[*:2]Cl	11.22	72.7	61.48	[*:1]c1ccc(Cl)c([*:2])c1	[*:1]c1cccc([*:2])c1Cl
Oc1c(I)cc(I)cc1/C=N/c1ccc(Cl)c(Cl)c1	Oc1c(I)cc(I)cc1/C=N/c1cccc(Cl)c1Cl	50540	50547	[*:1]c1ccc(Cl)c([*:2])c1>>[*:1]c1cccc(Cl)c1[*:2]	[*:1]/N=C/c1cc(I)cc(I)c1O.[*:2]Cl	11.22	72.7	61.48	[*:1]c1ccc(Cl)c([*:2])c1	[*:1]c1cccc(Cl)c1[*:2]
COc1ccc(/N=C/c2cc(I)cc(I)c2O)cc1Cl	Oc1c(I)cc(I)cc1/C=N/c1cccc(Cl)c1Cl	50541	50547	[*:1]c1ccc(OC)c([*:2])c1>>[*:1]c1cccc([*:2])c1Cl	[*:1]/N=C/c1cc(I)cc(I)c1O.[*:2]Cl	4.43	72.7	68.27	[*:1]c1ccc(OC)c([*:2])c1	[*:1]c1cccc([*:2])c1Cl
COc1ccc(/N=C/c2cc(I)cc(I)c2O)cc1Cl	Oc1c(I)cc(I)cc1/C=N/c1cccc(Cl)c1Cl	50541	50547	[*:1]c1ccc(OC)c([*:2])c1>>[*:1]c1cccc(Cl)c1[*:2]	[*:1]/N=C/c1cc(I)cc(I)c1O.[*:2]Cl	4.43	72.7	68.27	[*:1]c1ccc(OC)c([*:2])c1	[*:1]c1cccc(Cl)c1[*:2]
Oc1c(I)cc(I)cc1/C=N/c1ccc(Cl)c(Cl)c1	Oc1c(I)cc(I)cc1/C=N/c1cccc(Cl)c1Cl	50540	50547	[*:1]c1ccc([*:2])c([*:3])c1>>[*:1]c1cccc([*:2])c1[*:3]	[*:1]/N=C/c1cc(I)cc(I)c1O.[*:2]Cl.[*:3]Cl	11.22	72.7	61.48	[*:1]c1ccc([*:2])c([*:3])c1	[*:1]c1cccc([*:2])c1[*:3]
COc1ccc(/N=C/c2cc(I)cc(I)c2O)cc1Cl	COc1cccc(/N=C/c2cc(I)cc(I)c2O)c1	50541	50549	[*:1]c1ccc([*:2])c(Cl)c1>>[*:1]c1cccc([*:2])c1	[*:1]/N=C/c1cc(I)cc(I)c1O.[*:2]OC	4.43	59.53	55.1	[*:1]c1ccc([*:2])c(Cl)c1	[*:1]c1cccc([*:2])c1
COc1ccc(/N=C/c2cc(I)cc(I)c2O)cc1Cl	COc1ccccc1/N=C/c1cc(I)cc(I)c1O	50541	50553	[*:1]c1ccc([*:2])c(Cl)c1>>[*:1]c1ccccc1[*:2]	[*:1]/N=C/c1cc(I)cc(I)c1O.[*:2]OC	4.43	64.28	59.85	[*:1]c1ccc([*:2])c(Cl)c1	[*:1]c1ccccc1[*:2]
COc1ccc(/N=C/c2cc(I)cc(I)c2O)cc1OC	COc1cccc(/N=C/c2cc(I)cc(I)c2O)c1	50542	50549	[*:1]c1ccc([*:2])c(OC)c1>>[*:1]c1cccc([*:2])c1	[*:1]/N=C/c1cc(I)cc(I)c1O.[*:2]OC	-16.81	59.53	76.34	[*:1]c1ccc([*:2])c(OC)c1	[*:1]c1cccc([*:2])c1
COc1ccc(/N=C/c2cc(I)cc(I)c2O)cc1OC	COc1ccccc1/N=C/c1cc(I)cc(I)c1O	50542	50553	[*:1]c1ccc([*:2])c(OC)c1>>[*:1]c1ccccc1[*:2]	[*:1]/N=C/c1cc(I)cc(I)c1O.[*:2]OC	-16.81	64.28	81.09	[*:1]c1ccc([*:2])c(OC)c1	[*:1]c1ccccc1[*:2]
COc1ccc(/N=C/c2cc(I)cc(I)c2O)cc1OC	COc1cccc(/N=C/c2cc(I)cc(I)c2O)c1	50542	50549	[*:1]c1ccc(OC)c([*:2])c1>>[*:1]c1cccc([*:2])c1	[*:1]/N=C/c1cc(I)cc(I)c1O.[*:2]OC	-16.81	59.53	76.34	[*:1]c1ccc(OC)c([*:2])c1	[*:1]c1cccc([*:2])c1
COc1ccc(/N=C/c2cc(I)cc(I)c2O)cc1OC	COc1ccccc1/N=C/c1cc(I)cc(I)c1O	50542	50553	[*:1]c1ccc(OC)c([*:2])c1>>[*:1]c1ccccc1[*:2]	[*:1]/N=C/c1cc(I)cc(I)c1O.[*:2]OC	-16.81	64.28	81.09	[*:1]c1ccc(OC)c([*:2])c1	[*:1]c1ccccc1[*:2]
Cc1cc(O)c(/N=C/c2cc(I)ccc2O)cc1C	Oc1ccc(I)cc1/C=N/c1cc(Cl)ccc1O	24202	24201	[*:1]c1cc(C)c(C)cc1O>>[*:1]c1cc(Cl)ccc1O	[*:1]/N=C/c1cc(I)ccc1O	81.1	68.98	-12.12	[*:1]c1cc(C)c(C)cc1O	[*:1]c1cc(Cl)ccc1O
Cc1cc(O)c(/N=C/c2cc(I)ccc2O)cc1C	Oc1ccc(I)cc1/C=N/c1ccc(Cl)c(Cl)c1	24202	61946	[*:1]c1cc(C)c(C)cc1O>>[*:1]c1ccc(Cl)c(Cl)c1	[*:1]/N=C/c1cc(I)ccc1O	81.1	77.56	-3.54	[*:1]c1cc(C)c(C)cc1O	[*:1]c1ccc(Cl)c(Cl)c1
Cc1cc(O)c(/N=C/c2cc(I)ccc2O)cc1C	Oc1ccc(I)cc1/C=N/c1cc(Cl)ccc1O	24202	24201	[*:1]c1cc(C)c(C)cc1[*:2]>>[*:1]c1ccc(Cl)cc1[*:2]	[*:2]/N=C/c1cc(I)ccc1O.[*:1]O	81.1	68.98	-12.12	[*:1]c1cc(C)c(C)cc1[*:2]	[*:1]c1ccc(Cl)cc1[*:2]
COc1ccc(/N=C/c2cc([N+](=O)[O-])cc(Br)c2O)cc1Cl	Cc1cccc(O)c1/N=C/c1cc([N+](=O)[O-])cc(Br)c1O	43600	43603	[*:1]Oc1ccc([*:2])cc1Cl>>[*:1]c1cccc(O)c1[*:2]	[*:2]/N=C/c1cc([N+](=O)[O-])cc(Br)c1O.[*:1]C	8.05	55.85	47.8	[*:1]Oc1ccc([*:2])cc1Cl	[*:1]c1cccc(O)c1[*:2]
COc1ccc(/N=C/c2cc([N+](=O)[O-])cc(Br)c2O)cc1OC	Cc1cccc(O)c1/N=C/c1cc([N+](=O)[O-])cc(Br)c1O	43601	43603	[*:1]Oc1cc([*:2])ccc1OC>>[*:1]c1cccc(O)c1[*:2]	[*:2]/N=C/c1cc([N+](=O)[O-])cc(Br)c1O.[*:1]C	0.97	55.85	54.88	[*:1]Oc1cc([*:2])ccc1OC	[*:1]c1cccc(O)c1[*:2]
COc1ccc(/N=C/c2cc([N+](=O)[O-])cc(Br)c2O)cc1OC	Cc1cccc(O)c1/N=C/c1cc([N+](=O)[O-])cc(Br)c1O	43601	43603	[*:1]Oc1ccc([*:2])cc1OC>>[*:1]c1cccc(O)c1[*:2]	[*:2]/N=C/c1cc([N+](=O)[O-])cc(Br)c1O.[*:1]C	0.97	55.85	54.88	[*:1]Oc1ccc([*:2])cc1OC	[*:1]c1cccc(O)c1[*:2]
Cc1ccc([N+](=O)[O-])cc1/N=C/c1cc([N+](=O)[O-])cc(Br)c1O	Cc1cccc(O)c1/N=C/c1cc([N+](=O)[O-])cc(Br)c1O	47229	43603	[*:1]c1ccc([N+](=O)[O-])cc1[*:2]>>[*:1]c1cccc(O)c1[*:2]	[*:2]/N=C/c1cc([N+](=O)[O-])cc(Br)c1O.[*:1]C	-22.64	55.85	78.49	[*:1]c1ccc([N+](=O)[O-])cc1[*:2]	[*:1]c1cccc(O)c1[*:2]
CCc1ccc(O)c(/N=C/c2cc([N+](=O)[O-])cc(Br)c2O)c1	Cc1cccc(O)c1/N=C/c1cc([N+](=O)[O-])cc(Br)c1O	43604	43603	[*:1]c1ccc(CC)cc1[*:2]>>[*:1]c1cccc(C)c1[*:2]	[*:2]/N=C/c1cc([N+](=O)[O-])cc(Br)c1O.[*:1]O	-0.11	55.85	55.96	[*:1]c1ccc(CC)cc1[*:2]	[*:1]c1cccc(C)c1[*:2]
COc1ccc(/N=C/c2cc([N+](=O)[O-])cc([N+](=O)[O-])c2O)cc1Cl	O=[N+]([O-])c1cc(/C=N/c2ccccc2S)c(O)c([N+](=O)[O-])c1	47103	59901	[*:1]c1ccc(OC)c(Cl)c1>>[*:1]c1ccccc1S	[*:1]/N=C/c1cc([N+](=O)[O-])cc([N+](=O)[O-])c1O	-32.17	73.11	105.28	[*:1]c1ccc(OC)c(Cl)c1	[*:1]c1ccccc1S
O=[N+]([O-])c1cc(/C=N/c2cccc3cccnc23)c(O)c([N+](=O)[O-])c1	O=[N+]([O-])c1cc(/C=N/c2ccccc2S)c(O)c([N+](=O)[O-])c1	47362	59901	[*:1]c1cccc2cccnc12>>[*:1]c1ccccc1S	[*:1]/N=C/c1cc([N+](=O)[O-])cc([N+](=O)[O-])c1O	11.28	73.11	61.83	[*:1]c1cccc2cccnc12	[*:1]c1ccccc1S
O=[N+]([O-])c1cc(/C=N/c2ccc3c(c2)OCCO3)c(O)c([N+](=O)[O-])c1	O=[N+]([O-])c1cc(/C=N/c2ccccc2S)c(O)c([N+](=O)[O-])c1	59849	59901	[*:1]c1ccc2c(c1)OCCO2>>[*:1]c1ccccc1S	[*:1]/N=C/c1cc([N+](=O)[O-])cc([N+](=O)[O-])c1O	-2.1	73.11	75.21	[*:1]c1ccc2c(c1)OCCO2	[*:1]c1ccccc1S
COc1ccc(/N=C/c2cc([N+](=O)[O-])cc([N+](=O)[O-])c2O)cc1OC	O=[N+]([O-])c1cc(/C=N/c2ccccc2S)c(O)c([N+](=O)[O-])c1	59868	59901	[*:1]c1ccc(OC)c(OC)c1>>[*:1]c1ccccc1S	[*:1]/N=C/c1cc([N+](=O)[O-])cc([N+](=O)[O-])c1O	-16.66	73.11	89.77	[*:1]c1ccc(OC)c(OC)c1	[*:1]c1ccccc1S
CCc1ccc(O)c(/N=C/c2cc([N+](=O)[O-])cc([N+](=O)[O-])c2O)c1	O=[N+]([O-])c1cc(/C=N/c2ccccc2S)c(O)c([N+](=O)[O-])c1	59891	59901	[*:1]c1cc(CC)ccc1O>>[*:1]c1ccccc1S	[*:1]/N=C/c1cc([N+](=O)[O-])cc([N+](=O)[O-])c1O	6.79	73.11	66.32	[*:1]c1cc(CC)ccc1O	[*:1]c1ccccc1S
Cc1cccc(O)c1/N=C/c1cc([N+](=O)[O-])cc([N+](=O)[O-])c1O	O=[N+]([O-])c1cc(/C=N/c2ccccc2S)c(O)c([N+](=O)[O-])c1	59905	59901	[*:1]c1c(C)cccc1O>>[*:1]c1ccccc1S	[*:1]/N=C/c1cc([N+](=O)[O-])cc([N+](=O)[O-])c1O	11.88	73.11	61.23	[*:1]c1c(C)cccc1O	[*:1]c1ccccc1S
CC(=O)Nc1ccc(/N=C/c2cc(Br)cc(Cl)c2O)cc1	O=C(O)c1cc(/N=C/c2cc(Br)cc(Cl)c2O)ccc1O	35848	62387	[*:1]c1ccc(NC(C)=O)cc1>>[*:1]c1ccc(O)c(C(=O)O)c1	[*:1]/N=C\c1cc(Br)cc(Cl)c1O	-12.35	71.12	83.47	[*:1]c1ccc(NC(C)=O)cc1	[*:1]c1ccc(O)c(C(=O)O)c1
O=C(O)c1ccc(/N=C/c2cc(Br)cc(Cl)c2O)cc1O	O=C(O)c1cc(/N=C/c2cc(Br)cc(Cl)c2O)ccc1O	63008	62387	[*:1]c1ccc(C(=O)O)c(O)c1>>[*:1]c1ccc(O)c(C(=O)O)c1	[*:1]/N=C\c1cc(Br)cc(Cl)c1O	42.24	71.12	28.88	[*:1]c1ccc(C(=O)O)c(O)c1	[*:1]c1ccc(O)c(C(=O)O)c1
O=C(O)c1ccc(/N=C/c2cc(Br)cc(Cl)c2O)cc1O	O=C(O)c1cc(/N=C/c2cc(Br)cc(Cl)c2O)ccc1O	63008	62387	[*:1]c1ccc([*:2])c(O)c1>>[*:1]c1ccc(O)c([*:2])c1	[*:1]/N=C\c1cc(Br)cc(Cl)c1O.[*:2]C(=O)O	42.24	71.12	28.88	[*:1]c1ccc([*:2])c(O)c1	[*:1]c1ccc(O)c([*:2])c1
O=C(O)c1ccc(/N=C/c2cc(Br)cc(Cl)c2O)cc1O	O=C(O)c1cc(/N=C/c2cc(Br)cc(Cl)c2O)ccc1O	63008	62387	[*:1]c1ccc([*:2])c([*:3])c1>>[*:1]c1ccc([*:3])c([*:2])c1	[*:1]/N=C\c1cc(Br)cc(Cl)c1O.[*:2]C(=O)O.[*:3]O	42.24	71.12	28.88	[*:1]c1ccc([*:2])c([*:3])c1	[*:1]c1ccc([*:3])c([*:2])c1
O=[N+]([O-])c1cc(Br)cc(/C=N/c2cc(C(F)(F)F)ccc2OCC(F)(F)C(F)(F)C(F)(F)C(F)F)c1O	O=[N+]([O-])c1cc(Br)cc(/C=N/c2ccccc2OCC(F)(F)C(F)(F)C(F)(F)C(F)F)c1O	12220	12238	[*:1]c1ccc(C(F)(F)F)cc1[*:2]>>[*:1]c1ccccc1[*:2]	[*:2]/N=C\c1cc(Br)cc([N+](=O)[O-])c1O.[*:1]OCC(F)(F)C(F)(F)C(F)(F)C(F)F	30.1	50.11	20.01	[*:1]c1ccc(C(F)(F)F)cc1[*:2]	[*:1]c1ccccc1[*:2]
O=[N+]([O-])c1cc(Br)c(O)c(/C=N/c2cc(C(F)(F)F)ccc2OCC(F)(F)C(F)(F)C(F)(F)C(F)F)c1	O=[N+]([O-])c1cc(Br)c(O)c(/C=N/c2ccccc2OCC(F)(F)C(F)(F)C(F)(F)C(F)F)c1	12218	12237	[*:1]c1ccc(C(F)(F)F)cc1[*:2]>>[*:1]c1ccccc1[*:2]	[*:2]/N=C\c1cc([N+](=O)[O-])cc(Br)c1O.[*:1]OCC(F)(F)C(F)(F)C(F)(F)C(F)F	21.81	47.87	26.06	[*:1]c1ccc(C(F)(F)F)cc1[*:2]	[*:1]c1ccccc1[*:2]
Cc1cc(Br)c(OCC(=O)N/N=C/c2c(Br)cc(Br)c(O)c2Br)c(Br)c1	Cc1ccc(OCC(=O)N/N=C/c2c(Br)cc(Br)c(O)c2Br)c(Br)c1	58889	58911	[*:1]COc1c([*:2])cc(C)cc1Br>>[*:1]COc1ccc(C)cc1[*:2]	[*:2]Br.[*:1]C(=O)N/N=C/c1c(Br)cc(Br)c(O)c1Br	-0.78	78.85	79.63	[*:1]COc1c([*:2])cc(C)cc1Br	[*:1]COc1ccc(C)cc1[*:2]
Cc1cc(Br)c(OCC(=O)N/N=C/c2c(Br)cc(Br)c(O)c2Br)c(Br)c1	COc1cc(Br)ccc1OCC(=O)N/N=C/c1c(Br)cc(Br)c(O)c1Br	58889	58926	[*:1]COc1c([*:2])cc(C)cc1Br>>[*:1]COc1ccc([*:2])cc1OC	[*:2]Br.[*:1]C(=O)N/N=C/c1c(Br)cc(Br)c(O)c1Br	-0.78	74.41	75.19	[*:1]COc1c([*:2])cc(C)cc1Br	[*:1]COc1ccc([*:2])cc1OC
Cc1cc(Br)c(OCC(=O)N/N=C/c2c(Br)cc(Br)c(O)c2Br)c(Br)c1	O=C(COc1cccc(Br)c1)N/N=C/c1c(Br)cc(Br)c(O)c1Br	58889	58936	[*:1]COc1c([*:2])cc(C)cc1Br>>[*:1]COc1cccc([*:2])c1	[*:2]Br.[*:1]C(=O)N/N=C/c1c(Br)cc(Br)c(O)c1Br	-0.78	82.91	83.69	[*:1]COc1c([*:2])cc(C)cc1Br	[*:1]COc1cccc([*:2])c1
COc1ccc(OCC(=O)N/N=C/c2c(Br)cc(Br)c(O)c2Br)c(Br)c1	O=C(COc1cccc(Br)c1)N/N=C/c1c(Br)cc(Br)c(O)c1Br	58915	58936	[*:1]COc1ccc(OC)cc1[*:2]>>[*:1]COc1cccc([*:2])c1	[*:2]Br.[*:1]C(=O)N/N=C/c1c(Br)cc(Br)c(O)c1Br	-0.24	82.91	83.15	[*:1]COc1ccc(OC)cc1[*:2]	[*:1]COc1cccc([*:2])c1
COc1cc(Br)cc(Br)c1OCC(=O)N/N=C/c1c(Br)cc(Br)c(O)c1Br	COc1cc(Br)ccc1OCC(=O)N/N=C/c1c(Br)cc(Br)c(O)c1Br	58906	58926	[*:1]COc1c([*:2])cc(Br)cc1[*:3]>>[*:1]COc1ccc([*:2])cc1[*:3]	[*:2]Br.[*:1]C(=O)N/N=C/c1c(Br)cc(Br)c(O)c1Br.[*:3]OC	3.65	74.41	70.76	[*:1]COc1c([*:2])cc(Br)cc1[*:3]	[*:1]COc1ccc([*:2])cc1[*:3]
COc1cc(Br)cc(Br)c1OCC(=O)N/N=C/c1c(Br)cc(Br)c(O)c1Br	COc1cc(Br)ccc1OCC(=O)N/N=C/c1c(Br)cc(Br)c(O)c1Br	58906	58926	[*:1]COc1c([*:2])cc([*:3])cc1Br>>[*:1]COc1ccc([*:3])cc1[*:2]	[*:3]Br.[*:1]C(=O)N/N=C/c1c(Br)cc(Br)c(O)c1Br.[*:2]OC	3.65	74.41	70.76	[*:1]COc1c([*:2])cc([*:3])cc1Br	[*:1]COc1ccc([*:3])cc1[*:2]
COc1ccc(OCC(=O)N/N=C/c2cc(Br)c(O)c(O)c2Br)c(Br)c1	O=C(COc1cccc(Br)c1)N/N=C/c1cc(Br)c(O)c(O)c1Br	56098	56100	[*:1]COc1ccc(OC)cc1[*:2]>>[*:1]COc1cccc([*:2])c1	[*:2]Br.[*:1]C(=O)N/N=C/c1cc(Br)c(O)c(O)c1Br	39.88	56.96	17.08	[*:1]COc1ccc(OC)cc1[*:2]	[*:1]COc1cccc([*:2])c1
O=C(COc1c(Br)cc(Br)cc1Br)N/N=C/c1cc([N+](=O)[O-])ccc1OC(=O)c1ccccc1	O=C(COc1ccc(Cl)cc1Br)N/N=C/c1cc([N+](=O)[O-])ccc1OC(=O)c1ccccc1	44561	44569	[*:1]COc1c([*:2])cc(Br)cc1Br>>[*:1]COc1ccc(Cl)cc1[*:2]	[*:2]Br.[*:1]C(=O)N/N=C/c1cc([N+](=O)[O-])ccc1OC(=O)c1ccccc1	22.01	79.48	57.47	[*:1]COc1c([*:2])cc(Br)cc1Br	[*:1]COc1ccc(Cl)cc1[*:2]
O=C(COc1c(Br)cc(Br)cc1Br)N/N=C/c1cc([N+](=O)[O-])ccc1OC(=O)c1ccccc1	O=C(COc1ccc(Cl)cc1Br)N/N=C/c1cc([N+](=O)[O-])ccc1OC(=O)c1ccccc1	44561	44569	[*:1]COc1c(Br)cc([*:2])cc1Br>>[*:1]COc1ccc(Cl)cc1[*:2]	[*:2]Br.[*:1]C(=O)N/N=C/c1cc([N+](=O)[O-])ccc1OC(=O)c1ccccc1	22.01	79.48	57.47	[*:1]COc1c(Br)cc([*:2])cc1Br	[*:1]COc1ccc(Cl)cc1[*:2]
O=C(COc1c(Br)cc(Br)cc1Br)N/N=C/c1cccc([N+](=O)[O-])c1O	COc1cc(Br)ccc1OCC(=O)N/N=C/c1cccc([N+](=O)[O-])c1O	46292	46297	[*:1]COc1c([*:2])cc(Br)cc1Br>>[*:1]COc1ccc([*:2])cc1OC	[*:2]Br.[*:1]C(=O)N/N=C/c1cccc([N+](=O)[O-])c1O	-5.04	57.24	62.28	[*:1]COc1c([*:2])cc(Br)cc1Br	[*:1]COc1ccc([*:2])cc1OC
O=C(COc1c(Br)cc(Br)cc1Br)N/N=C/c1cccc([N+](=O)[O-])c1O	COc1cc(Br)ccc1OCC(=O)N/N=C/c1cccc([N+](=O)[O-])c1O	46292	46297	[*:1]COc1c(Br)cc([*:2])cc1Br>>[*:1]COc1ccc([*:2])cc1OC	[*:2]Br.[*:1]C(=O)N/N=C/c1cccc([N+](=O)[O-])c1O	-5.04	57.24	62.28	[*:1]COc1c(Br)cc([*:2])cc1Br	[*:1]COc1ccc([*:2])cc1OC
COc1cc(Br)cc(Br)c1OCC(=O)N/N=C/c1cccc([N+](=O)[O-])c1O	COc1cc(Br)ccc1OCC(=O)N/N=C/c1cccc([N+](=O)[O-])c1O	46294	46297	[*:1]COc1c([*:2])cc(Br)cc1[*:3]>>[*:1]COc1ccc([*:2])cc1[*:3]	[*:2]Br.[*:1]C(=O)N/N=C/c1cccc([N+](=O)[O-])c1O.[*:3]OC	19.5	57.24	37.74	[*:1]COc1c([*:2])cc(Br)cc1[*:3]	[*:1]COc1ccc([*:2])cc1[*:3]
COc1cc(Br)cc(Br)c1OCC(=O)N/N=C/c1cccc([N+](=O)[O-])c1O	COc1cc(Br)ccc1OCC(=O)N/N=C/c1cccc([N+](=O)[O-])c1O	46294	46297	[*:1]COc1c([*:2])cc([*:3])cc1Br>>[*:1]COc1ccc([*:3])cc1[*:2]	[*:3]Br.[*:1]C(=O)N/N=C/c1cccc([N+](=O)[O-])c1O.[*:2]OC	19.5	57.24	37.74	[*:1]COc1c([*:2])cc([*:3])cc1Br	[*:1]COc1ccc([*:3])cc1[*:2]
O=C(CSCc1ccccc1Br)N/N=C/c1ccccc1OCc1ccccc1	O=C(N/N=C/c1ccccc1OCc1ccccc1)c1cc(Br)cc(Br)c1O	11972	61620	[*:1]CSCc1ccccc1[*:2]>>[*:1]c1cc(Br)cc([*:2])c1O	[*:2]Br.[*:1]C(=O)N/N=C/c1ccccc1OCc1ccccc1	8.55	46.84	38.29	[*:1]CSCc1ccccc1[*:2]	[*:1]c1cc(Br)cc([*:2])c1O
O=C(CSCc1ccccc1Br)N/N=C/c1ccccc1OCc1ccccc1	O=C(N/N=C/c1ccccc1OCc1ccccc1)c1cc(Br)cc(Br)c1O	11972	61620	[*:1]CSCc1ccccc1[*:2]>>[*:2]c1cc([*:1])c(O)c(Br)c1	[*:2]Br.[*:1]C(=O)N/N=C/c1ccccc1OCc1ccccc1	8.55	46.84	38.29	[*:1]CSCc1ccccc1[*:2]	[*:2]c1cc([*:1])c(O)c(Br)c1
O=C(N/N=C/c1cc(Br)cc(Br)c1OC(=O)c1cccc(Br)c1)c1ccncc1	O=C(N/N=C/c1cc(Br)cc(Br)c1OC(=O)c1ccccc1Br)c1ccncc1	59305	7556	[*:1]c1cccc([*:2])c1>>[*:1]c1ccccc1[*:2]	[*:1]Br.[*:2]C(=O)Oc1c(Br)cc(Br)cc1/C=N/NC(=O)c1ccncc1	76.36	66.98	-9.38	[*:1]c1cccc([*:2])c1	[*:1]c1ccccc1[*:2]
[truncated: 3,423 more rows]

## Sheet: evader_transforms
compound_structure_A	compound_structure_B	idsmiles_A	idsmiles_B	smirks	common_core	measurement_A	measurement_B	measurement_delta	LHS	RHS
[truncated: 612 more rows]
